# Supplementary material for: Immune Cell Infiltration Landscape of Ovarian Cancer to Identify Prognosis and Immunotherapy-Related Genes to Aid Immunotherapy
Source: Front Cell Dev Biol. 2021 Nov 3;9:749157. doi: 10.3389/fcell.2021.749157 (PMC8595115; doi:10.3389/fcell.2021.749157)
Supplement: Supplementary file 1 [file Table2.XLSX]

## Sheet: Sheet1
Series accession numbers	Platform used	Nomber of input patients	Region	Survivval Outcome
GSE18520	Affymetrix Human Genome U133 Plus 2.0 Array	63	USA	OS
GSE26193	Affymetrix Human Genome U133 Plus 2.0 Array	107	Franch	OS
GSE19829	Affymetrix Human Genome U133 Plus 2.0 Array	70	USA	OS
GSE30161	Affymetrix Human Genome U133 Plus 2.0 Array	58	USA	OS
GSE63885	Affymetrix Human Genome U133 Plus 2.0 Array	101	poland	OS
TCGA-OV	Illumina RNAseq	379	NA	OS
