# Supplementary material for: Immune Cell Infiltration Landscape of Ovarian Cancer to Identify Prognosis and Immunotherapy-Related Genes to Aid Immunotherapy
Source: Front Cell Dev Biol. 2021 Nov 3;9:749157. doi: 10.3389/fcell.2021.749157 (PMC8595115; doi:10.3389/fcell.2021.749157)
Supplement: Supplementary file 3 [file Table3.XLSX]

## Sheet: Sheet1
id	B cells naive	B cells memory	Plasma cells	T cells CD8	T cells CD4 naive	T cells CD4 memory resting	T cells CD4 memory activated	T cells follicular helper	T cells regulatory (Tregs)	T cells gamma delta	NK cells resting	NK cells activated	Monocytes	Macrophages M0	Macrophages M1	Macrophages M2	Dendritic cells resting	Dendritic cells activated	Mast cells resting	Mast cells activated	Eosinophils	Neutrophils
TCGA_TCGA-13-0885	0.0102936	0.0249941	0.00468351	0.122829	0	0.177471	0.0270803	0.0686555	0.0368449	0	0.0104515	0	0.00946319	0.014022	0.194641	0.277192	0.0213786	0	0	0	0	0
TCGA_TCGA-30-1860	0.0597553	0	0.0476212	0.196589	0	0.0959648	0.0207166	0.0663197	0.0281342	0	0.0697312	0.0124136	0.0298656	0.0179877	0.172185	0.152034	0.00591528	0	0	0.0243307	0	0.000435659
TCGA_TCGA-61-1724	0.0605683	0	0.0695512	0.0760072	0	0.157035	0.00451303	0.000938857	0.0266989	0	0.0387304	0.00545187	0.00655107	0.183327	0.120627	0.218559	0	0	0.0275425	0	0	0.00389975
TCGA_TCGA-29-2425	0.0583228	0	0.051156	0.0770994	0	0.0446558	0	0.0633939	0.00161571	0	0.0463058	0.0496	0	0.312081	0.101302	0.194468	0	0	0	0	0	0
TCGA_TCGA-29-1778	0.0133458	0	0.100671	0	0	0.118161	0	0.0556886	0.0978859	0.0261575	0.00788989	0.0911585	0	0.126207	0.167757	0.119367	0.000932952	0.02374	0.0432763	0	0	0.00776086
TCGA_TCGA-24-1417	0.0737725	0	0.0142668	0	0	0.218365	0.00313346	0.0303186	0.0194331	0.00409636	0.015248	0.0176245	0.00312922	0.212696	0.0932355	0.212068	0	0.0594574	0.0231565	0	0	0
TCGA_TCGA-23-2078	0.169269	0	0	0.0448498	0.0856865	0.268961	0.0120675	0	0	0	0.0344945	0.00629655	0.0570488	0.0161491	0.198431	0.0708144	0	0	0.0359318	0	0	0
TCGA_TCGA-24-1413	0	0.0759994	0.00998226	0	0	0.112005	0	0.0791485	0.042072	0	0.0262718	0.045428	0.031553	0.0996302	0.0313372	0.151492	0	0.266871	0.00920959	0	0.000803624	0.0181957
TCGA_TCGA-31-1959	0.0146675	0.0330759	0.00747175	0.0283714	0	0.156606	0.00093764	0.0499697	0.00344063	0	0.0149218	0.0111167	0.0151332	0.154188	0.0597143	0.373828	0	0.0633625	0.00543547	0	0	0.00775943
TCGA_TCGA-25-1326	0.0104093	0.00898136	0.0211724	0.098898	0	0.172462	0	0.0306278	0.0259246	0	0	0.0344004	0.0244845	0.101633	0.167488	0.249405	0.0184515	0	0.0184712	0	0	0.0171916
TCGA_TCGA-24-1558	0	0.0544587	0.00200263	0	0	0.0985212	0	0.0352084	0.0246214	0	0	0.0352449	0	0.530659	0.0353117	0.158427	0	0	0	0.0255443	0	0
TCGA_TCGA-24-2288	0.121485	0	0.0716765	0.0890588	0	0.282579	0	0.0746105	0.0674356	0	0.0286517	0.00707145	0.0290298	0.00311745	0.134746	0.074274	0	0.0102276	0.0060362	0	0	0
TCGA_TCGA-25-1626	0.0643345	0	0.00458016	0.0835002	0	0.280001	0	0.00501444	0	0	0	0.0500778	0.0353464	0.0310362	0.0316639	0.230575	0.0032559	0.0265661	0	0.136958	0	0.01709
TCGA_TCGA-24-2035	0.0980357	0	0.0119338	0.0196382	0	0.142587	0.00297367	0.0295912	0.022424	0	0	0.026134	0.10216	0	0.108419	0.357661	0.00910855	0	0.0556626	0	0	0.0136717
TCGA_TCGA-61-2012	0.0408063	0	0.0825016	0.0923077	0	0.106632	0	0.0380918	0.0323642	0	0	0.0256322	0	0.273272	0.179795	0.0769337	0	0	0	0.0167994	0	0.0348643
TCGA_TCGA-24-1565	0.0300077	0	0	0	0	0.105252	0	0	0.063632	0.0568627	0.0483286	0.0118792	0.00787918	0	0.0358977	0.403853	0.0339497	0.00944258	0.193016	0	0	0
TCGA_TCGA-23-2084	0	0.00292544	0.00285767	0.0193546	0	0.231012	0	0.0462888	0	0	0	0.0471592	0.192108	0	0.0917147	0.250632	0	0.0851683	0.0276461	0	0	0.00313255
TCGA_TCGA-29-2414	0.105682	0	0.0172616	0.18536	0	0.0770224	0.0267869	0.0878929	0.0223697	0	0.0310883	0	0.00734482	0.0908851	0.12648	0.205681	0.00907021	0	0	0.00707502	0	0
TCGA_TCGA-24-2281	0.010077	0	0.0277118	0.0647108	0	0.0778736	0.00397949	0.0447858	0.0363506	0	0.00473201	0.0440085	0.0155061	0.404395	0.134353	0.131516	0	0	0	0	0	0
TCGA_TCGA-24-1422	0.00862455	0.013804	0.00918281	0.110447	0	0.163614	0	0.047159	0.0111983	0	0.0495071	0.122293	0.0505844	0.120081	0.011153	0.24913	0.000883693	0.0215819	0.00942828	0	0.00132764	0
TCGA_TCGA-04-1356	0	0.0533739	0.0223453	0.0695728	0	0.172812	0	0.0298088	0.0235465	0	0.00881352	0.0156061	0.0229686	0.420468	0.0288661	0.031447	0	0.0121171	0	0.088255	0	0
TCGA_TCGA-25-2409	0.0214766	0	0.0191497	0.031576	0	0.179396	0	0.0153298	0.0155096	0	0.0472546	0.0413412	0.0203786	0.0841748	0.0897952	0.311171	0	0	0.106503	0	0	0.0169428
TCGA_TCGA-24-1469	0.0921553	0	0.0423404	0.075086	0	0.113318	0	0.0389782	0.0690652	0	0	0.0354514	0	0.31098	0.121323	0.101302	0	0	0	0	0	0
TCGA_TCGA-30-1862	0.0339542	0.00910609	0.0791423	0.222668	0	0.189138	0	0.0936969	0.057983	0	0	0.0510187	0.0318664	0.0811144	0.0868589	0.0128815	0.00546096	0.0158517	0.0186881	0	0.0105704	0
TCGA_TCGA-57-1583	0	0.0644225	0.0203196	0	0	0.104679	0	0.0584011	0.0235379	0	0.0409817	0	0	0.473746	0.0264954	0.0906486	0	0.0434521	0	0.0533158	0	0
TCGA_TCGA-04-1338	0.0493735	0	0.0103297	0.183038	0	0.107321	0.131641	0.0246863	0	0	0.00357335	0.0219637	0.00784869	0.0678352	0.0853029	0.224159	0	0	0	0.0783873	0	0.00453932
TCGA_TCGA-13-0797	0	0.0971023	0.0987884	0.200842	0	0	0	0.0735761	0.0234965	0	0	0.081367	0.0507269	0.133901	0.0737772	0.0336888	0.0143583	0.0137752	0.0795647	0	0.0250351	0
TCGA_TCGA-25-2393	0.0768936	0	0.0191733	0.128759	0	0.0231871	0	0.0295566	0.033413	0	0.0101321	0	0	0.303567	0.0590919	0.182753	0	0	0	0.0597213	0.0229648	0.0507872
TCGA_TCGA-61-2104	0.0549383	0	0.0257614	0.0637607	0	0.150284	0	0.0369577	0.0354725	0	0.0326309	0.000131326	0.0130332	0.163684	0.159787	0.192601	0	0.0516408	0	0.0107244	0	0.00859233
TCGA_TCGA-13-1512	0.0087949	0.0238426	0.00867778	0.0579494	0	0.142661	0	0.0264943	0.0164448	0	0.0365878	0	0	0.310577	0.132219	0.186731	0.00785545	0	0	0.0411656	0	0
TCGA_TCGA-25-1320	0.046041	0	0.00963402	0.0551338	0	0.175292	0	0	0.00149181	0	0	0.0580594	0.00141941	0.240419	0.0426478	0.191234	0.103391	0.00995493	0	0.0558978	0	0.0093833
TCGA_TCGA-13-0900	0.00255718	0.0284111	0.00567515	0.0548482	0	0.19174	0.0385479	0.0341706	0	0	0.04938	0	0.0187423	0.0376351	0.189951	0.233285	0	0.0624023	0.0522139	0	0	0.000440607
TCGA_TCGA-61-1725	0.00145861	0	0.0128733	0.138767	0	0.151928	0	0.0536296	0.00781548	0	0.00313935	0.0282779	0	0.0551638	0.144637	0.318045	0	0.00571615	0.0262235	0	0	0.0523258
TCGA_TCGA-04-1343	0.028146	0.0762789	0.0230801	0.179465	0	0.075638	0	0.0190066	0.0984963	0	0	0.067811	0.0127116	0.0188779	0.0291588	0.235706	0	0.00430544	0	0.121505	0	0.0098147
TCGA_TCGA-61-1998	0	0.00431174	0.00327516	0	0	0.122037	0	0.00323686	0.0182899	0	0.00246382	0.0169302	0.0061193	0.532041	0.0286589	0.25367	0	0	0.00556814	0	0	0.00339799
TCGA_TCGA-23-1123	0.0453763	0	0.0173977	0.116093	0	0.168968	0	0.0832792	0.00483693	0	0.0582399	0	0.0074121	0.0669256	0.124604	0.265789	0	0.0270299	0	0.0105533	0	0.00349658
TCGA_TCGA-61-1995	0	0.0231767	0	0.0423302	0	0.251611	0	0.00708187	0.0342251	0	0	0.0406556	0.0438141	0.100221	0.0677217	0.330147	0.027527	0	0.0314884	0	0	0
TCGA_TCGA-24-2267	0.0386856	0	0.0636998	0.0783229	0	0.129814	0.00313018	0.0612847	0.020388	0	0.0603841	0	0	0.176442	0.153761	0.21128	0	0	0	0.0028081	0	0
TCGA_TCGA-04-1365	0.0280043	0.0277169	0.0155355	0.139018	0	0.0030573	0.00174584	0.0962292	0.00302159	0	0	0.0735597	0.0128438	0.247809	0.19705	0.130729	0.0113644	0	0	0.0123159	0	0
TCGA_TCGA-25-1623	0.0646481	0	0.034535	0.10478	0	0.22783	0.0186111	0.0329903	0.0258123	0	0	0.0154034	0.0218347	0.118719	0.112738	0.190995	0.00783775	0	0.00552166	0	0	0.0177438
TCGA_TCGA-13-0884	0.0872384	0	0.00820955	0.248393	0	0.0949574	0	0.0495919	0.0969865	0	0.00878275	0.0934138	0.0186384	0.0357377	0.0673647	0.0932416	0	0.0589364	0.0385079	0	0	0
TCGA_TCGA-31-1946	0.0270091	0	0.0176798	0.0512707	0	0.119447	0	0.0228308	0.0164054	0	0.0123374	0	0	0.393215	0.0594737	0.218976	0	0.0517385	0	0.0096163	0	0
TCGA_TCGA-13-1501	0.0463834	0.0706904	0.056093	0.137154	0	0.177011	0	0.0635353	0.0153855	0	0	0	0.0164399	0.286339	0.0152827	0.0157757	0.0165222	0.030315	0.0468434	0	0	0.0062288
TCGA_TCGA-25-1877	0.111274	0	0.0147579	0.180171	0	0	0.0184276	0.0428107	0.0167308	0	0	0.0430971	0	0.207112	0.136368	0.229251	0	0	0	0	0	0
TCGA_TCGA-13-0923	0	0.0608492	0.0302155	0.246752	0	0	0	0.103126	0.0226149	0	0	0.0898985	0.0460694	0.182258	0.100751	0	0	0.107862	0.00960255	0	0	0
TCGA_TCGA-13-1483	0	0.0323763	0.00549204	0.0434596	0	0.17785	0	0.041149	0.0270583	0	0.00921604	0.0218862	0.0144664	0.176266	0.0484158	0.154564	0	0.174281	0	0.07352	0	0
TCGA_TCGA-29-1705	0	0.000865169	0.00229803	0.026655	0	0.28208	0	0	0	0	0.0271424	0	0.00508467	0.268154	0.0606775	0.303863	0	0	0	0.0231799	0	0
TCGA_TCGA-59-2350	0	0.0392603	0	0.0860681	0	0.0704437	0	0.0712876	0.0102938	0	0.0301938	0	0.00550492	0.298813	0.11961	0.23492	0	0.0336053	0	0	0	0
TCGA_TCGA-13-0795	0.0636265	0	0.0146542	0.148709	0	0.116179	0	0.0248245	0.011104	0	0.00880189	0.0142798	0.143179	0	0.0362626	0.403334	0	0.0150459	0	0	0	0
TCGA_TCGA-13-0765	0.00450668	0.00978133	0.0157661	0.107128	0	0.118412	0	0.00715247	0.0763163	0	0.00254504	0.00434657	0.0810804	0.342532	0.00646867	0.1441	0	0.0113582	0	0.0685061	0	0
TCGA_TCGA-13-1506	0.134527	0	0.0235344	0.0670551	0	0.0878499	0.0516313	0.0141864	0.0638273	0	0.0132936	0.0276608	0.038494	0.0747318	0.0407879	0.101599	0	0.187788	0	0.0524761	0	0.0205569
TCGA_TCGA-29-1710	0.038884	0	0.0192525	0.101599	0	0.106638	0	0.0328629	0.0601888	0	0	0.0780573	0.0132305	0.0760441	0.0563687	0.299759	0.0800964	0	0.0370194	0	0	0
TCGA_TCGA-13-0905	0.0316856	0.0355225	0.0348429	0	0	0.121046	0	0.0799854	0.0360557	0.0474905	0	0.0607001	0.00788335	0.201324	0.0424643	0	0	0.218595	0	0.0643427	0	0.0180611
TCGA_TCGA-24-2023	0.0251234	0	0.0195708	0.110954	0	0.203232	0.00881191	0.0511921	0.00147089	0	0.0216178	0.0616328	0.0197314	0	0.102671	0.273925	0	0.0793705	0	0.0101976	0	0.0104984
TCGA_TCGA-31-1956	0.0188696	0	0.0470615	0.110614	0	0.139937	0.0366862	0	0.0224341	0	0.0032608	0.0111492	0	0.220324	0.111149	0.239735	0.0276068	0	0.0111722	0	0	0
TCGA_TCGA-61-1738	0.0512377	0	0.0687961	0.0278935	0	0.0584739	0	0.0853423	0.0152109	0	0	0.0225526	0.015318	0	0.131534	0.256676	0	0.19187	0	0.038775	0	0.0363194
TCGA_TCGA-24-1930	0.0645409	0	0.0849937	0.0637083	0	0.159004	0.00115446	0.0293142	0.00990103	0	0.0395598	0	0.0117042	0.0878703	0.117584	0.308951	0	0	0.0110543	0	0	0.0106601
TCGA_TCGA-61-2009	0.0050203	0.00104717	0.0106779	0.122943	0	0.240189	0	0	0	0	0.00101818	0	0.00974998	0.0929592	0.107189	0.329185	0.0608007	0	0.0107952	0	0	0.0084255
TCGA_TCGA-13-0883	0.00983996	0	0.00625477	0.078209	0	0.184152	0	0	0	0	0.0111177	0	0	0.31228	0.0574501	0.281093	0.00355217	0	0	0.0391407	0	0.0169117
TCGA_TCGA-29-1688	0	0.0321057	0.00716857	0.0365886	0	0.180596	0.00115212	0.0529904	0.0231164	0	0.034506	0.017066	0.00207564	0.122928	0.110288	0.354679	0	0	0	0.0188494	0	0.0058904
TCGA_TCGA-24-2280	0.24552	0	0.0910413	0.118184	0	0.190157	0	0.0308362	0	0	0	0.000683295	0.0907411	0.0286173	0.0125954	0.124522	0	0	0.0660991	0	0	0.00100309
TCGA_TCGA-25-2401	0.0266018	0	0.00482763	0.0689126	0	0.125905	0	0.0386365	0.00383862	0	0	0.0201578	0.0686085	0.0437795	0.117461	0.385697	0	0.084789	7.8457e-05	0	0	0.0107073
TCGA_TCGA-59-A5PD	0.00372143	0.0408068	0.0106405	0.0224653	0	0.271737	0	0	0.0317855	0	0.0168119	0.017255	0	0.400449	0.076009	0.0974137	0	0	0	0.0109049	0	0
TCGA_TCGA-25-1633	0.0464955	0	0.0176978	0.210256	0	0.150074	0.0232888	0.0941414	0.0215873	0	0	0	0.0456313	0.0158918	0.122307	0.194338	0.0013232	0.0282477	0	0.00906419	0.012732	0.00692396
TCGA_TCGA-30-1718	0.108229	0	0.0396919	0.213103	0	0.141857	0	0.0494079	0.0161856	0	0	0.0210769	0.0189266	0.0268062	0.123314	0.2152	0	0.0155912	0.00668662	0	0	0.00392427
TCGA_TCGA-29-1707	0.009328	0	0.00887234	0.0159912	0	0.130973	0	0	0.0141523	0	0.0636071	0	0	0.432748	0.108182	0.0461569	0	0.0810628	0	0.0772052	0	0.0117213
TCGA_TCGA-13-0916	0.0414465	0	0.0210231	0.166433	0	0.0647292	0	0.0864411	0.0461605	0	0.0186931	0.0109787	0	0.182279	0.235023	0.126793	0	0	0	0	0	0
TCGA_TCGA-09-0367	0	0.0309685	0.0136995	0.0618024	0	0.147044	0	0.00178275	0.0629528	0	0.0137255	0.0639006	0.0117801	0.101553	0.0989621	0.294179	0.0579062	0	0	0.026893	0	0.0128498
TCGA_TCGA-23-1028	0.0671758	0	0.0190518	0	0	0.28824	0	0.0320826	0.0526702	0.00305433	0	0.0537845	0	0.144074	0.175832	0	0	0.105553	0	0.0541649	0	0.00431626
TCGA_TCGA-61-2002	0.00923087	0.00794838	0.00468928	0.110612	0	0.240451	0	0.0308879	0.0645107	0	0	0.0528957	0.0449024	0.104885	0.190626	0.0985175	0.0232902	0	0.0165537	0	0	0
TCGA_TCGA-61-1721	0.0314859	0	0.0101013	0.0944025	0	0.165899	0	0	0	0	0.033326	0.00721322	0.0266002	0	0.00204724	0.518185	0.00164653	0	0.109093	0	0	0
TCGA_TCGA-09-2054	0.208938	0	0.103144	0.0639183	0	0.0635771	0	0.0458258	0.0128431	0	0.00751571	0.000283934	0.0186171	0.132931	0.0580326	0.280136	0	0	0	0	0	0.00423757
TCGA_TCGA-25-2396	0.0244863	0.0386841	0.0129584	0.151682	0	0.0860348	0	0	0.0470606	0.019112	0	0.0869632	0.0636508	0.126244	0.217547	0.0899524	0.00606113	0.000429367	0	0.00900757	0	0.0201261
TCGA_TCGA-13-0920	0.0571944	0	0.104864	0.193456	0	0.111966	0	0	0.0372371	0	0	0.055845	0.0316426	0.143857	0.0830844	0.0506372	0	0.030043	0.100174	0	0	0
TCGA_TCGA-25-2398	0.0250544	0	0.0175972	0.0415673	0	0.241188	0	0	0	0	0	0.0322603	0	0.505435	0.0241727	0.104424	0	0	0.00830052	0	0	0
TCGA_TCGA-29-1783	0.0289892	0	0.0575612	0.100874	0	0.151605	0	0.0238483	0.00055166	0	0.00891781	0.00531153	0.0267753	0.0863575	0.0842223	0.373931	0.0252905	0	0	0.00401592	0	0.0217481
TCGA_TCGA-13-1485	0	0.0708345	0.00841274	0.00385587	0	0.11161	0	0.00555357	0.0364612	0	0.039027	0	0	0.341219	0	0.232088	0.084863	0.0177693	0	0.0422828	0	0.0060226
TCGA_TCGA-36-1569	0.0622929	0	0.00678494	0.142726	0	0.22819	0.00770229	0.0425528	0	0	0	0.00185006	0.0193209	0.0709707	0.0872702	0.26303	0.0439385	0	0.00129684	0	0	0.0220732
TCGA_TCGA-57-1582	0.0415845	0	0.0455341	0.153726	0	0.19314	0	0.00994559	0.0167957	0	0.0157169	0	0.0500375	0.179299	0.112919	0.120961	0.0275823	0	0.0327577	0	0	0
TCGA_TCGA-25-1630	0	0.0181607	0.0020053	0.00864823	0	0.0699064	0	8.77445e-05	0.0216054	0	0.00817165	0.0142922	0	0.317228	0.0531198	0.282153	0.0167799	0	0	0.0627008	0	0.125141
TCGA_TCGA-23-1027	0	0.0471434	0	0.012978	0	0.142795	0	0.0409943	0.0106361	0	0	0.0387425	0.00775969	0.31008	0.0383805	0.254277	0.0212313	0.053669	0	0.0187355	0	0.00257867
TCGA_TCGA-13-0906	0.0999548	0	0.0216964	0.16878	0	0.0263539	0	0.0809645	0.0840786	0	0.00583372	0.0436465	0.0133695	0.0552687	0.276622	0.0719576	0.0168873	0.034587	0	0	0	0
TCGA_TCGA-24-2254	0.00638609	0.00111059	0	0	0	0.203287	0	0.02221	0.0284221	0	0.0415	0.0222063	0.0207365	0.363649	0.003245	0.0742905	0	0	0	0.201715	0	0.0112422
TCGA_TCGA-29-1785	0.0203196	0	0.00747617	0.236599	0	0.0308519	0.0172209	0.0472118	0.0296721	0	0	0.0851856	0.0128165	0	0.189222	0.247533	0.00876388	0.00804445	0.0479602	0	0	0.0111233
TCGA_TCGA-30-1892	0.053393	0	0.0134333	0.0965056	0	0.192533	0	0.0364597	0.0029509	0	0.0250694	0	0	0.283625	0.0453537	0.227108	0	0.00389685	0	0.0029693	0	0.0167031
TCGA_TCGA-09-0366	0.00590557	0.00211745	0.00340712	0.025497	0	0.116884	0	0	0.0106623	0	0	0.0576837	0.274628	0	0.0214106	0.433196	0	0	0	0.0342591	0	0.0143488
TCGA_TCGA-24-1434	0.00364838	0	0.00587546	0.0108571	0	0.276706	0	0.0211241	0	0	0	0.0450413	0.125107	0.0287519	0.0876638	0.283095	0	0	0	0.106786	0	0.0053436
TCGA_TCGA-24-1843	0	0.0680522	0.0592865	0.0882304	0	0.0826517	0	0.018578	0.0389806	0	0	0.0857768	0	0.297107	0.0524782	0.178776	0.00459378	0	0	0.0254887	0	0
TCGA_TCGA-13-0908	0.00140435	0.0180205	0.0157379	0.0215761	0	0.312735	0	0.0175139	0.0276815	0	0.0105851	0.00819726	0.0147475	0.155929	0.0969297	0.291614	0	0	0	0.00561716	0	0.00171087
TCGA_TCGA-24-1428	0.0157665	0	0.0132442	0	0	0.121381	0	0.0196333	0.0681729	0	0.0379581	0.00519202	0.0173441	0.457837	0.0914993	0.118232	0	0	0	0.0337388	0	0
TCGA_TCGA-04-1357	0.0465002	0	0.012812	0.174129	0	0.116696	0.00704301	0.0633662	0.0637959	0	0	0.0333563	0.00211667	0.0995268	0.140651	0.202363	0.035451	0	0.00219276	0	0	0
TCGA_TCGA-59-2351	0.00487312	0.00371502	0.167701	0.0156123	0	0.169474	0.00165016	0	0.0365812	0	0	0.044976	0	0.220322	0.121881	0.171396	0.0133714	0	0.028447	0	0	0
TCGA_TCGA-29-1768	0.0725917	0	0.0107645	0.164543	0	0.168949	0	0.0095174	0.00829103	0	0.00751313	0.0201079	0.0178202	0.0686375	0.121563	0.244686	0.0397281	0	0.0364952	0	0	0.00879183
TCGA_TCGA-29-1693	0	0.0398376	0.0183396	0.06012	0	0.132768	0	0	0	0	0.0573325	0.0357819	0.0280433	0.0690349	0.120966	0.212362	0	0.215658	0.00975603	0	0	0
TCGA_TCGA-59-2354	0.125458	0	0.0204068	0.0936193	0	0.205974	0	0.0292285	0.0477268	0	0.0172052	0.00596587	0.00654332	0.151501	0.12132	0.174864	0	0	0	0	0	0.000186825
TCGA_TCGA-20-1686	0.165183	0	0.0606721	0.0481729	0	0.190239	0	0.0632685	0	0	0.00641096	0	0.0390864	0.0275826	0.0238108	0.19368	0	0.159146	0.0227478	0	0	0
TCGA_TCGA-24-1924	0.0504639	0	0.0495505	0.142829	0	0.105528	0.0320601	0.0647439	0.000512451	0	0	0.0359884	0.0447471	0	0.160759	0.248258	0.0128229	0.0158446	0	0	0	0.0358915
TCGA_TCGA-13-1410	0.0469919	0	0.0223118	0	0	0.217846	0	0.0941296	0.015941	0	0	0.0538714	0.0469633	0.163474	0.14899	0.0050085	0	0.136932	0.04754	0	0	0
TCGA_TCGA-09-2044	0.00852879	0.0446647	0.00643144	0.103243	0	0.0864572	0	0.0264454	0.0474153	0	0	0.0447018	0.0316327	0.0552761	0.0819093	0.408718	0	0	0	0.0386905	0	0.0158858
TCGA_TCGA-24-1842	0.0167214	0	0.00951827	0.124928	0	0.165332	0.00261847	0.0483881	0.0355644	0	0.033725	0.0240378	0.0109019	0.280828	0.115989	0.128203	0.00324429	0	0	0	0	0
TCGA_TCGA-25-1628	0.0858344	0	0.0130401	0.238643	0	0.148437	0.0260436	0.0393079	0.00521458	0	0.0272003	0	0.0116344	0.0182331	0.149393	0.208414	0	0.0143838	0.0142207	0	0	0
TCGA_TCGA-09-1666	0.0470896	0	0	0	0	0.150287	0	0.0900801	0.0271527	0.0396544	0	0.0112399	0	0.186523	0.236728	0.184328	0	0	0	0.0194392	0	0.00747825
TCGA_TCGA-24-1435	0	0.0221749	0.00320416	0.0881555	0	0.117857	0	0	0.0108004	0	0	0.0353405	0.0123925	0.0927595	0.160186	0.282639	0.0036805	0.110302	0.0490474	0	0	0.0114619
TCGA_TCGA-23-1116	0.0126067	0	0.00394358	0.0207863	0	0.104421	0	0	0.00983227	0	0.0121166	0.00416543	0	0.204232	0.0721438	0.282306	0.0122955	0.0319943	0	0.0966293	0	0.132527
TCGA_TCGA-36-1581	0.0815646	0	0.10925	0.0929824	0	0.148802	0.0353277	0.0532384	0.0313392	0	0.056449	0	0.0157846	0.134145	0.121815	0.113871	0	0	0	0.00543027	0	0
TCGA_TCGA-29-1711	0.0122946	0	0.0110497	0.107492	0	0.182784	0.0176071	0.0648829	0.0398433	0	0.0491251	0.00309336	0.00966363	0.0664596	0.212302	0.20495	0.0140112	0	0.00153593	0	0	0.00290501
TCGA_TCGA-13-A5FT	0.10847	0	0.0560221	0	0	0.146665	0	0.110854	0.0406239	0	0	0.0443912	0.0301886	0.0904657	0.0512131	0.085923	0	0.235182	0	0	0	0
TCGA_TCGA-61-2008	0.0791863	0	0.0288584	0.21225	0	0.0874631	0.0214794	0.0583838	0.0432505	0	0.0257518	0.0220416	0.0116745	0.0426816	0.114794	0.227432	0.0247537	0	0	0	0	0
TCGA_TCGA-13-0886	0.0304802	0	0.0142405	0.106845	0	0.156324	0	0.0552074	0.0313855	0	0	0.0431909	0.0187927	0.21159	0.138054	0.16591	0.00231873	0.00462906	0.0210324	0	0	0
TCGA_TCGA-24-1464	0	0.00706831	0.00723003	0.299158	0	0.0257849	0	0.0921599	0.066258	0	0	0.137061	0.0290167	0	0.0502331	0.242009	0	0.0175091	0.0244942	0	0	0.00201807
TCGA_TCGA-24-0982	0.115133	0	0.0730924	0.0638755	0	0.261824	0	0	0.0632594	0	0	0.0122486	0	0.144418	0.0933464	0.133855	0	0	0	0.0389486	0	0
TCGA_TCGA-24-1470	0.0203706	0.0126032	0.0106164	0.0802721	0	0.10336	0.00163755	0.123899	0.0264963	0	0.031734	0	0.0320979	0.117255	0.164049	0.230463	0.0214462	0.00410035	0	0.0195985	0	0
TCGA_TCGA-24-1557	0.0519841	0	0.0303322	0.00472496	0	0.101735	0	0.0492081	0.0235028	0	0.00438006	0.0158967	0.0689459	0.114295	0.202486	0.320007	0	0	0.0125023	0	0	0
TCGA_TCGA-23-1026	0.00859821	0	0.0124726	0.178903	0	0.159936	0.0652879	0.0209074	0.0180503	0	0.0347756	0.0379044	0.0342836	0.0448874	0.136334	0.218653	0.00919712	0.0177813	0.00202776	0	0	0
TCGA_TCGA-29-1701	0	0.0548905	0.0189062	0.237112	0	0.0774101	0	0.0170762	0.0392782	0	0	0.0512341	0.0362367	0	0.114859	0.283277	0.0136136	0.0104663	0.0271224	0	0.0185182	0
TCGA_TCGA-29-1695	0.00538962	0	0.00746105	0.0484475	0	0.0962253	0	0.0119275	0.0101884	0	0	0.0163401	0	0.537969	0.0671049	0.150536	0	0	0	0.0484106	0	0
TCGA_TCGA-29-1761	0.046402	0	0.0171484	0.153095	0	0	0	0.0697157	0.0283278	0.000255054	0	0.000524967	0	0.247408	0.139414	0.270524	0.0169232	0	0.0102618	0	0	0
TCGA_TCGA-29-1691	0.0958873	0	0.0192567	0.153645	0	0.0867565	0	0.0204011	0.0389652	0	0.0106073	0.0031713	0.0175641	0	0.119865	0.396044	0	0	0.0258717	0	0	0.0119645
TCGA_TCGA-09-1665	0.0399681	0	0.045043	0.117226	0	0.0631322	0.0312888	0.0651392	0	0	0.0105036	0.0226958	0.0106959	0.0837246	0.142548	0.243079	0	0.0875209	0.0374344	0	0	0
TCGA_TCGA-61-1919	0	0.017775	0.00428073	0.0525621	0	0.11993	0.00831042	0.0147129	0.00770966	0	0	0.028235	0.00925939	0.335491	0.099564	0.281025	0.00283035	0.00175624	0	0.00399028	0	0.0125672
TCGA_TCGA-13-1498	0	0.0555303	0.00788935	0.0445727	0	0.0402733	0	0.0944721	0.015783	0.0352801	0	0.0980132	0.060406	0.260215	0.144335	0.0416549	0.00847423	0.0344913	0	0.0586093	0	0
TCGA_TCGA-31-1953	0	0	0.004033	0.0965313	0	0.110026	0.0130483	0.0235538	0	0	0.0314237	0.039419	0.0512732	0.193561	0.109874	0.280714	0.0413292	0	0.00521336	0	0	0
TCGA_TCGA-24-2293	0.0148444	0.0121754	0.0103649	0.0627177	0	0.202727	0.00651556	0	0.000339985	0	0.0337687	0	0.0679486	0.213373	0.101646	0.24965	0	0	0.0173072	0	0	0.0066209
TCGA_TCGA-13-2060	0.0353462	0	0.0204589	0.162237	0	0.0364613	0	0.050188	0.019124	0.0224644	0	0.0446013	0.0307932	0.0728636	0.289507	0.113117	0.00337218	0.00768373	0.073523	0	0.0182593	0
TCGA_TCGA-61-2000	0.00156314	0.0178819	0.00815544	0.0941956	0	0.215079	0.0830011	0.0110213	0	0	0	0.114609	0.0292313	0.0853983	0.0399814	0.210324	0.0157561	0.0574976	0	0	0	0.0163046
TCGA_TCGA-61-1907	0.0108724	0.00353391	0.010546	0.136004	0	0.158207	0	0.0341271	0.0624912	0	0	0.00387632	0	0.103329	0.164674	0.261575	0.0108938	0	0	0.0398707	0	0
TCGA_TCGA-23-1120	0.00743	0	0.0121813	0.134545	0	0.102861	0.0323551	0.0338472	0.0260074	0	0.00485623	0.0437111	0.0347292	0.136977	0.200088	0.205816	0	0.00444866	0.0198425	0	0	0.000304562
TCGA_TCGA-24-2261	0.0573395	0	0.00999201	0.227656	0	0.0865932	0.00718108	0.0780863	0.0580317	0	0.00441788	0.0162107	0.0597286	0	0.114726	0.267789	0.00902305	0	0.00202558	0	0	0.00119951
TCGA_TCGA-13-0911	0.0359782	0	0.00436138	0.0329273	0	0.0652905	0	0.0198755	0.0393282	0	0.00167935	0	0.0777992	0.489484	0.0617115	0.159237	0.0121347	0.000193387	0	0	0	0
TCGA_TCGA-29-1766	0.0215784	0.0162755	0.0322208	0.0650758	0	0.220117	0	0.0281062	0.0161247	0.010976	0	0.0941956	0.027724	0.150814	0.123726	0.130463	0	0.0364686	0	0.026134	0	0
TCGA_TCGA-09-0369	0.0456061	0	0	0	0	0.138631	0	0.0206848	0.0576757	0	0.0386324	0	0.0379694	0.364261	0.012464	0.265018	0	0	0	0.0190571	0	0
TCGA_TCGA-13-1496	0	0.0680571	0.0521071	0.132778	0	0.0922885	0.0269942	0.060998	0.0305997	0	0	0.0813281	0.0186899	0	0.11294	0.184928	0	0.0915233	0.0263237	0	0	0.0204433
TCGA_TCGA-25-1318	0	0.0255931	0.0104976	0	0	0.122444	0	0.0409023	0	0	0	0.060307	0	0.258809	0.0781824	0.359777	0	0	0	0.0364192	0	0.00706836
TCGA_TCGA-31-1944	0.0330305	0.0140914	0.034035	0	0	0.164365	0	0.0115137	0.0447166	0	0	0.0371914	0.0597076	0.303391	0.0585458	0.0829441	0.00460566	0.0173071	0.0617394	0	0.0468311	0.0259846
TCGA_TCGA-13-1405	0.213264	0	0.0526325	0.17632	0	0.154177	0.0334157	0.0251537	0	0	0.000743908	0.0233336	0.0144725	0.0166061	0.100204	0.167314	0	0	0.0223639	0	0	0
TCGA_TCGA-36-1580	0	0	0.00694832	0.1095	0	0.241311	0	0	0.0353002	0	0.00274992	0.0134787	0.0299801	0.256592	0.0977106	0.185473	0.0130297	0	0.00376893	0.00168693	0	0.00247126
TCGA_TCGA-24-1104	0.0211473	0.0319279	0.0442636	0.0706603	0	0.0692602	0	0.0974286	0.105777	0.0418176	0.0250359	0.0380673	0.0347007	0	0.0651025	0.185602	0	0.0253776	0	0.129612	0.014219	0
TCGA_TCGA-13-1408	0.0272536	0.0424528	0.104044	0.0912498	0	0.208498	0	0.0419078	0.0097673	0	0	0.0373396	0.0430981	0.283903	0.076499	0	0	0.00419728	0	0.0297898	0	0
TCGA_TCGA-31-1950	0.0685187	0	0.0506603	0.0782536	0	0.094031	0.00661884	0.0872622	0.0563597	0	0.0226852	0.0142276	0.0319037	0	0.182642	0.180862	0	0.0885862	0.0373886	0	0	0
TCGA_TCGA-29-1781	0	0	0.383923	0.131999	0	0	0.000130991	0.0396264	0.0246559	0	0	0.00561545	0	0.111271	0.0928611	0.196716	0	0	0	0.008413	0	0.00478888
TCGA_TCGA-13-0913	0.0345879	0.0673785	0	0.196507	0	0.128465	0.0456125	0.0659109	0.00399602	0	0	0.0198625	0.011398	0.0814106	0.14874	0.0923582	0.0709951	0.00445287	0	0.028325	0	0
TCGA_TCGA-10-0937	0	0.0488299	0.00933206	0.191631	0	0.108331	0	0.0734798	0.0752135	0	0.0327573	0.0260311	0.0310107	0.0454109	0.0292491	0.234133	0	0.0564708	0	0.0378158	0	0.000303797
TCGA_TCGA-20-0991	0.0204928	0.00605165	0.0771915	0.175109	0	0.0305514	0.0742983	0.00113356	0.0175885	0	0	0.066735	0.0482367	0.152997	0.128338	0.175491	0.0175066	0	0	0	0	0.00827983
TCGA_TCGA-24-0966	0	0.0528657	0.0136625	0.178967	0	0.0849969	0	0.0122425	0.0789202	0	0	0.0258418	0.0666449	0	0.0246271	0.334609	0	0.104671	0	0.0219518	0	0
TCGA_TCGA-57-1994	0.124829	0	0.0441766	0.089257	0	0.181547	0.000555719	0.0596361	0.0461691	0	0.0168448	0	0	0.160241	0.0878939	0.181271	0	0	0	0.0057408	0	0.00183775
TCGA_TCGA-09-1667	0.0583555	0	0.0130036	0	0	0.110873	0	0.068718	0.0246741	0.0168583	0.0598532	0.0307614	0	0.320192	0.188088	0.0991237	0.0082542	0	0	0.00124454	0	0
TCGA_TCGA-20-1683	0	0.0470534	0.278776	0.139698	0	0.135264	0	0.0366947	0.00531882	0	0	0.0235889	0.0114598	0.16269	0.0440622	0.110731	0	0.00466369	0	0	0	0
TCGA_TCGA-13-1507	0.0124905	0	0.0639308	0.0935755	0	0.144648	0.0953426	0.0408026	0	0	0.035833	0.0251887	0.0306759	0.0480451	0.161187	0.179366	0.00174186	0.0195723	0	0.0292472	0.000907257	0.0174463
TCGA_TCGA-24-1553	0.0280867	0	0.00559056	0.263587	0	0.1132	0	0.0643579	0.059001	0.0354527	0	0.0336309	0.0185873	0.0223843	0.132279	0.222301	0	0	0	0	0	0.00154246
TCGA_TCGA-24-2271	0.0970321	0	0.0197255	0.0774492	0	0.323901	0	0.10073	0	0	0.0298576	0.0211669	0.05101	0.0559138	0.0974285	0.0790234	0	0.0122207	0	0.0345418	0	0
TCGA_TCGA-36-1568	0.0171015	0	0.0145766	0.0385201	0	0.223121	0	0.0247202	0.073341	0	0	0.0634473	0.0197127	0.178827	0.0807644	0.226912	0.0017091	0	0.0372462	0	0	0
TCGA_TCGA-61-1737	0	0	0.0120877	0.0553125	0	0.217186	0	0	0.000428698	0	0.00399481	0.0108178	0.00118105	0.205834	0.0831413	0.346992	0.00420584	0.0312532	0	0.0275652	0	0
TCGA_TCGA-24-2262	0.0616497	0	0.0135089	0.107129	0	0.133527	0.00881807	0.0303959	0.0405017	0	0.0864259	0	0	0.174494	0.0900043	0.15693	0	0	0	0.0803974	0	0.016218
TCGA_TCGA-09-1669	0.0612737	0	0.0583221	0.16471	0	0.142284	0	0.0949538	0.0426971	0	0.0159732	0	0.0135028	0.14012	0.103899	0.149568	0	0	0	0.0126957	0	0
TCGA_TCGA-61-1741	0.0742217	0	0.113222	0.00180438	0	0.139182	0	0.0407029	0.0350301	0	0.024459	0	0	0.277748	0.11256	0.167986	0	0	0.0130841	0	0	0
TCGA_TCGA-61-1911	0.0803618	0	0.0754918	0.206062	0	0.0966984	0.0337142	0.0399288	0.0477922	0	0	0.0505225	0.000869077	0.00678609	0.15573	0.187192	0	0	0.0170398	0	0	0.00181129
TCGA_TCGA-23-1109	0.128311	0	0.0219055	0.0535963	0	0.0427596	0	0.0308921	0.0379316	0	0	0.0368983	0.0341854	0.289097	0.036512	0.242844	0.0354724	0	0	0.00959488	0	0
TCGA_TCGA-24-1845	0	0.00463369	0.0244194	0.00504936	0	0.076868	0	0.0548098	0.0298989	0	0.00664939	0.00604101	0.0162519	0.22859	0.135143	0.26837	0	0.0664424	0	0.0519132	0	0.0249195
TCGA_TCGA-29-1777	0.0154033	0	0.0436285	0.0525882	0	0.226446	0	0.0704672	0	0	0	0.0278179	0.0192162	0.0979569	0.117249	0.125077	0.00161144	0.123276	0	0.0606199	0.0141311	0.00451189
TCGA_TCGA-09-2053	0.0907903	0	0.0335837	0.136537	0	0.0911423	0	0.0680772	0.0500695	0	0.00104147	0.0332395	0.00197638	0.178027	0.144516	0.171	0	0	0	0	0	0
TCGA_TCGA-13-1499	0.129807	0	0.050463	0.196583	0	0.218329	0.00148031	0.0589797	0.0281926	0	0	0	0.0734541	0.0449648	0.125562	0.070716	0.00146778	0	0	0	0	0
TCGA_TCGA-24-1550	0.0879356	0	0.0543642	0	0	0.140784	0	0.0275829	0.00466688	0.00256673	0.00195506	0.00306374	0	0.283028	0.0581721	0.291691	0	0	0	0.0233293	0	0.0208602
TCGA_TCGA-23-1023	0	0.0312492	0.0203889	0.10124	0	0.0376504	0	0	0.0886843	0	0	0.0870562	0.141157	0.131617	0.226987	0.0645285	0.00945502	0.00642593	0.0535602	0	0	0
TCGA_TCGA-13-1488	0.0870202	0	0.0306842	0.0529407	0	0.13169	0.00442064	0.0644573	0	0	0.0162328	0.0121383	0	0.217068	0.310747	0	0.00236743	0.0551943	0	0.0150391	0	0
TCGA_TCGA-59-2355	0.0253888	0	0.0156858	0.153946	0	0.287088	0	0.0328289	0.0292958	0	0	0.038152	0.0318043	0.0621834	0.159104	0.160072	0	0.00445092	0	0	0	0
TCGA_TCGA-61-2003	0.0154376	0.00651188	0.00488716	0.0783684	0	0.213079	0	0	0.00895742	0	0	0.0151591	0	0.386958	0.0353386	0.216624	0	0	0.0186785	0	0	0
TCGA_TCGA-20-1682	0.0331089	0.00117144	0.015456	0.0312808	0	0.264383	0.00485974	0.079754	0	0.0375212	0	0.0196797	0.044617	0.113884	0.159879	0.128494	0.023826	0	0.0283126	0	0.0137724	0
TCGA_TCGA-13-1511	0	0.0555656	0.00140066	0.0688503	0	0.153681	0	0	0.0202098	0	0	0.106292	0.015628	0.117335	0.0288402	0.169442	0	0.23475	0.00195959	0	0	0.0260462
TCGA_TCGA-24-1847	0.0494941	0	0.00787138	0.169446	0	0.175981	0.0334865	0.0335851	0.0559544	0	0.0350971	0	0.019145	0.0761769	0.155099	0.164255	0.000737478	0	0.0209889	0	0	0.00268221
TCGA_TCGA-20-0987	0.0204082	0	0.0511417	0.0912261	0	0.190421	0	0.00288366	0.0231625	0	0.0569922	0.0428493	0.0432661	0.203325	0.063443	0.190572	0	0	0.0203096	0	0	0
TCGA_TCGA-09-2056	0	0.012982	0	0.186037	0	0.117637	0	0.0247425	0.00450925	0	0.00843319	0.0274258	0.0459925	0.0269331	0.0905688	0.24285	0.0417315	0.0231343	0	0.123734	0	0.0232881
TCGA_TCGA-24-1546	0.0146445	0.0427016	0.00383353	0.00851543	0	0.162594	0	0.0219696	0.0258828	0	0.0132998	0.00758124	0.0157728	0.194056	0.0353685	0.272133	0.0989927	0.00649471	0	0.052484	0	0.0236764
TCGA_TCGA-30-1891	0.0599033	0	0.0216264	0.180923	0	0.0680866	0.00121643	0.026693	0.0137924	0	0	0	0.0164101	0.258307	0.0549595	0.191636	0.00880823	0	0	0.085953	0	0.0116851
TCGA_TCGA-09-1662	0	0.0212619	0.00370128	0.0450651	0	0.241002	0	0.00197247	0.00785581	0	0.000298547	0.0686535	0.101084	0.315565	0.0490853	0.14023	0	0	0.00422546	0	0	0
TCGA_TCGA-31-1951	0.0188542	0	0.0104615	0.0897718	0	0.180291	0.0206909	0.0314551	0	0	0.0994179	0	0.0231706	0.150584	0.150139	0.170458	0	0.0441514	0	0.00459603	0	0.00595796
TCGA_TCGA-24-1427	0.0745407	0	0.0334698	0.132519	0	0.338278	0	0.0345417	0	0	0.029706	0	0.0331227	0.0352658	0.0338145	0.187591	0.0138676	0.0228869	0.0231763	0	0.00722033	0
TCGA_TCGA-23-1119	0.0487933	0	0.0766948	0.206418	0	0.0874977	0	0	0.00574759	0	0	0.0337601	0.0312311	0	0.124758	0.318471	0.0129639	0	0.053664	0	0	0
TCGA_TCGA-36-1570	0	0	0.0197558	0.056552	0	0.14285	0	0.0633771	0.0113611	0	0	0.0602053	0.0565016	0	0.168021	0.367488	0	0.0414291	0.00380378	0	0	0.00865474
TCGA_TCGA-24-1562	0.00730549	0.0133031	0.00773905	0.0568219	0	0.190712	0	0.00676577	0.0886886	0	0	0.0351779	0	0.37059	0.0399728	0.139923	0.0177997	0.0014236	0	0.0237777	0	0
TCGA_TCGA-09-2051	0.0134243	0.0396831	0.00147394	0.00499958	0	0.204032	0	0.0733919	0.00074813	0	0.101217	0.0248004	0.0274293	0.0204309	0.0985846	0.241771	0	0.131781	0.00848234	0	0	0.00775016
TCGA_TCGA-59-2352	0.063814	0	0.17137	0.0633858	0	0.0384514	0	0.0615184	0.0406915	0	0	0.0462617	0.000870303	0.20767	0.18697	0.093518	0	0	0.0254777	0	0	0
TCGA_TCGA-57-1586	0.118874	0	0.0298572	0.10383	0	0.062566	0	0.0438373	0.0786853	0	0	0.0189563	0	0.116073	0.187743	0.23513	0	0	0.00444885	0	0	0
TCGA_TCGA-04-1530	0.0622208	0	0.0313802	0.0503744	0	0.256905	0	0.0228456	0	0	0.0326201	0.0145818	0.0116888	0.204643	0.121732	0.167657	0	0	0	0.0233511	0	0
TCGA_TCGA-23-1107	0.0168939	0.0725067	0.102779	0.0433951	0	0.0477321	0	0.0129394	0.055254	0	0.0193306	0.0312149	0.053284	0.15927	0.0608812	0.241015	0.0063383	0	0	0.0771662	0	0
TCGA_TCGA-24-1846	0	0.00522752	0.00963228	0.0411004	0	0.0635708	0	0.0413097	0.0569638	0	0	0.0459452	0	0.409337	0.104069	0.207262	0	0	0	0	0	0.0155827
TCGA_TCGA-24-0968	0.0187988	0	0.0197685	0.129921	0	0.142479	0	0.0503503	0.000888118	0	0	0.0724408	0.0427818	0	0.138902	0.347525	0.00505323	0.000575785	0	0.0240817	0	0.00643377
TCGA_TCGA-23-2077	0	0.0692382	0.014022	0.0195197	0	0.156805	0	0	0.0310726	0.00651769	0	0.0282211	0.0350844	0.178619	0.0746716	0.278927	0.0175762	0	0.0897247	0	0	0
TCGA_TCGA-13-1497	0.0242626	0	0.0879493	0.17508	0	0.078346	0	0.0816513	0.0294151	0	0	0.0204174	0.00188429	0.168464	0.127519	0.0885963	0	0.0746411	0	0.0335387	0.00554368	0.00269094
TCGA_TCGA-29-1784	0.00675068	0.0153806	0.0902104	0.0721774	0	0.150916	0	0.0332989	0.0184897	0	0	0.0132017	0.0435644	0.0952472	0.214564	0.216763	0.0156735	0	0.0137622	0	0	0
TCGA_TCGA-23-1118	0	0.0524041	0.00679072	0.0745589	0	0.17744	0	0.0219007	0.00651912	0	0	0.0249404	0.0259836	0.0868279	0.191659	0.236017	0	0.0934217	0	0	0	0.00153743
TCGA_TCGA-04-1341	0	0.1289	0.125264	0.194827	0	0	0	0.0871098	0.028032	0	0	0.0894382	0	0.211513	0.0404004	0.004441	0	0.0376025	0.052473	0	0	0
TCGA_TCGA-13-1404	0.0290666	0.0071859	0.0737367	0.0645382	0	0.0451987	0	0.0593011	0.0259446	0.0317064	0	0.0355547	0.0556082	0.278409	0.0636743	0.177771	0.0155266	0.0147251	0.0220527	0	0	0
TCGA_TCGA-30-1857	0.00165014	0.0173115	0.0139229	0.0775092	0	0.180297	0	0.00621342	0.0601318	0	0.00547836	0.0313174	0	0.24103	0.123775	0.208247	0.0080325	0	0.025083	0	0	0
TCGA_TCGA-24-1549	0.029219	0	0.011895	0.163914	0	0.105124	0.120214	0.0563235	0.0103928	0	0.0871748	0.00853076	0.00531825	0.155425	0.112285	0.084968	0	0.00625579	0.0429615	0	0	0
TCGA_TCGA-61-1914	0.0638755	0	0.0337599	0.0641342	0	0.0402946	0	0.0562065	0	0	0	0.0441904	0.0286046	0.0325815	0.175058	0.344611	0	0.047459	0	0.0369725	0.00349196	0.0287599
TCGA_TCGA-24-2290	0	0.030576	0.00555661	0.00406691	0	0.131168	0	0.0171388	0.0105906	0	0.0227439	0.00223604	0.0272411	0.221547	0.0393535	0.329286	0	0.102227	0	0.0298653	0	0.0264036
TCGA_TCGA-09-1659	0	0.0307935	0.0097858	0.125773	0	0.0489024	0	0.0438309	0.0232728	0	0	0.0620091	0.0587685	0.257191	0.0132798	0.252915	0	0.0717033	0.00177467	0	0	0
TCGA_TCGA-61-2097	0	0.0383463	0.00375002	0	0	0.241135	0	0.0374358	0.0100381	0	0	0.0363531	0.0234029	0.136674	0.0236648	0.182153	0	0.075964	0	0.168295	0.000841957	0.0219466
TCGA_TCGA-36-1574	0.0122676	0.0174441	0.00959578	0	0	0.233115	0	0	0.00959652	0	0.0416633	0.0144325	0.0360285	0.261488	0.135704	0.0793312	0	0.125955	0	0.0233773	0	0
TCGA_TCGA-36-1576	0.0470733	0	0.0116838	0.132111	0	0.163836	0	0.0475539	0.0229964	0	0	0.0302828	0.055425	0.126453	0.133863	0.209971	0.01875	0	0	0	0	0
TCGA_TCGA-29-1690	0.00144543	0.000408017	0.00386555	0.00825977	0	0.244724	0	0	0.00845673	0	0.0254014	0	0.183601	0.126625	0	0.270578	0.0277841	0.0864328	0	0.00874454	0.00355343	0.000120706
TCGA_TCGA-25-1313	0	0.0261097	0.00309015	0	0	0.113673	0	0.010249	0	0	0.000823064	0.0221358	0.0944379	0	0.0952643	0.505249	0	0.0818293	0	0.0235703	0	0.0235688
TCGA_TCGA-29-2427	0.0330581	0	0.0144202	0.171791	0	0.105373	0	0.0312224	0.0308395	0	0.0421416	0.00166652	0	0.0968675	0.186339	0.252197	0	0	0.0340852	0	0	0
TCGA_TCGA-13-0924	0.0401335	0.0109951	0.00182027	0.197139	0	0.058194	0	0.0703707	0.0123191	0	0	0.0571021	0.0510504	0.0568385	0.153637	0.193651	0	0	0	0.0967492	0	0
TCGA_TCGA-24-2026	0.0346277	0	0.0805715	0.101878	0	0.138705	0	0.0525797	0.0101662	0	0.0484351	0.0261868	0.0311739	0.100025	0.153154	0.197506	0	0	0	0.0214432	0	0.00354792
TCGA_TCGA-13-0893	0.00457276	0.000352735	0.0087838	0.179348	0	0.108353	9.88688e-05	0.0117657	0.112557	0	0.048089	0.0461461	0.0103683	0.0441879	0.140467	0.192789	0	0.0402169	0.0519038	0	0	0
TCGA_TCGA-13-0897	0.00433416	0	0.0115999	0.182055	0	0.0985513	0.0555861	0.0394167	0.0695265	0	0.0414292	0.012403	0.00333589	0.0257539	0.13057	0.24653	0	0.0613919	0.0133271	0	0	0.00418898
TCGA_TCGA-25-2399	0.00958424	0	0.0150437	0.0642679	0	0.213973	0.0539344	0.0089883	0	0	0.0728775	0.0594714	0.0476165	0.0987096	0.0926343	0.190916	0	0.051507	0.020091	0	0	0.000385319
TCGA_TCGA-13-0725	0.15165	0	0.0553458	0.0899505	0	0.0756637	0.00444613	0.0363476	0.0198538	0	0	0	0.0624842	0	0.0377868	0.414274	0	0.0453085	0.000572077	0	0	0.00631642
TCGA_TCGA-24-1425	0.0627251	0	0.00974317	0.0520702	0	0.138496	0	0.0111947	0.0369223	0	0.0483663	0	0	0.30543	0.0636169	0.260284	0	0.00627378	0	0	0	0.00487793
TCGA_TCGA-13-0714	0.253959	0	0.0285818	0.193657	0	0.073673	0	0.0320862	0.0138295	0	0.0310696	0	0.0621168	0.19206	0.0440897	0.0337988	0.0142569	0.0022276	0.0245946	0	0	0
TCGA_TCGA-13-1505	0.0919538	0	0.0599255	0.156603	0	0.18427	0	0.0762619	0.000600991	0	0.0056407	0	0.00808778	0.0477708	0.084037	0.26321	0.00183648	0.0071641	0.0106982	0	0	0.00194004
TCGA_TCGA-13-0766	0	0.0674744	0	0.0942969	0	0.0107534	0	0.107734	0	0	0	0.0269453	0.0508507	0.0306608	0.0422926	0.266845	0	0.302147	0	0	0	0
TCGA_TCGA-13-0768	0.0879441	0	0.0517523	0.250462	0	0.0444407	0.0859812	0.00594447	0.0709819	0	0	0.0305222	0.0313697	0.00961202	0.121149	0.176485	0.00410593	0.00227087	0.0254985	0	0	0.00148063
TCGA_TCGA-13-1411	0.00889296	0	0.00480179	0.0924964	0	0.154455	0.0219279	0	0	0	0.0473147	0.000251983	0.00468006	0.204409	0.092943	0.278528	0	0	0	0.0254891	0	0.0638098
TCGA_TCGA-61-1728	0	0.0261839	0.0102355	0	0	0.1207	0	0.0192923	0.0690563	0	0.0195169	0.00928926	0	0.370449	0.0453761	0.221686	0.00323816	0	0	0.0849764	0	0
TCGA_TCGA-10-0936	0.0634291	0	0.119737	0.156582	0	0.115183	0	0.0993822	0.0806229	0	0.0360495	0	0.0155173	0.0513046	0.110785	0.111393	0	0.0400128	0	0	0	0
TCGA_TCGA-57-1585	0.0495448	0	0.0172798	0.0974442	0	0.229589	0	0.014883	0	0	0.0248952	0	0	0.353698	0.0336114	0.145211	0	0	0	0.0338439	0	0
TCGA_TCGA-13-0720	0	0	0.113252	0	0	0.240471	0	0.0938259	0.00570711	0	0.0237858	0.0322723	0.0106454	0.134799	0.0424255	0.0749378	0	0.217167	0.00177689	0	0	0.00893445
TCGA_TCGA-24-1551	0	0.00653237	0.00675047	0.0779325	0	0.16995	0	0.0294545	0.0460982	0	0.0132973	0.0260007	0.0406658	0.283405	0.102636	0.174173	0.00364625	0	0	0.0123226	0	0.00713503
TCGA_TCGA-24-1850	0.0662859	0	0.0153281	0.200264	0	0.0800509	0	0.0322916	0.0433785	0	0.00231577	0.0237328	0.0122968	0.0472849	0.145789	0.288497	0.0217076	0	0	0.014245	0	0.00653136
TCGA_TCGA-29-2428	0.0155813	0	0.027006	0.19927	0	0.0763503	0.0513649	0.0365983	0.0433648	0	0.0312781	0	0	0.171907	0.0951201	0.213498	0.0199912	0	0	0.0186708	0	0
TCGA_TCGA-61-2113	0.0327236	0	0.0226161	0.0566238	0	0.196416	0	0.0417043	0	0	0.0377003	0	0.0145933	0.116121	0.121746	0.196044	0	0.134291	0	0.0231624	0	0.00625851
TCGA_TCGA-61-1918	0	0.0135373	0.00981009	0	0	0.26659	0	0.0237995	0.0397388	0	0.0399206	0.00233364	0.0263951	0.0681629	0.101947	0.315803	0.0743402	0	0	0.0103804	0	0.00724193
TCGA_TCGA-13-1509	0	0.0400262	0.338793	0.162209	0	0	0	0.00399005	0	0.0087883	0	0.0674815	0.00461307	0.102068	0.077028	0.113363	0.0165943	0	0.0580645	0	0	0.00698135
GSE18520_GSM461350	0.0913911	0	0.00905939	0.143363	0	0.141369	0	0.0282357	0.0705848	0	0.0199925	0.0154149	0.0186161	0.181419	0.118986	0.120499	0	0	0	0.0282405	0	0.0128295
GSE18520_GSM461352	0.0271379	0	0.0116101	0.148862	0	0.140682	0	0.0618916	0.0476985	0	0	0.0560539	0	0.0504555	0.188571	0.216213	0.0370297	0	0.00449783	0	0	0.0092965
GSE18520_GSM461353	0.0813434	0	0.0310256	0.121056	0	0.0960772	0	0.0647227	0.00118017	0	0.012517	0.00828642	0.0293699	0.159731	0.121428	0.227773	0.0232104	0	0	0	0	0.0222786
GSE18520_GSM461356	0.0320568	0.0469902	0	0.0624963	0	0.166316	0	0.000798922	0.0754224	0	0.0152087	0.0801988	0.0492379	0.0535446	0.0628359	0.20906	0	0.0881953	0	0.057639	0	0
GSE18520_GSM461361	0.00470213	0	0.0281071	0.0499976	0	0.274704	0	0.0642046	0	0.0494542	0	0.101551	0.0496793	0.0874905	0.0781844	0.197017	0	0.0138201	0.00108802	0	0	0
GSE18520_GSM461362	0.0140445	0.0276729	0	0.127929	0	0.116439	0.00724729	0.0971296	0	0	0.0476964	0	0.00661867	0.0176418	0.105208	0.293374	0	0.127512	0	0.000190331	0	0.0112947
GSE18520_GSM461364	0.0746659	0	0.00654884	0.16464	0	0.0890849	0.000215694	0.0673949	0.0269066	0	0.0521961	0	0.007092	0.152159	0.114015	0.150903	0.00137321	0	0	0.0913726	0	0.00143312
GSE18520_GSM461365	0.0185943	0.0403915	0.0335516	0.0793526	0	0.251117	0.00570648	0.0666667	0.00578468	0	0.0191301	0.0327395	0.012575	0.118285	0.145783	0.147183	0.00142081	0	0	0.0184458	0	0.00327351
GSE18520_GSM461367	0.0420915	0	0.00835211	0.103292	0	0.109222	0	0.0232796	0.0472368	0	0.0235502	0.0188405	0.0323638	0.161206	0.143245	0.218843	0	0	0	0.0684775	0	0
GSE18520_GSM461368	0.0386247	0.0178015	0.0152757	0.0918595	0	0.174046	0.0126591	0.0997912	0	0	0.0435465	0	0.045335	0.145983	0.149977	0.115639	0	0	0	0.0493423	0	0.000118387
GSE18520_GSM461369	0	0.0747098	0.0271166	0.10422	0	0.13445	0.0053036	0.0548253	0.0293244	0	0.000812102	0.0454826	0.0709936	0.178763	0.142002	0.131998	0	0	0	0	0	0
GSE18520_GSM461370	0.0863483	0	0.0129266	0.13037	0	0.132763	0	0.0372802	0.0166765	0	0.0474671	0.0125611	0.0273213	0.117859	0.0738863	0.23682	0	0	0	0.0461754	0	0.0215456
GSE18520_GSM461372	0	0.111665	0.13655	0.0480298	0	0.104929	0	0.037002	0.0260089	0	0.0254746	0.0320629	0.0414733	0.203339	0.157718	0.0688969	0.00546667	0.000841013	0.000542896	0	0	0
GSE18520_GSM461375	0	0.0404421	0.0139481	0	0	0.163827	0	0.0379387	0.0218127	0.0491195	0	0.0751238	0.0158859	0.225662	0.1572	0.153035	0	0	0.0396968	0	0	0.00630819
GSE18520_GSM461377	0.047411	0	0.0189197	0.0506924	0	0.0205339	0	0.0763008	0.051841	0.048267	0.0246298	0.0136144	0.015626	0.118782	0.255514	0.137516	0.0198587	0.00961208	0.0840093	0	0	0.00687178
GSE18520_GSM461378	0.0275511	0	0.00475077	0.17667	0	0.104195	0	0.0869414	0.0193316	0.0272693	0	0.0220915	0.0139846	0.012042	0.205455	0.273826	0.0123148	0	0	0.00450577	0	0.00907202
GSE18520_GSM461380	0.0134466	0.0267053	0.0150045	0.127914	0	0.133909	0	0.0119962	0.0642182	0	0.0349494	0.0292941	0.0559323	0.230045	0.0402609	0.19086	0	0.00050777	0.0249558	0	0	0
GSE18520_GSM461381	0.0295211	0.0449928	0.0244948	0.100445	0	0.170584	0.0239618	0.0307678	0.0253449	0	0.0825521	0	0.0143279	0.188696	0.0693058	0.0685965	0.000511645	0	0	0.125635	0	0.00026379
GSE18520_GSM461382	0.0621884	0	0	0.0795688	0	0.168261	0.0298781	0.0567635	0.0188527	0	0.0831323	0	0.0126109	0.132692	0.0834836	0.178509	0	0	0	0.0940595	0	0
GSE18520_GSM461383	0.0999013	0	0	0.115854	0	0.280903	0	0.0231638	0	0	0	0.0137103	0.00577294	0.17852	0.123233	0.112717	0	0	0	0.0462226	0	0
GSE18520_GSM461384	0.015562	0	0.0436213	0.0956294	0	0.169778	0	0.0719368	0	0	0	0.0381167	0.00714524	0.157212	0.122338	0.15288	0	0.043893	0	0.0766905	0.00519757	0
GSE18520_GSM461385	0.0417999	0	0.0219543	0.0751689	0	0.254146	0	0.0179086	0	0.00847847	0	0.0379339	0.00424446	0.147891	0.111482	0.229325	0.00344063	0.00666156	0	0.0276378	0	0.0119271
GSE18520_GSM461386	0.0127533	0.0547717	0	0.100121	0	0.11402	0	0.0361341	0.0345162	0	0.0556044	0	0.00789734	0.239536	0.104538	0.170281	0	0	0	0.0698276	0	0
GSE18520_GSM461387	0.014854	0.0314654	0.00923017	0.101614	0	0.0976343	0.00477038	0.0239091	0.0468095	0	0.0289388	0.0185435	0	0.296404	0.0303778	0.226266	0	6.15066e-05	0	0.0691213	0	0
GSE18520_GSM461388	0.012172	0.0543277	0	0.107937	0	0.0802955	0.0048551	0.0303466	0.071864	0	0.0708497	0	0.0354902	0.0952496	0.0381611	0.190287	0	0.0235198	0	0.184645	0	0
GSE18520_GSM461389	0.0051195	0.0287939	0.0685516	0.0697112	0	0.0999081	0.0034318	0.0366672	0.0212786	0	0.00599207	0.00548868	0.00473334	0.210925	0.139278	0.210362	0	0.0245372	0	0.0652214	0	0
GSE18520_GSM461392	0	0	0.158612	0	0	0.18026	0	0.0454388	0	0.0765267	0	0.109127	0.033515	0.155132	0.0309413	0.129524	0	0	0.0473356	0	0.0335871	0
GSE18520_GSM461398	0	0	0.0102593	0.0120707	0	0.0581167	0	0.026639	0.00271062	0.00292021	0	0.0161998	0	0.740262	0	0.0843663	0	0.031584	0.0148709	0	0	0
GSE18520_GSM461399	0	0.0333753	0.0289769	0	0	0.220027	0	0.000522241	0	0.0123771	0	0.0314297	0.00628097	0.332904	0.140982	0.169077	0.00102232	0	0.0135608	0	0.00946474	0
GSE18520_GSM461400	0	0.00845447	0.135153	0	0	0.0794312	0	0.029598	0	0.0792103	0	0.0635603	0.015875	0.274166	0.11504	0.124562	0.0280722	0	0.0362274	0	0.00577124	0.00487935
GSE19829_GSM495140	0.0635408	0	0.129598	0.0227278	0	0.132811	0	0.104021	0.0128684	0	0	0.0159619	0.00891918	0.192296	0.113257	0.167316	0	0	0	0.0366838	0	0
GSE19829_GSM495143	0.0425206	0	0.00114821	0.0418057	0	0.2245	0	0.029951	0	0	0.0266072	0.00979843	0.105352	0.0199311	0.0659897	0.386587	0	0	0	0.032996	0	0.0128132
GSE19829_GSM495145	0	0.015569	0.0180698	0.05635	0	0.0364668	0	0.058075	0.0350279	0	0	0.0324424	0	0.316022	0.179364	0.243724	0.0088896	0	0	0	0	0
GSE19829_GSM495146	0.019882	0	0.0215492	0.0647904	0	0.162744	0	0.00505253	0	0	0	0.0620103	0.0311031	0.222776	0.229512	0.120262	0	0	0.0603184	0	0	0
GSE19829_GSM495149	0.100555	0	0.157384	0.111167	0	0.174132	0.0300463	0.0445934	0.00348814	0	0.035239	0	0.00285975	0.11049	0.083224	0.143941	0.00287934	0	0	0	0	0
GSE19829_GSM495151	0	0.0780279	0.0279668	0	0	0.226405	0	0	0.0762613	0	0	0	0	0.380722	0.0406429	0.0395008	0	0	0	0.130473	0	0
GSE19829_GSM495152	0.0373293	0	0.0117208	0.173329	0	0.24727	0	0.075801	0.00871959	0	0.0242539	0.0268062	0.0190281	0.00812167	0.155074	0.184615	0	0.0279328	0	0	0	0
GSE19829_GSM495154	0.073404	0.143471	0.0897272	0.152012	0	0.168416	0.00948366	0.0250901	0	0	0.0296852	0	0.0124796	0.0504638	0.0583321	0.187435	0	0	0	0	0	0
GSE19829_GSM495156	0	0	0.0197646	0.101073	0	0.119381	0.0493892	0.0429158	0.00888585	0	0.02572	0.040085	0.00892655	0.0995276	0.127986	0.27524	0.0175356	0.0442772	0.00834572	0	0	0.010947
GSE19829_GSM495159	0.0140964	0	0.0305836	0.106971	0	0.216424	0.0321696	0.0435487	0.0183935	0	0.0176882	0.0631067	0.0153722	0.0705086	0.187176	0.133474	0.0118079	0	0	0.0325118	0	0.00616737
GSE19829_GSM495161	0.0186154	0.0104497	0.0331363	0.116823	0	0.203612	0	0.0253819	0.0237545	0	0	0.00138914	0.028323	0.128075	0.169545	0.181281	0.00412464	0.0027811	0.052708	0	0	0
GSE19829_GSM495162	0.00588276	0	0	0	0	0.0744842	0	0.0344364	0.032556	0	0.0223527	0	0	0.550266	0.0209139	0.157511	0	0	0	0.0737457	0	0.0278509
GSE19829_GSM495165	0.0675119	0	0.0775461	0.00490688	0	0.104208	0	0.0351276	0.0496537	0	0	0.00719832	0	0.280762	0.0246046	0.277574	0	0.0272669	0.0200333	0.00797638	0	0.0156308
GSE19829_GSM495166	0.0876235	0	0.0434226	0.104966	0	0.170675	0.0112514	0.0332727	0	0	0	0.0557253	0.0789366	0	0.116354	0.243073	0.00981713	0	0	0.0317453	0	0.0131369
GSE26193_GSM642933	0.00883921	0	0.0082826	0.114599	0	0.0859049	0	0.0261109	0.0790958	0	0.171486	0	0	0.198653	0.183054	0.102578	0.00614022	0	0.0152548	0	0	0
GSE26193_GSM642935	0.0396149	0	0.0300124	0.0860551	0	0.128048	0.0258434	0.0629376	0.0213289	0	0	0.0540786	0.00719107	0.191098	0.210609	0.142032	0	0	0.00115162	0	0	0
GSE26193_GSM642936	0.010727	0	0.0284775	0.166314	0	0.0367442	0	0.0248814	0.0288831	0	0.159659	0	0.0374191	0.179417	0.0967237	0.218255	0.000360951	0	0.0121379	0	0	0
GSE26193_GSM642938	0.012022	0	0.0206042	0.0717569	0	0.230429	0	0.0153263	0.0070507	0	0.0157394	0.0309643	0.012468	0.157251	0.173622	0.232212	0.00289698	0	0.0176562	0	0	0
GSE26193_GSM642940	0	0.0625193	0.0236136	0.0188126	0	0.279399	0	0.035641	0.0217092	0	0.0423479	0.00405773	0.0137655	0.0492634	0.0961629	0.26763	0.0076336	0.0036363	0	0.0690559	0	0.00475174
GSE26193_GSM642943	0.000729082	0	0.00910357	0.0992645	0	0.119571	0	0.0661684	0.0410067	0	0.00895822	0.0118474	0.0403555	0.209247	0.183911	0.187929	0	0	0.0219088	0	0	0
GSE26193_GSM642944	0.0705685	0	0.0122513	0.0419844	0	0.236825	0.00424087	0.0422195	0.00323433	0	0.027059	0	0.0711985	0	0.0652632	0.411487	0	0	0.0136676	0	0	0
GSE26193_GSM642945	0.0117858	0.0238405	0.03747	0.100925	0	0.0612549	0	0.0540535	0.0555606	0	0.0762865	0.00210393	0.0164594	0.167836	0.174444	0.106068	0.00351646	0.00370747	0	0.104571	0.000117852	0
GSE26193_GSM642946	0.00894196	0.020318	0.179782	0.0853474	0	0.196685	0.0386293	0.0154484	0.00318097	0	0.0145397	0	0.0159003	0.109092	0.112129	0.187613	0	0	0.0107585	0	0	0.00163424
GSE26193_GSM642947	0.105318	0	0.032759	0.10459	0	0.215644	0	0.0647413	0	0	0	0.0438008	0.00393266	0.000103203	0.129591	0.201856	0	0.07281	0	0.00626716	0	0.0185864
GSE26193_GSM642950	0.0286797	0	0.20955	0.121844	0	0.0980199	0.0385374	0.0783569	0.00422569	0.0417161	0	0	0	0.0732941	0.17335	0.114379	0	0	0	0.0125844	0	0.00546268
GSE26193_GSM642953	0.0418012	0	0.0256255	0.0963937	0	0.21642	0	0.0686624	0	0	0	0.01218	0.0195242	0	0.0989683	0.379081	0	0.00342202	0	0.0348302	0	0.00309092
GSE26193_GSM642955	0.0357807	0	0.047814	0.106249	0	0.0564813	0	0.0795454	0.00808838	0	0	0.0476157	0.0276585	0.341125	0.0444836	0.0708645	0.01898	0.00177721	0	0.0895001	0.00851568	0.0155217
GSE26193_GSM642957	0	0.115983	0.0662583	0.218139	0	0.0268277	0	0.037246	0.0169186	0	0	0.0383279	0.0210718	0.22309	0.047571	0	0.00358733	0.00996509	0.175015	0	0	0
GSE26193_GSM642964	0.00558128	0.0247073	0	0.0594027	0	0.0859551	0.00604772	0.0184226	0	0	0.00326875	0.0129408	0.0130049	0	0.0580948	0.236179	0	0.396622	0	0.0573747	0	0.022398
GSE26193_GSM642966	0.00392668	0	0.0243149	0.0905486	0	0.0417622	0	0.0746841	0.00635032	0	0.0163808	0.0611917	0.0550345	0.268194	0.244585	0.0861521	0	0	0.0268756	0	0	0
GSE26193_GSM642967	0.0317096	0	0.1129	0.0741296	0	0.128731	0.0314971	0.123098	0	0.00123629	0	0.0230007	0.0155654	0.0362292	0.189552	0.117198	0	0.0838988	0.0312541	0	0	0
GSE26193_GSM642968	0.00262452	0.0046004	0.0179967	0.0110123	0	0.141601	0	0.0308337	0.0386864	0	0.0086918	0.0160627	0.00757468	0.399263	0.0772845	0.181496	0	0	0	0.062273	0	0
GSE26193_GSM642969	0.063309	0	0.0473355	0.143097	0	0.234223	0	0.0339774	0	0	0	0.00782716	0.00601251	0.00162957	0.142841	0.30087	0.000242494	0	0.00277052	0	0	0.0158646
GSE26193_GSM642972	0.00682378	0.0059262	0.0138366	0.039733	0	0.179958	0	0.0306845	0.0686885	0	0.0477805	0.0269797	0.0190613	0.133494	0.136026	0.288943	0.000929855	0	0	0.00113469	0	0
GSE26193_GSM642973	0.209216	0	0.116968	0	0	0.288702	0	0	0.0600285	0	0	0.0843648	0.0469813	0.109976	0.0221783	0.00307968	0	0.0585047	0	0	0	0
GSE26193_GSM642976	0	0.0233902	0.0102023	0.058417	0	0.112087	0	0.0547713	0	0	0.0128374	0.0370622	0	0.360937	0.048165	0.138344	0	0.02	0	0.105809	0	0.017978
GSE26193_GSM642978	0.0111898	0.0199958	0.0213718	0.0194736	0	0.0722775	0	0.0796693	0.0386994	0.0166338	0.0221638	0	0.0011093	0.123642	0.177294	0.298244	0.00830883	0	0	0.0763297	0	0.0135976
GSE26193_GSM642979	0.0296415	0	0.0870808	0.132446	0	0.0589517	0.0948674	0.0320053	0	0	0.0340802	0	0.00447206	0.0430082	0.141432	0.309847	0.000560822	0	0	0.00198155	0	0.0296262
GSE26193_GSM642980	0	0.0284205	0	0.0959169	0	0.0999658	0	0.0796066	0.0451706	0	0	0.0370302	0.0263951	0.093862	0.148561	0.269401	0	0.00973354	0	0.0511943	0	0.014742
GSE26193_GSM642981	0.00899854	0.00588866	0	0.0610881	0	0.16609	0	0.0034201	0.0441103	0	0	0.0622688	0.037149	0.149524	0.0520648	0.38583	0.00938038	0	0	0.014187	0	0
GSE26193_GSM642985	0	0.0550575	0.0269647	0.12457	0	0.104402	0	0.0523484	0.00902145	0	0	0.0408035	0	0.412004	0.0902632	0.0801146	0	0	0	0.00444978	0	0
GSE26193_GSM642986	0.0734312	0	0.0470091	0.178652	0	0.0143897	0	0.106793	0.00916742	0	0	0.040561	0.0223768	0.101384	0.167149	0.237212	0	0	0	0	0	0.00187506
GSE26193_GSM642987	0.0343997	0	0.0101302	0.0521434	0	0.152753	0.0587757	0.0183805	0.0138189	0	0.0216084	0.0030658	0.0219668	0.170861	0.0952457	0.252356	0.00869255	0.00420878	0	0.0657862	0	0.0158072
GSE26193_GSM642988	0.0498275	0	0.0414026	0.037463	0	0.127827	0	0.0327801	0	0	0	0.0601007	0.00398473	0.138763	0.0741709	0.312613	0.0504291	0	0	0.0656372	0	0.00500059
GSE26193_GSM642993	0.00109366	0	0.00141736	0.05174	0	0.119699	0	0.0241726	0.0132351	0	0	0.0797784	0.0133885	0.0869	0.0124369	0.412044	0.159758	0	0	0.0243354	0	0
GSE26193_GSM642995	0	0.0366229	0.00269838	0.166255	0	0.0976653	0	0.0449482	0.0349866	0	0	0	0.0129206	0.399705	0.0111706	0.0903376	0	0.0287592	0	0.0604807	0.000415002	0.0130344
GSE26193_GSM642996	0.0133905	0	0.0458265	0.146712	0	0.23517	0.0316652	0.0300085	0.0204388	0	0.0433866	0	0.0184218	0	0.0930004	0.245398	0.0105645	0.00406428	0.061953	0	0	0
GSE26193_GSM643001	0	0	0.019208	0.406363	0	0	0.0895309	0.0317387	0.0225132	0	0.0792062	0	0.00651626	0.0458885	0.094548	0.173591	0.00734878	0	0	0.00939338	0	0.0141548
GSE26193_GSM643004	0	0	0.0104997	0.050638	0	0.125834	0	0	0.0196756	0	0.0438665	0	0	0.517025	0.0121253	0.176731	0.0138934	0.0142552	0	0.00930717	0	0.00614939
GSE26193_GSM643008	0.0956503	0	0.0326153	0.0182606	0	0.203518	0.00489471	0.0244574	0.0188032	0	0.0158333	0.00277039	0.0896929	0.162381	0.11412	0.212481	0	0	0.00452222	0	0	0
GSE26193_GSM643010	0.0220381	0.0264351	0.0511457	0.207848	0	0.170305	0.0395778	0.00442712	0	0	0.0553401	0	0.00213876	0.151426	0.104976	0.148027	0	0	0	0.0133602	0	0.00295439
GSE26193_GSM643011	0	0.126604	0.0971636	0	0	0.0988473	0	0.0731364	0.0302303	0	0	0.0635624	0.0531754	0.249133	0.0909907	0.0935816	0.00854162	0.0140698	0.000964427	0	0	0
GSE26193_GSM643013	0.013722	0.0234836	0	0.134513	0	0.0270038	0	0.0427893	0.0448547	0	0	0.0244896	0	0.46102	0.021381	0.206743	0	0	0	0	0	0
GSE26193_GSM643014	0	0.0793346	0.012114	0.0715195	0	0.0629228	0	0.0423109	0.0564809	0	0	0.00381016	0.0282733	0.0606099	0.154961	0.393516	0	0	0	0.0341469	0	0
GSE26193_GSM643015	0	0.0575239	0.00146448	0.0316766	0	0.0884545	0	0.0331528	0.0140055	0	0.0181417	0.0137788	0.0700971	0	0.0767896	0.406154	0	0.118643	0	0.0398835	0	0.0302346
GSE26193_GSM643017	0.010665	0.0169549	0.0208451	0.0602164	0	0.124701	0.00256601	0.0324915	0.046432	0	0	0.0492295	0.0736362	0.250499	0.133183	0.151349	0.0158714	0	0.0113594	0	0	0
GSE26193_GSM643022	0.00974446	0.0020858	0.0356668	0	0	0.240282	0	0.0380822	0.0434495	0	0	0.0485864	0.0163957	0.049231	0.0793561	0.19384	0	0.209462	0	0	0	0.0338191
GSE26193_GSM643024	0.0154822	0.0153454	0.0279056	0.0785141	0	0.231011	0	0.00949528	0.0333882	0.0166084	0	0.00423272	0	0.194369	0.107238	0.243938	0	0	0	0.0224718	0	0
GSE26193_GSM643027	0	0.010784	0.00678354	0.0604077	0	0.114114	0	0	0	0	0.021427	0.00213152	0.0228487	0.317975	0.114876	0.126735	0	0	0	0.197649	0	0.00426953
GSE26193_GSM643028	0	0.104134	0.0696355	0.152689	0	0.193393	0	0.0436466	0.037819	0	0	0.0667749	0.0303022	0.0101317	0.0454198	0.136006	0.0142853	0.00404703	0.0865386	0	0.00517827	0
GSE26193_GSM643029	0.155661	0	0.0112992	0.105703	0	0.135346	0.0468542	0.0828516	0	0	0.0138413	0	0.0674877	0.0260195	0.200279	0.14726	0	0	0.00739702	0	0	0
GSE26193_GSM643032	0.03555	0	0.0636223	0.118673	0	0.21124	0	0.00443186	0.0077292	0	0.0150655	0.00852024	0.0220112	0.128594	0.153559	0.210903	0.00477189	0.00140112	0.00370484	0	0	0.0102235
GSE26193_GSM643034	0.00342325	0	0.0036064	0	0	0.0728379	0	0.0147785	0.055969	0.00390022	0.0104518	0.004282	0	0.421301	0.0542275	0.240536	0	0	0	0.0417721	0	0.0729143
GSE26193_GSM643035	0	0.0483824	0.0166494	0.0486338	0	0.170031	0	0.0220215	0.0150168	0	0	0.0153429	0.03825	0.325944	0.0681374	0.160161	0.0176159	0	0.0538134	0	0	0
GSE26193_GSM643036	0.0644016	0	0.0784037	0.16092	0	0.107474	0	0.0485125	0.0688835	0	0.0556359	0	0.02318	0.0779756	0.17657	0.099204	0	0.00374094	0.0350971	0	0	0
GSE30161_GSM746863	0	0.0495639	0.0236984	0.00432888	0	0.275599	0	0.0455541	0.020003	0	0.0427326	0.0195999	0.0160163	0.0372396	0.135791	0.147268	0	0.127319	0	0.0552861	0	0
GSE30161_GSM746865	0.0376571	0.0261629	0.0203322	0.103446	0	0	0	0.0710371	0.0342126	0	0	0.0388292	0.0045581	0.354798	0.0671034	0.214029	0	0	0	0.0278342	0	0
GSE30161_GSM746870	0.0105661	0	0.00410915	0.0834812	0	0.1707	0	0	0.00489376	0	0	0.0390777	0.0754296	0.0386352	0.00791797	0.45973	0	0.0881256	0	6.63743e-05	0	0.0172672
GSE30161_GSM746871	0.0406022	0.00473517	0.0601189	0.117233	0	0	0.124827	0.170074	0	0	0.0618571	0.00247763	0.0142409	0.0939109	0.0214274	0.240013	0	0.0275816	0.0209012	0	0	0
GSE30161_GSM746873	0	0	0.00959537	0.0479908	0	0.201522	0.0805349	0.0100722	0.00532472	0	0.0931238	0.0529958	0.022253	0.0527071	0.0873009	0.304945	0.00364482	0	0.0245531	0	0	0.00343669
GSE30161_GSM746874	0.0187185	0.0129152	0.00773485	0.0751183	0	0.0536157	0	0.0349542	0.0458578	0	0	0.0329483	0.096309	0.0571259	0.104304	0.401967	0	0	0.0556757	0	0	0.00275585
GSE30161_GSM746875	0.0281306	0.0356193	0.0167296	0.13561	0	0	0	0.0560711	0.0636237	0	0	0.0833582	0.0700654	0.0475463	0.142831	0.182891	0	0.069167	0.0561203	0	0	0.0122372
GSE30161_GSM746876	0.0242517	0.0202381	0.0390657	0.0941047	0	0.06096	0	0.0320183	0.0798514	0	0	0.0543112	0.017552	0.279701	0.0839072	0.177136	0	0	0	0.0369029	0	0
GSE30161_GSM746879	0.00257136	0.107616	0.0364115	0.0349135	0	0.156584	0	0.0637986	0.0157289	0	0.0193769	0.0138064	0.0354884	0.276906	0.0751146	0.0655263	0	0.0251865	0.0709713	0	0	0
GSE30161_GSM746880	0.0454533	0	0.0863227	0	0.00640643	0.0784575	0	0.0388474	0.0385815	0	0.00816482	0.0498324	0.0330315	0.395787	0.00792191	0.17167	0	0.017105	0	0.022419	0	0
GSE30161_GSM746881	0.0380518	0	0.0194025	0.151923	0	0.230719	0	0.044109	0.0348099	0	0.0385093	0	0.0111162	0.0400426	0.139213	0.221518	0.024806	0	0.00557751	0	0	0.000202889
GSE30161_GSM746882	0.146269	0	0.0500644	0.124874	0	0.126941	0	0.0526547	0.0187513	0	0	0.0143044	0.00924793	0.294904	0	0.0552268	0.00400179	0.0351699	0	0.0640087	0	0.00358192
GSE30161_GSM746885	0	0.0219325	0.0398317	0.0722949	0	0.0130919	0	0.0219587	0.0932409	0.00509297	0	0.0990377	0	0.292887	0.0231615	0.170934	0	0	0	0.146536	0	0
GSE30161_GSM746886	0.0108719	0.0168245	0.0273817	0.0637118	0	0.147081	0	0.0413722	0.0118714	0	0.0681	0	0.0267168	0.0904654	0.0423922	0.222128	0	0.19909	0	0.0251172	0	0.00687645
GSE30161_GSM746887	0.0201168	0	0.0169886	0	0	0.241581	0	0.0283501	0.0309908	0.00114164	0	0.0481445	0.0161385	0.0402995	0.257109	0.267896	0	0.00222322	0.0290199	0	0	0
GSE30161_GSM746889	0.0098533	0	0.0297132	0	0	0.294928	0	0.0721054	0	0	0.0213739	0	0.0779211	0.0708701	0.140454	0.207161	0.015507	0	0.0447839	0	7.87546e-05	0.01525
GSE30161_GSM746892	0.061957	0	0.00978509	0.180113	0	0.0241543	0	0.0401063	0.0582986	0	0	0.0459806	0.027496	0.310594	0.0779195	0.129104	0	0	0	0.0344921	0	0
GSE30161_GSM746893	0	0.0693702	0.00861213	0.0694802	0	0.148099	0	0.0781747	0.0136245	0	0.0200224	0	0.00428599	0.133141	0.124726	0.2955	0	0	0	0.0317903	0	0.0031724
GSE30161_GSM746897	0.0895726	0	0.0200564	0.18106	0	0	0	0.0109644	0.0932931	0	0.023892	0.00474088	0.0231051	0.302012	0.0964016	0.145766	0	0	0.00913658	0	0	0
GSE30161_GSM746898	0.0429492	0	0.0682127	0.0389346	0	0.415912	0	0.0488086	0.00926228	0	0.0235354	0.04113	0.0518706	0.0306959	0.089561	0.0782341	0.00221454	0.0134574	0	0.0372823	0.00153423	0.0064047
GSE30161_GSM746899	0.00926403	0	0.145032	0.0200286	0	0.141772	0.00859139	0.0189846	0.00344912	0.0113561	0	0.0445663	0	0.215847	0.162307	0.198148	0	0	0.0187661	0	0	0.00188828
GSE30161_GSM746903	0.0838618	0	0.0443403	0.13347	0	0.0665424	0	0.0337981	0.0071783	0	0	0.00280144	0	0.500056	0.0854676	0.0379671	0	0	0.00405771	0	0	0.000458939
GSE30161_GSM746905	0	0.0472533	0.221873	0	0	0.177579	0	0.011319	0	0	0.0544117	0.0144151	0.104013	0.0169222	0.112185	0.123315	0.0134875	0.0622691	0.0409575	0	0	0
GSE30161_GSM746909	0	0.176505	0.0311881	0	0	0.0631208	0	0	0.0318492	0	0	0.00677165	0.15614	0	0.107479	0.368382	0	0.00777143	0.0507932	0	0	0
GSE30161_GSM746910	0.00818828	0.00648331	0.0315664	0.214783	0	0.00660674	0	0.0449096	0.0617059	0	0	0.12494	0.0156653	0.23003	0.0447377	0.150376	0	0	0	0.0600084	0	0
GSE30161_GSM746913	0.0231879	0	0.0180796	0.0994615	0	0.420368	0.00704548	0.0220197	0	0	0.0336102	0	0.0387811	0.0708098	0.0973662	0.0821962	0.066751	0	0	0.0201733	0	0.000149512
GSE30161_GSM746917	0.0177339	0.0168969	0.0391721	0.0607969	0	0.205788	0	0.0522772	0.0234722	0	0	0.0219128	0.0410975	0.144799	0.137492	0.0632552	0.0110856	0.0146786	0.149542	0	0	0
GSE63885_GSM1559300	0.0112982	0	0.0330179	0.386123	0	0.12827	0.00243603	0.00651346	0	0	0.0427641	0	0.0227093	0.0401479	0.105926	0.162923	0.0075479	0	0.045108	0	0	0.0052154
GSE63885_GSM1559301	0.00597574	0.0173905	0	0.053779	0	0.21881	0.00877788	0	0	0	0.0909807	0	0.00122	0.0789547	0.0943409	0.364522	0	0.058832	0	0	0	0.00641585
GSE63885_GSM1559304	0.0725107	0	0.0605814	0.111537	0	0.191132	0	0.0290246	0.0185796	0	0.0479172	0	0.0254703	0	0.0375436	0.344806	0.0358855	0.0200566	0	0	0	0.00495571
GSE63885_GSM1559305	0	0.0395907	0.0261986	0	0	0.126026	0	0.100129	0.0118822	0	0.0169272	0	0.0620115	0.199216	0.0452345	0	0	0.244638	0	0.0665176	0	0.0616291
GSE63885_GSM1559306	0.0200753	0	0.0335485	0.0504562	0	0.134017	0	0.0349458	0	0	0	0.0359354	0.00537192	0.118143	0.1188	0.304212	0	0.13266	0	0	0	0.0118338
GSE63885_GSM1559307	0.0151661	0	0.00495534	0.0621149	0	0.154351	0	0.0257769	0.0100237	0	0	0.0323597	0	0.481229	0.0347651	0.113673	0	0.000439768	0.0651457	0	0	0
GSE63885_GSM1559309	0	0.00790825	0.00351107	0.143294	0	0.183086	0	0	0.027252	0	0.0951943	0.0647577	0.0562489	0	0.0547773	0.33956	0	0	0.020135	0	0	0.00427538
GSE63885_GSM1559311	0.0856074	0	0.0642211	0.148898	0	0.117835	0	0.0409851	0.045876	0	0.0162754	0.00521384	0.0257323	0	0.0469781	0.335985	0	0.0536849	0	0	0	0.0127084
GSE63885_GSM1559312	0.115349	0	0.0399874	0.179584	0	0.0339119	0.0479267	0.0639292	0.0170053	0	0	0.0568587	0.0207091	0.0368152	0.150992	0.215295	0	0	0.0204073	0	0	0.00122923
GSE63885_GSM1559313	0.0178263	0.00918427	0.0282105	0.124798	0	0.117821	0	0.00876855	0.0526905	0	0	0.0473749	0.031876	0.101142	0.0358652	0.210393	0	0.197106	0.00752074	0	0	0.00942246
GSE63885_GSM1559315	0	0.0265459	0.0163541	0	0	0.231041	0	0	0	0	0	0.0103386	0	0.425221	0.029587	0.0821394	0	0	0	0.17298	0	0.0057929
GSE63885_GSM1559316	0.00563326	0	0.0030853	0.0211999	0	0.104913	0	0.00659343	0.00449149	0	0	0.0556488	0.0920553	0.318539	0.0699699	0.124359	0.00738467	0	0	0.169393	0	0.016735
GSE63885_GSM1559317	0.0401945	0	0.160799	0	0	0.316927	0.0266317	0	0.060673	0	0	0	0	0.0557183	0.210872	0.0433639	0.00253843	0.0104696	0.0596708	0	0	0.0121421
GSE63885_GSM1559318	0	0.0400059	0.00306782	0	0	0.0852459	0	0.0662652	0.0456343	0	0	0.0313851	0.0292436	0.401073	0.126857	0.150073	0	0	0.0211491	0	0	0
GSE63885_GSM1559322	0.0975446	0	0.0587292	0.0851818	0	0.161316	0	0.0192085	0	0	0	0.037889	0.0411233	0.023665	0.0461646	0.328972	0.00524072	0.0513198	0.029035	0.00715893	0	0.0074521
GSE63885_GSM1559328	0.0376922	0	0.078154	0.17477	0	0.0334219	0.017707	0.0567826	0	0	0	0.0567767	0.0356473	0.0229491	0.145809	0.225157	0	0.0699026	0.0302578	0	0	0.0149717
GSE63885_GSM1559330	0.00311136	0	0.0132286	0.0380278	0	0.137637	0	0	0.0126557	0	0.0182636	0	0.0627245	0.46037	0.0692808	0.0411607	0	0.027063	0	0.116477	0	0
GSE63885_GSM1559331	0.0336451	0	0.0164314	0.0828487	0	0.0801694	0	0.0365731	0.0246626	0	0.0327157	0	0	0.288309	0.119934	0.256748	0	0	0.0165127	0	0	0.0114505
GSE63885_GSM1559332	0.0334997	0.00324755	0.0419858	0.168659	0	0.0441698	0.00659778	0.0656084	0.0421383	0	0	0.0263315	0.0198655	0.18182	0.0873	0.229472	0	0	0	0.0374741	0.0118296	0
GSE63885_GSM1559333	0.0434215	0	0.014897	0.00962208	0	0.132806	0	0.0959475	0.00542628	0	0	0.0822436	0.0415892	0.0847663	0.118835	0.0874149	0	0.257141	0	0.0196578	0	0.00623169
GSE63885_GSM1559334	0	0.0165209	0.00715385	0.130258	0	0.117642	0	0.035672	0.0360623	0	0.0472708	0.0107106	0.0420431	0.0107982	0.319493	0.142481	0	0.0140407	0.0698539	0	0	0
GSE63885_GSM1559336	0	0	0.0225345	0.396182	0	0.0144066	0	0.0361244	0.0149416	0	0	0.026052	0.0154205	0.00665587	0.0970366	0.354003	0	0	0.00748736	0	0	0.00915492
GSE63885_GSM1559338	0	0.0462563	0.0393774	0.118314	0	0.161159	0.00654446	0.042841	0.0150403	0	0.0364851	0	0.0267586	0.163572	0.0682976	0.2611	0.00642503	0	0	0	0	0.00782951
GSE63885_GSM1559340	0.0585444	0	0.0725328	0.0952028	0	0.253507	0	0.0364987	0.0143135	0	0	0.0425009	0.055559	0.00738702	0.0971859	0.193392	0	0.00994076	0.0438223	0	0.019613	0
GSE63885_GSM1559341	0.036776	0	0.00592522	0	0	0.185842	0.00596391	0	0.022684	0.0336603	0	0.010933	0.0204051	0	0.0440891	0.478799	0.00521999	0.00604902	0.125386	0	0	0.0182672
GSE63885_GSM1559342	0.0216485	0	0.0798828	0.0688337	0	0.113811	0.00205832	0.0273581	0.0221205	0	0.00653498	0.010774	0.0397134	0.260078	0.107306	0.193857	0	0	0	0.0460233	0	0
GSE63885_GSM1559343	0.0193246	0.0256418	0.0819402	0.116169	0	0.0259097	0	0	0.0229886	0.0660832	0	0.010497	0	0	0.0255313	0.491711	0.0200834	0	0.0861805	0	0	0.00794019
GSE63885_GSM1559345	0.0338378	0.0215066	0.0652879	0.157946	0	0	0	0.0534204	0.0153699	0.0414067	0	0.082042	0.00175213	0.0541123	0.0401885	0.309678	0.00775788	0	0	0.114963	0	0.000729658
GSE63885_GSM1559349	0.0107518	0	0.00445139	0.112664	0	0.109321	0.0394894	0.0272539	0.0464618	0	0.00830368	0.035494	0.0247676	0.101992	0.163194	0.272053	0.0147329	0	0.0290694	0	0	0
GSE63885_GSM1559350	0.0558695	0	0.0178815	0.0936698	0	0.19062	0.00185242	0.0565294	0	0	0	0.0113932	0.00283179	0.100666	0.116122	0.252519	0.0649639	0	0	0.0350821	0	0
GSE63885_GSM1559352	0.0180295	0.0392891	0.0122032	0	0	0.136656	0	0.0736616	0.0171542	0.0264026	0	0.0197753	0	0.360359	0.0772165	0.185865	0	0	0	0.0333888	0	0
GSE63885_GSM1559353	0.0629143	0	0.0266294	0.151231	0	0.141231	0	0.0876049	0.0246149	0	0	0.0522238	0.00742451	0	0.0955147	0.193868	0.00762355	0	0	0.116321	0	0.0327987
GSE63885_GSM1559355	0	0.00283305	0.00934772	0.0363785	0	0.197518	0	0.00773407	0.00912658	0	0.0212664	0	0.0143598	0.275903	0.115476	0.225022	0	0	0	0.0812819	0	0.00375344
GSE63885_GSM1559357	0	0.0373014	0	0.101132	0	0.11892	0	0.068471	0.024372	0	0.0508835	0	0.00481376	0.218721	0.0727994	0.151819	0	0.0730486	0	0.0462853	0	0.0314333
GSE63885_GSM1559361	0.0055775	0.0290239	0	0.100391	0	0.253687	0	0	0.0195767	0	0.0209889	0	0.0140302	0.0753994	0.0457102	0.163475	0.00731673	0.140102	0	0.100851	0	0.0238703
GSE63885_GSM1559362	0.0167905	0	0.179097	0	0	0.141997	0	0.055519	0	0.0186911	0.0563883	0	0	0	0.228024	0.247878	0.000495195	0.00751388	0.0433507	0	0	0.00425407
GSE63885_GSM1559365	0	0.0275251	0	0	0	0.106413	0	0.00639162	0.00738185	0	0	0.0583725	0.140637	0.251541	0.0316673	0.205136	0.00877394	0	0	0.0814457	0	0.0747151
GSE63885_GSM1559367	0.0408896	0	0.00671649	0.0510609	0	0.19384	0	0.111105	0.0675137	0	0	0.0216574	0.0158941	0.0914631	0.183075	0.209773	0	0	0.00701166	0	0	0
GSE63885_GSM1559370	0.000878943	0.0428305	0.00814949	0.0250412	0	0.147326	0.00599766	0.0793018	0	0	0.0283667	0.0118891	0.0112817	0	0.137814	0.325078	0	0.130623	0.0357448	0	0	0.0096771
GSE63885_GSM1559371	0.150163	0	0.0560041	0	0	0.131936	0	0.0365185	0.0102159	0.0434117	0.0214484	0	0	0.269394	0.140437	0.11353	0	0	0	0.0269421	0	0
GSE63885_GSM1559372	0.0149484	0.00428852	0.0194115	0	0	0.0981021	0	0.129846	0	0.00816374	0	0.0462367	0.0109836	0	0.0551881	0.320101	0	0.225202	0.0528342	0	0	0.0146942
GSE63885_GSM1559373	0	0.0401304	0.0287012	0	0	0.0914153	0.00309796	0.0613663	0.0142929	0.0159622	0.0444473	0	0	0.33135	0.14764	0.164622	0	0.0567565	0.000218	0	0	0
GSE63885_GSM1559374	0.0179319	0	0.0446894	0.176914	0	0.145818	0	0.087802	0.0327923	0.018968	0	0.0344605	0	0.0212167	0.178805	0.23963	0	0	0	0	0	0.000972585
GSE63885_GSM1559375	0	0.0198287	0.00396289	0.010534	0	0.240562	0	0.00959316	0.0487499	0	0	0.0200029	0	0.312111	0.0172897	0.248115	0	0.0430095	0.0253558	0	0	0.000885485
GSE63885_GSM1559376	0	0.0544905	0.0314198	0.0411369	0	0.00379673	0	0.0655163	0.0195424	0.0169998	0	0.0814071	0	0.485584	0.0929334	0.0988732	0	0	0.00829981	0	0	0
GSE63885_GSM1559377	0.0699972	0.0132206	0.186302	0.0748715	0	0.146887	0	0.0292363	0.0342202	0	0.00481601	0	0	0.185204	0.107501	0.0772858	0	0.013345	0	0.0571139	0	0
GSE63885_GSM1559378	0.0263239	0.0142206	0	0.163719	0	0.234648	0	0.0245331	0.0466627	0	0	0	0.0129337	0.158082	0.130799	0.093916	0.0222209	0.0596918	0	0.0122492	0	0
GSE63885_GSM1559379	0.0281139	0.0248235	0.0620345	0.0269604	0	0.163917	0	0.0394093	0.0407343	0.0101926	0	0.0651278	0.0532693	0.157791	0.0849547	0.161963	0.0143684	0.000285159	0.0553553	0	0.0106998	0
GSE63885_GSM1559380	0.0127898	0.00153417	0.00257021	0.0292649	0	0.0835211	0	0.0243896	0.0606809	0	0.0461309	0	0	0.406029	0.0357948	0.255104	0.0186075	0	0	0.0235835	0	0
GSE63885_GSM1559382	0.0526231	0	0.036992	0.11489	0	0.103202	0.0757277	0.0916096	0	0	0.0151359	0.0126521	0.0170079	0.100772	0.228694	0.116253	0.0146394	0.00741823	0	0.0123826	0	0
GSE63885_GSM1559383	0.01923	0	0.021363	0.0373803	0	0.14202	0.00263296	0.0317678	0.0377575	0	0	0.0409848	0	0.246884	0.20662	0.199115	0	0	0.0142436	0	0	0
GSE63885_GSM1559384	0.0263894	0.0165568	0.0182754	0	0	0.358469	0	0.0367038	0.039712	0	0	0.0432174	0.0333198	0.064583	0.198382	0.126616	0.00650062	0	0.0312751	0	0	0
GSE63885_GSM1559385	0.0102003	0.0194298	0	0	0	0.192213	0	0	0.0166473	0	0.0147464	0	0.0859514	0.373556	0	0.0350968	0.0636353	0.094292	0	0.0942314	0	0
GSE63885_GSM1559387	0.0702028	0	0.0736377	0.0253829	0	0.165618	0	0.0553991	0.0262718	0.0479561	0.00286667	0	0.0293547	0.1398	0.178774	0.0740328	0.0177213	0	0.0660711	0	0.0269107	0
GSE63885_GSM1559388	0	0.0431428	0.0136769	0	0	0.0588336	0.0172764	0.0393766	0.0221524	0.0559432	0.017053	0.00908897	0	0.366019	0.056759	0.255486	0	0.00077328	0.0247532	0.00659001	4.36439e-05	0.0130323
GSE63885_GSM1559389	0	0.0602125	0.0374781	0	0	0.138233	0	0.0160654	0.00804894	0.0549286	0	0.0204307	0.0337662	0.134758	0.0625239	0.288163	0.0159071	0	0.129485	0	0	0
GSE63885_GSM1559390	0.0318316	0.000650623	0.0242389	0.0753898	0	0.312702	0.00127793	0.117848	0.0308869	0	0.0447341	0	0.0414947	0.120801	0.161657	0	0.0136195	0.00308618	0.000683694	0	0.019098	0
GSE63885_GSM1559394	0.0182879	0	0.0158775	0.23281	0	0.0822413	0.111308	0.0130215	0.0347553	0	0.0151066	0.0646123	0.0252808	0	0.134257	0.183604	0.0536788	0	0	0.000714471	0.00771436	0.00672979
GSE63885_GSM1559399	0.0593501	0	0.0970794	0.266258	0	0.0134091	0	0.106584	0.0308654	0	0	0.0627457	0.0275611	0	0.119823	0.21188	0	0	0	0.0044451	0	0
