# Supplementary material for: Immune Cell Infiltration Landscape of Ovarian Cancer to Identify Prognosis and Immunotherapy-Related Genes to Aid Immunotherapy
Source: Front Cell Dev Biol. 2021 Nov 3;9:749157. doi: 10.3389/fcell.2021.749157 (PMC8595115; doi:10.3389/fcell.2021.749157)
Supplement: Supplementary file 5 [file Table9.XLSX]

## Sheet: uni-cox
id	HR	HR.95L	HR.95H	pvalue
OMD	1.17017	1.07868	1.26942	0.00015466
GNG2	1.23446	1.05641	1.44252	0.00803885
AXL	1.2372	1.09456	1.39843	0.000660106
OLFML3	1.11428	1.027	1.20898	0.00931537
TMEM119	1.18085	1.09435	1.27419	1.84519e-05
MXRA8	1.12384	1.04806	1.20511	0.00104603
LOXL1	1.10371	1.01347	1.202	0.0233717
EMILIN1	1.14537	1.06007	1.23753	0.000587807
ZFHX4	1.24386	1.11705	1.38506	6.95954e-05
PODN	1.10922	1.02147	1.20451	0.0136934
HIC1	1.17559	1.03699	1.3327	0.0114862
LMOD1	1.11241	1.00334	1.23333	0.0430489
HGF	1.2035	1.02869	1.40803	0.0207126
EHF	0.920846	0.854667	0.99215	0.0302293
GAL3ST4	1.12563	1.00419	1.26175	0.0421808
VSIG4	1.12529	1.03736	1.22069	0.00446377
MAFB	1.20683	1.08811	1.3385	0.000373334
TGFBI	1.13951	1.04645	1.24083	0.00265844
EPB41L3	1.12759	1.02214	1.24392	0.0165209
CXCL9	0.933221	0.88793	0.980822	0.00647213
ADAP2	1.1254	1.0012	1.26501	0.0476994
CD96	0.852136	0.733488	0.989976	0.0364686
DOCK11	1.19778	1.07791	1.33099	0.000795421
STAB1	1.12256	1.00661	1.25187	0.0376798
IL2RG	0.925094	0.856756	0.998883	0.046756
ZEB2	1.1988	1.06059	1.35502	0.00371799
LDHA	0.858773	0.763034	0.966525	0.0115853
IDO1	0.943974	0.894255	0.996457	0.0367499
LAMP3	0.928604	0.868895	0.992416	0.0289269
CXCL11	0.92706	0.879504	0.977189	0.00482036
GBP4	0.906694	0.839147	0.97968	0.0131496
IFI27	0.941919	0.892577	0.993989	0.029288
GBP5	0.917321	0.855218	0.983935	0.0158313
CD3G	0.810036	0.693104	0.946696	0.00808212
CD38	0.902299	0.824904	0.986955	0.0246431
ICOS	0.810085	0.668061	0.982303	0.0322326
TC2N	0.869522	0.771406	0.980117	0.0220948
C2orf88	0.907453	0.860361	0.957123	0.000354595
ISG20	0.879156	0.805543	0.959495	0.00389272
PSMB8	0.900036	0.831505	0.974216	0.00914875
TAP1	0.908161	0.842642	0.978776	0.0116862
SAT1	0.90847	0.828182	0.996541	0.0420152
MEF2C	1.15272	1.00652	1.32016	0.0399936
DPT	1.21108	1.0953	1.3391	0.000187379

## Sheet: lasso
id	futime	fustat	AXL	TMEM119	ZFHX4	EHF	VSIG4	MAFB	CXCL9	DOCK11	IL2RG	LDHA	CD3G	ICOS	TC2N	C2orf88	ISG20	PSMB8	SAT1	DPT
TCGA-04-1331	3.66027	1	6.21565	3.34748	4.80123	5.63336	4.85072	7.45287	4.92104	4.43691	4.4134	9.95533	2.28434	2.39219	6.22325	3.69556	5.01759	6.60216	9.25507	3.0857
TCGA-04-1332	3.41644	1	6.99016	3.8173	3.66608	6.98228	5.89217	7.54522	3.83514	3.90837	4.33462	9.36371	2.36146	2.12355	5.37678	7.71476	4.90906	6.53477	9.0387	4.21663
TCGA-04-1338	3.88493	0	5.51969	4.47142	4.39844	4.94192	6.97786	7.76679	8.84627	4.04293	6.70545	11.1204	3.29882	3.40383	5.8218	6.71667	4.42366	6.90195	9.97281	3.20148
TCGA-04-1341	0.090411	0	4.84953	4.18027	2.76935	5.10283	4.35579	7.42837	3.88702	2.95194	4.66196	11.2307	2.40348	2.1223	5.00196	4.85792	6.28226	7.47699	9.95727	2.93879
TCGA-04-1343	0.989041	1	6.21059	4.79896	3.35349	6.67422	5.91416	6.90961	4.07266	4.49119	5.5941	10.386	2.74742	2.48058	5.33288	4.51751	6.61745	7.20425	9.02777	3.79179
TCGA-04-1347	5.25753	0	5.76222	5.29521	2.11043	4.08598	3.82819	7.33549	3.58247	3.41712	3.86412	8.45887	2.04027	2.16169	4.57092	4.49097	4.19751	5.44061	7.34474	2.65007
TCGA-04-1350	5.33151	1	5.65352	5.52317	4.70038	5.14491	3.48607	5.49004	4.50754	2.20166	3.83828	12.382	2.29244	2.08056	6.12279	5.48027	4.03986	5.70317	6.44602	1.96267
TCGA-04-1356	4.10685	1	4.208	3.44514	2.42151	6.50408	4.7172	6.66346	4.08826	3.04242	5.4595	10.6307	2.6282	2.32318	6.41017	9.30636	6.43614	6.64209	10.529	3.36979
TCGA-04-1361	2.70959	0	6.47244	3.73099	3.33399	6.8546	4.42704	6.15782	4.80599	2.76815	5.84061	9.53018	3.08542	2.50533	6.20414	8.62861	5.79965	8.26948	9.88435	2.14276
TCGA-04-1362	3.69315	1	5.56501	2.9753	2.40354	7.40193	5.42273	6.42718	3.87099	3.04466	4.63614	10.1231	2.30072	2.06361	6.27368	8.7635	6.35125	6.79363	10.0475	1.95253
TCGA-04-1364	2.80548	1	5.36568	4.11788	2.08837	4.568	2.68833	6.3021	2.38432	2.87729	3.13008	11.1763	1.98056	2.02738	5.69105	6.82	4.91082	6.62845	8.71044	2.14434
TCGA-04-1365	2.59452	0	5.58672	3.21567	2.16868	6.99862	5.97002	7.39966	6.95838	3.32893	6.80447	11.4936	3.84294	3.26994	5.4151	6.08387	6.74528	8.71718	9.88993	2.24351
TCGA-04-1514	4.71233	1	6.23491	4.7629	3.57729	4.88218	3.88721	7.57444	4.01843	4.36221	3.07193	10.4548	3.2304	2.03384	5.67644	4.22893	4.41525	6.08304	8.43913	2.05919
TCGA-04-1519	0.0657534	0	6.2963	6.39418	3.4019	7.38407	3.95769	4.64581	2.4599	4.24857	3.29475	10.9969	2.00179	2.04818	5.60669	6.55526	3.88098	6.69838	8.62818	1.94711
TCGA-04-1530	9.92329	1	6.4192	4.00403	4.43012	5.41969	6.11249	7.60756	8.26705	4.10524	6.50832	11.4719	3.53025	3.02038	4.88119	6.40793	5.74797	7.55008	9.18245	4.68234
TCGA-04-1536	2.42466	1	4.74749	2.91801	2.1403	4.74628	5.79074	7.13838	3.64	3.55402	4.32314	11.0416	2.07759	2.11135	5.8494	7.57299	4.80196	8.30839	8.50511	2.00438
TCGA-04-1542	7.01644	1	5.24429	4.23819	2.56059	4.25998	3.17889	7.82795	1.98172	1.87754	2.6342	10.45	1.96502	2.0182	5.44582	8.21329	3.36916	6.52494	6.32924	1.93665
TCGA-04-1648	2.3863	1	5.26655	2.9858	2.35763	5.57952	5.43817	6.63843	5.44763	4.48396	5.29144	10.171	2.85811	2.15524	5.31097	10.048	4.61693	7.97084	11.1611	2.13468
TCGA-04-1651	3.01918	1	4.88499	1.80451	2.51274	6.32966	4.88828	6.68975	4.64246	3.13737	5.3377	12.2788	2.62413	2.24808	6.68906	6.35026	5.22043	6.9509	10.5291	1.94819
TCGA-04-1655	3.78082	1	6.06107	1.85	2.26148	4.67887	3.66225	7.20179	1.78655	5.77301	2.32835	11.2929	1.93863	2.12952	4.82294	3.77058	3.42623	6.01177	7.72124	2.32116
TCGA-09-0364	2.43014	1	5.77428	2.37786	3.99222	7.9593	3.71972	5.63536	1.82591	2.31551	2.22663	9.04271	1.89968	1.98962	4.08527	6.54073	2.99774	5.19242	7.46037	3.15537
TCGA-09-0366	4.8137	1	7.27444	5.39856	2.10547	7.1771	9.14374	8.29547	4.23638	4.43112	5.40943	10.3658	2.37369	2.26673	5.74782	5.06378	6.17115	8.34585	11.0753	2.05942
TCGA-09-0367	1.49863	1	4.76924	2.15453	2.57189	6.71011	5.27752	7.03191	5.27488	3.78701	5.60981	10.3897	2.50246	2.23921	5.95999	5.69156	4.93985	7.53275	8.62233	1.93689
TCGA-09-0369	2.96438	1	5.83834	6.81706	4.8866	5.45558	6.67474	7.08372	2.9888	4.55434	3.38465	10.005	2.05679	2.04236	4.9503	3.75484	4.34434	5.42095	7.57998	2.37758
TCGA-09-1659	0.832877	1	4.67639	3.006	3.27035	5.40661	6.30531	6.6276	3.12804	3.02396	5.40373	10.3094	2.51947	2.17322	5.11262	6.25059	6.18235	8.82098	9.57991	2.53709
TCGA-09-1661	3.20274	1	6.30189	2.61103	2.72496	4.07576	4.47934	6.4151	2.66244	2.90363	4.58242	9.35601	2.42499	2.04893	5.06921	8.44986	3.59244	5.48459	7.70022	2.26296
TCGA-09-1662	7.44384	1	5.55965	3.57613	3.63427	7.36986	6.64178	7.46596	5.30273	3.9929	6.36217	10.6754	3.1473	2.5046	6.39645	8.25571	3.43335	8.26872	8.50532	2.09672
TCGA-09-1665	3.46849	1	4.25712	2.56751	3.17169	5.78381	4.94611	6.33563	6.00843	2.61362	6.20426	11.1408	3.04129	2.62483	4.61047	6.81303	5.99119	8.79149	10.6964	2.26305
TCGA-09-1666	4.8	0	5.78908	2.78755	4.2727	7.87039	5.79437	6.85835	7.89551	3.95588	6.17567	10.8535	3.52297	3.03731	5.86832	7.39577	5.70008	8.67711	9.4381	1.96156
TCGA-09-1667	5.15616	0	5.86989	3.9642	2.43547	6.57525	6.8818	7.30633	8.0802	4.20146	6.68037	10.8741	3.87167	3.76631	6.08947	6.7559	5.76831	8.53101	9.46537	3.48594
TCGA-09-1668	4.6137	0	6.62535	3.96392	4.04266	7.43325	5.25174	7.58199	8.31028	3.98103	7.18149	10.6523	3.8253	4.47705	6.53757	8.29187	6.64078	7.96402	10.8643	2.35557
TCGA-09-1669	2.54247	0	5.88009	4.9117	3.02263	6.67582	5.78337	6.50427	8.17081	3.61519	6.53468	11.6782	3.64825	3.48758	6.43501	7.48038	5.62048	7.74763	9.26653	1.96388
TCGA-09-1670	1.49863	0	6.14923	4.02688	3.10087	8.22812	6.29914	7.04171	4.6574	4.78066	4.97735	10.5113	2.83305	2.17248	5.55124	7.50468	4.90339	7.17333	8.60582	2.17199
TCGA-09-1673	0.252055	0	7.37211	5.72202	2.39159	4.67392	6.13063	8.04527	3.36406	4.03867	5.88469	10.8806	2.47044	2.1862	4.54427	7.172	3.89268	7.22425	8.39099	2.23575
TCGA-09-2044	0.509589	0	6.81833	4.33804	2.32793	7.70764	6.96988	6.82594	5.26618	4.0484	5.56355	11.5569	3.1736	3.29626	6.96604	10.394	6.66019	7.93875	9.26834	2.30398
TCGA-09-2045	2.92877	1	5.64707	3.69501	2.63733	8.58302	5.31762	7.28577	3.38609	2.90079	4.57824	9.42829	2.68331	2.25713	7.67651	4.89458	5.90436	8.07192	9.46976	2.0778
TCGA-09-2048	0.378082	1	5.64839	4.75009	2.43199	3.35397	5.09375	5.2614	3.12912	2.78451	3.35632	10.2424	2.28037	2.16984	3.16013	6.92116	4.57416	4.99848	8.78995	3.31018
TCGA-09-2051	5.25753	0	5.93107	3.07195	2.25386	8.50962	6.46111	7.37651	4.22338	3.42218	5.8899	11.4626	3.09129	3.11666	7.27609	7.112	6.42443	9.36337	8.53271	2.13366
TCGA-09-2053	3.31233	0	5.91674	3.96263	3.34667	4.25772	5.86553	7.23168	7.63741	2.96288	6.78296	10.5975	3.02387	2.78423	4.5834	6.27942	7.11669	8.26693	9.09069	2.3632
TCGA-09-2054	1.74521	1	6.05471	5.58716	3.51196	3.03234	6.72687	5.80913	5.37002	5.35966	4.76572	10.9371	2.86496	2.58406	3.6784	5.85912	4.43754	6.06525	8.53426	2.46409
TCGA-09-2056	1.03836	0	4.7306	2.49064	2.19734	5.53405	5.58637	5.80665	4.59502	4.05347	5.45668	11.3031	2.99869	2.35032	5.22646	4.04305	5.92896	8.03564	10.387	1.96385
TCGA-10-0927	6.82192	1	5.57488	7.16854	2.80439	5.13702	4.03616	4.3996	2.94475	3.36196	4.15047	10.6317	2.43426	2.0293	4.9656	6.11263	3.67792	6.70475	7.4318	2.33202
TCGA-10-0928	1.54247	1	5.6535	2.90967	2.224	7.4356	3.51983	5.89526	2.39516	3.36255	4.67418	10.223	2.02517	2.14164	5.74602	8.6829	5.55083	7.75059	10.1575	1.96018
TCGA-10-0931	2.73973	1	4.90005	1.81358	2.86447	6.8006	4.66383	4.57744	3.60965	2.59454	4.64593	11.8112	2.29712	2.26263	6.41266	9.57178	5.71915	8.71431	10.6141	2.13627
TCGA-10-0933	1.22192	1	6.66017	3.25535	2.63785	5.36151	3.55801	7.28209	2.90157	1.96954	3.84954	11.0744	2.02922	2.16961	5.063	3.8221	5.60063	8.26102	9.25172	2.80356
TCGA-10-0936	3.07671	1	4.75273	2.5349	4.52914	5.87649	4.37017	6.13464	4.91552	2.64555	5.92647	9.5691	2.74576	2.77249	5.06505	6.68084	6.50946	8.05698	10.6619	2.06146
TCGA-10-0937	1.66575	1	5.60685	3.68084	2.27087	5.51032	6.05816	6.08907	4.19454	3.34535	5.95393	10.5946	2.93133	2.62852	6.27067	7.5904	6.4791	8.22444	9.83962	1.98784
TCGA-10-0938	1.74247	1	4.66075	1.6477	2.1791	6.08614	2.24789	6.91265	2.50149	2.28561	3.29794	11.5302	2.19854	2.02177	5.42453	7.30616	5.49369	7.87282	10.1744	1.94012
TCGA-13-0714	0.517808	1	6.03353	4.36835	4.37387	5.75123	5.76307	7.09808	4.75979	4.28962	5.70776	10.8275	2.97898	2.30907	6.12476	5.59128	3.91349	6.76872	9.01597	2.99113
TCGA-13-0720	3.71233	1	3.88189	1.94922	2.21847	7.57135	3.92711	6.05593	4.39245	3.06133	4.49494	12.0026	2.52372	2.19413	7.63313	4.54489	5.11252	7.0128	10.7559	2.37225
TCGA-13-0724	0.227397	1	5.54735	3.97684	2.92816	6.05267	4.82514	6.14176	3.44834	3.23461	5.49158	11.0541	2.46305	2.07541	6.6417	6.76589	5.05128	7.88922	9.33992	3.2693
TCGA-13-0725	1.03288	1	5.9652	4.54113	2.95506	5.6448	6.53204	7.44332	4.38859	4.55839	5.55395	10.4277	2.72724	2.60097	5.83947	6.83357	5.67193	8.19574	10.178	3.47171
TCGA-13-0726	2.6	1	5.59686	3.07202	3.22607	6.11883	4.70952	6.80831	4.37306	3.762	5.42542	11.7856	2.39519	2.151	5.24308	4.91301	7.63965	7.0424	11.4911	3.85473
TCGA-13-0727	1.26575	1	5.69941	3.25504	2.71853	6.57673	6.17831	7.63043	2.79283	2.96834	4.48539	10.5281	2.04333	2.08031	5.18668	6.10997	5.95615	7.08599	8.53255	2.37471
TCGA-13-0730	1.48493	1	6.01275	7.31405	6.72281	4.60322	6.15973	8.35084	3.3853	5.27073	5.26327	10.7969	2.34945	2.29488	4.58833	4.00003	6.00095	6.94674	9.26066	2.28137
TCGA-13-0762	9.31507	0	5.05334	3.00828	2.0853	5.81242	3.61044	7.54147	2.92341	2.73041	4.50567	9.77562	2.12412	2.17225	6.92435	6.97346	5.62761	7.41505	7.71054	2.3156
TCGA-13-0765	3.80548	1	3.62431	2.77415	3.49583	5.6175	5.38317	6.44315	2.97576	4.99734	5.78113	12.5625	2.45332	2.21482	6.4265	3.41559	4.61578	8.6471	8.98795	2.00128
TCGA-13-0766	4.72603	1	4.91904	2.45282	2.58372	5.62213	5.90369	6.08817	4.4976	4.42909	4.62051	11.4177	2.70328	2.25329	6.14051	9.22161	6.31705	8.69875	9.87082	2.21002
TCGA-13-0768	4.88767	1	6.69893	5.06194	4.80951	4.81883	7.10785	8.59941	9.21988	5.06688	8.20245	10.6079	4.79596	4.29417	6.91244	4.33542	7.59134	8.04716	10.0892	3.96434
TCGA-13-0795	1.69589	1	6.60061	5.17536	3.26553	5.85982	6.59228	8.30647	5.38197	4.50095	6.45142	11.2567	3.41359	2.67067	5.43544	5.15148	5.69236	8.73386	10.0441	2.27549
TCGA-13-0797	5.81096	0	5.07706	3.31864	2.42414	7.70391	5.16237	5.70218	4.52742	3.15625	5.89621	10.4688	2.98336	2.67298	6.59156	8.5857	6.22228	7.57972	10.4927	2.32645
TCGA-13-0800	7.29041	0	4.34685	5.43197	2.78512	5.33976	2.92422	5.20538	1.85753	2.49428	2.4585	10.373	5.05218	1.98962	4.58887	7.53706	5.82344	7.24383	7.88786	2.15796
TCGA-13-0804	2.93973	1	5.38823	4.03377	2.45784	4.96334	7.33858	7.07721	4.68124	3.32171	5.87151	9.97297	2.40772	2.28167	6.40945	5.01289	5.15053	7.93274	10.5153	2.03062
TCGA-13-0883	5.74521	1	6.8751	4.59037	5.21051	7.64034	6.82914	7.76677	6.11409	4.56578	5.86697	11.1602	3.31584	2.77887	6.64474	8.31381	4.79063	7.26561	8.92296	3.5175
TCGA-13-0884	8.93151	1	5.46758	4.24394	3.58108	5.65143	4.89244	6.52105	5.62327	3.48695	6.73506	11.0386	3.76042	3.03396	6.51642	8.37156	6.04416	7.74005	9.32496	2.70141
TCGA-13-0885	9.28219	0	6.71614	4.73812	3.21014	6.95762	5.61578	8.03898	8.88594	3.86055	7.59479	10.7297	4.04506	3.62355	6.00572	5.92684	5.32233	8.67811	8.72987	2.75262
TCGA-13-0886	12.7808	0	6.35452	5.1501	4.42495	5.32258	6.25698	8.00424	6.07382	4.18743	6.99951	11.1455	3.59919	2.99756	5.45487	6.96468	6.38065	8.86234	10.4588	3.61727
TCGA-13-0887	5.55616	1	5.53573	2.62814	2.29157	5.47743	6.09504	5.69894	2.77998	3.33876	4.86247	11.5857	2.29693	2.4363	4.82059	8.39947	8.33979	8.40207	11.5178	2.04783
TCGA-13-0888	7.70137	1	6.97938	5.33094	3.41698	3.71146	3.32386	5.45025	1.76425	3.02939	2.68918	11.1588	2.11037	1.98962	4.63708	6.71093	4.29423	4.54437	7.63667	2.06444
TCGA-13-0891	8.56986	1	4.0835	2.40934	2.04081	7.15356	3.49057	8.06952	3.93932	2.2141	4.80494	11.2665	2.25301	2.29499	6.86293	4.87988	5.39567	7.7104	10.7851	1.90891
TCGA-13-0893	3.6137	1	5.61151	4.27916	3.65847	7.68078	5.42542	6.9762	6.59922	3.95787	6.50437	11.0396	3.19884	2.56493	5.87556	4.10822	5.43941	8.0655	9.94831	3.3392
TCGA-13-0897	5.97808	1	5.55201	5.03713	2.956	7.11172	5.81928	7.85407	7.29413	3.31875	6.49196	10.7575	3.14549	2.86754	5.41229	3.60365	7.19429	9.53086	9.84721	4.62342
TCGA-13-0900	11.1699	0	6.26002	4.79207	4.26023	8.43397	5.78298	7.76762	7.41703	3.66645	6.11481	11.0741	2.99077	2.81933	6.84232	8.32612	6.02932	7.07963	10.025	4.48251
TCGA-13-0901	1.6137	0	5.45088	3.36697	4.28299	5.19772	5.33824	6.15083	3.51532	3.83476	4.37798	11.3016	2.58754	2.2507	6.05354	8.90399	6.13841	8.11465	8.56689	2.49999
TCGA-13-0905	10.263	0	5.20431	2.36076	2.61153	7.90295	3.7747	6.54012	4.44052	4.16903	5.61632	12.6708	3.22578	2.34781	8.41072	8.79917	6.76376	8.87182	10.2816	2.30863
TCGA-13-0906	9.91507	0	5.27209	4.09162	3.23095	5.28196	4.37982	7.2226	6.92402	4.73412	5.50454	11.7908	2.95999	2.67904	4.99141	9.407	6.69938	7.37709	9.35604	2.00765
TCGA-13-0908	5.04932	1	6.61027	4.84743	4.42721	7.51676	6.58104	7.45166	5.99067	4.91671	5.84272	9.9914	3.27428	3.50005	5.97269	4.22715	6.95393	7.72265	8.84833	2.70082
TCGA-13-0911	3.71233	1	6.32951	5.69555	3.12218	5.23163	7.01048	7.44142	4.0496	3.99266	6.91594	11.7367	2.73129	2.62926	5.37595	6.04315	6.56897	8.17915	10.5839	4.07997
TCGA-13-0913	9.10959	0	4.58329	2.49962	2.39749	4.01606	4.15181	6.37325	6.34428	3.35447	5.87298	10.7653	3.42134	3.77402	4.81627	5.7084	6.816	9.91584	9.44004	1.95198
TCGA-13-0916	4.89041	0	6.30502	2.82832	2.05254	6.04126	4.84419	6.05532	7.29508	5.65424	6.22223	11.6597	3.21242	2.89483	5.41752	5.86145	6.60379	9.06916	10.2671	1.91694
TCGA-13-0920	4.06575	1	4.1935	2.37254	2.48323	7.13729	3.64525	6.37151	5.39476	3.22842	4.82694	10.0072	2.81795	2.39831	5.46256	7.26818	6.02746	8.09331	8.63159	2.3982
TCGA-13-0923	6.97808	0	4.34702	3.33633	2.27916	5.74232	5.30049	6.69931	4.45677	3.43998	5.68277	10.1645	2.75348	2.51829	4.43403	6.22191	8.26039	9.17126	9.27449	2.14553
TCGA-13-0924	7.16164	0	5.90013	4.1247	3.67644	6.93848	7.31663	7.09249	7.84488	4.14014	7.17536	11.5917	3.49306	3.42217	6.05668	7.17029	6.02991	8.36955	9.17634	2.87791
TCGA-13-1403	6.42466	1	4.9879	4.03758	3.34972	7.9857	4.76282	6.83608	2.58831	3.37395	7.03026	11.5946	2.21954	2.02852	5.94364	8.14664	6.06893	7.53145	10.1257	3.03273
TCGA-13-1404	6.76438	0	5.81607	4.12499	3.56057	5.44944	5.3583	7.13227	5.53582	3.64721	5.55137	9.65113	2.5665	2.42065	5.96885	6.5695	3.97213	7.44865	9.16204	2.72262
TCGA-13-1405	2.37808	1	6.82853	4.90963	4.67517	7.22509	5.99754	7.67324	6.19355	4.74528	5.7964	11.9305	3.53797	2.51279	5.98372	5.11056	4.93761	7.27871	10.2657	3.23191
TCGA-13-1407	6.94247	0	4.58762	7.1122	3.14604	4.37001	3.08942	5.64768	2.71523	2.98509	4.84936	11.4406	2.30477	2.00496	5.10159	4.28343	4.78393	5.89991	8.00246	2.54234
TCGA-13-1408	4.60274	1	6.47399	4.72117	5.0702	5.8041	5.28578	7.86662	6.86152	4.45087	5.81516	10.9954	3.03834	2.82169	5.66037	4.205	5.1159	6.88303	8.51531	4.24447
TCGA-13-1409	4.7726	1	6.3816	4.74135	4.33896	5.36082	2.95678	7.12584	1.97301	4.22902	3.25622	9.55314	1.94873	1.98962	5.55571	4.93677	3.12952	6.239	6.08011	2.95553
TCGA-13-1410	6.75068	0	6.13785	3.6937	4.86589	8.61068	5.89116	8.0155	6.09643	3.93925	6.33975	10.6556	2.94698	3.05934	6.42917	6.66326	6.92212	7.7531	9.50662	2.3016
TCGA-13-1411	1.45479	1	6.41773	6.00764	4.0474	6.26703	8.35181	9.0163	7.71309	4.8353	7.47891	10.258	3.99961	2.91473	5.19789	5.43695	6.05566	7.83355	9.62021	3.55644
TCGA-13-1477	4.55342	1	5.43164	2.29576	3.34461	4.79089	4.22633	6.54867	4.75858	4.17135	4.32105	10.2609	2.13792	2.12114	4.99613	5.30653	3.97236	6.35858	8.27105	2.12
TCGA-13-1483	2.45205	1	5.70776	4.63808	3.66426	7.07349	5.61891	7.57883	4.29717	3.60009	5.40657	12.2088	2.52917	2.65879	6.78355	7.00126	5.87826	7.73387	9.7145	3.52903
TCGA-13-1485	1.72329	1	6.88521	5.07372	5.37989	5.23719	5.3721	7.68083	3.47059	4.48086	4.88725	10.8494	2.19907	2.35349	5.19582	7.5064	4.27792	6.89568	8.99607	5.93274
TCGA-13-1487	1.86575	1	5.57597	4.48582	3.71788	6.29938	4.67375	8.40579	4.57355	3.83216	4.47533	11.7151	2.32487	2.16237	5.44946	4.5294	4.43601	6.97848	8.95411	3.27662
TCGA-13-1488	5.90137	1	4.78014	4.19925	3.32914	6.252	4.59389	7.16943	7.49788	3.0734	7.02757	11.9662	3.51163	3.00979	6.43452	8.50871	5.8506	9.29825	10.051	3.36518
TCGA-13-1489	6.99452	1	3.75325	1.8921	3.17915	6.63729	4.10574	6.64054	4.83757	2.96574	5.98355	12.3232	2.79444	2.35733	6.16285	4.75494	6.79725	7.10011	10.5877	2.06881
TCGA-13-1492	10.463	1	5.12656	5.79835	2.18009	6.4126	5.18572	7.92177	3.01705	4.83032	4.30174	11.1078	2.28423	2.2008	6.1045	3.9175	5.59448	8.05629	9.2962	2.26667
TCGA-13-1495	7.53151	1	4.46037	3.40638	3.51855	5.42845	5.13878	7.42165	5.96714	3.6649	5.47007	11.3462	2.44314	2.04104	7.16247	5.84363	6.35449	7.33057	9.72657	2.88189
TCGA-13-1496	0.353425	1	5.20794	4.21084	2.28513	6.09606	6.89887	6.9136	6.6864	3.54583	8.36141	11.5397	3.75135	3.3135	6.05746	2.84553	7.49094	8.85252	8.62112	2.51076
TCGA-13-1497	10.6055	0	5.22037	3.97428	2.90428	7.90727	5.51162	6.3536	5.94314	3.26132	5.90356	11.3756	2.73128	2.68227	6.33479	4.85098	6.15119	8.19414	8.74992	2.18276
TCGA-13-1498	5.51233	1	5.27306	4.04237	2.87904	6.32765	5.77022	7.24666	6.68283	3.37749	6.41938	11.4071	3.08826	2.94764	5.9147	5.46101	5.38626	9.06014	9.28299	3.33124
TCGA-13-1499	9.58904	0	6.98507	5.82033	4.36448	3.85129	5.73058	7.55302	8.0828	5.11553	8.12354	10.8114	4.69984	3.65408	5.52524	5.58314	7.10554	7.45723	9.12878	3.64852
TCGA-13-1501	3.6	1	5.64897	4.41335	4.16078	6.63535	4.49793	6.71986	4.22786	3.25907	5.27241	12.4589	2.4188	2.27931	6.7525	6.98505	3.64777	5.42726	9.23694	3.27759
TCGA-13-1505	5.47397	0	6.6848	5.08194	4.46782	5.6017	4.95581	6.56852	5.55869	4.88851	5.28575	10.3636	3.18081	2.62394	5.79865	5.83629	4.42396	6.9949	9.00589	3.77758
TCGA-13-1506	2.84658	1	5.73682	2.90063	2.19232	7.12498	4.93936	6.2929	3.96582	3.61736	6.55199	12.2591	2.59259	2.63756	5.97636	7.73716	5.64967	8.32286	10.5134	2.13513
TCGA-13-1507	5.46027	1	5.84304	4.525	3.58786	7.21309	7.38241	8.13292	7.29736	4.59793	6.84386	11.6879	3.82084	4.01164	6.16473	4.85391	7.43705	9.10862	9.5215	3.8154
TCGA-13-1509	6.67945	0	5.88702	3.66819	3.96084	6.77375	6.17438	6.98165	6.25399	4.24085	5.77785	12.4795	2.97254	2.73731	6.04046	7.90057	4.81736	6.80206	8.95409	2.68931
TCGA-13-1510	3.72329	1	5.81751	2.43211	1.97152	5.74616	3.96398	7.5588	5.80982	3.49183	5.93159	12.5541	3.13249	2.78611	5.68014	9.78623	5.56482	8.61582	9.64075	2.33129
TCGA-13-1511	4.52055	1	5.34077	4.43398	3.40416	9.38254	5.23585	7.51295	2.98397	3.24341	4.82555	11.4848	2.22935	2.12804	7.13058	8.84557	5.80923	6.94288	10.1034	2.24153
TCGA-13-1512	1.21096	0	5.32085	4.9061	2.97739	7.53516	5.22417	7.71234	6.25719	3.15784	6.17943	12.2213	3.09853	2.53322	6.01705	5.73114	4.81602	6.91868	8.57369	3.5688
TCGA-13-2060	6.49041	0	5.65243	4.1668	4.32626	6.7173	6.33189	6.43934	8.97877	4.33772	6.73125	10.5016	3.78909	3.46347	6.48986	9.87669	6.25006	8.13362	8.66641	3.10107
TCGA-13-A5FT	5.87123	0	5.26209	1.93251	2.5836	7.78193	3.61058	6.02373	4.09209	3.62287	4.66464	11.3727	2.2658	2.47068	6.32153	6.61798	5.44937	6.932	9.13728	1.98594
TCGA-20-0987	1.92055	1	5.80775	5.47785	1.98174	6.94686	8.6513	8.20221	7.08295	4.196	7.78491	11.1476	3.26394	2.64166	7.59162	4.28741	6.80909	8.86368	10.7609	2.08548
TCGA-20-0991	2.18356	0	5.60659	2.77733	3.02121	4.4066	8.44799	8.05372	9.8335	3.97668	8.44205	11.4718	4.18419	3.70506	6.18283	8.8749	7.53576	9.21997	9.91804	2.75651
TCGA-20-1682	2.29315	0	5.99901	4.40705	3.99765	6.1064	6.31649	8.6505	7.11266	5.32341	6.33495	12.0745	4.05977	2.99003	7.68178	3.65448	4.11962	6.84443	10.1579	3.04715
TCGA-20-1683	2.11507	0	6.24785	6.15015	5.71491	5.46548	4.76424	7.16982	5.75335	4.59791	5.13489	11.1788	2.74521	2.50009	5.49202	6.60129	5.09675	6.1096	8.13814	2.36798
TCGA-20-1686	0.243836	0	4.14459	2.97165	2.61757	6.28589	4.28533	7.29866	3.74737	2.26137	4.87846	11.1761	2.5884	2.19257	6.63813	10.0142	5.38225	6.63807	10.0261	3.24319
TCGA-20-1687	0.221918	0	6.175	4.53446	3.01267	7.39849	5.60962	7.17884	5.56305	3.62979	5.4102	10.2463	2.70046	2.38266	6.0481	6.18087	4.41408	7.78176	9.25108	2.82916
TCGA-23-1021	3.96164	1	4.41002	2.51203	2.25579	5.79176	4.79654	6.08357	2.20583	2.51528	4.32881	10.6983	2.0219	2.04973	5.18039	4.0966	6.77095	7.88564	8.18603	2.33162
TCGA-23-1022	4.13973	1	5.16077	5.86088	2.22132	6.08311	4.39552	7.74378	3.42851	2.42217	3.85323	9.811	1.91793	1.98962	4.25636	6.69379	3.84069	3.8132	7.19807	2.10812
TCGA-23-1023	3.37808	0	5.96701	3.98735	3.76826	6.49533	6.53424	7.42976	5.92987	3.38061	5.58743	10.1043	2.88057	2.24792	5.00609	6.184	7.02199	9.12016	10.6597	3.26024
TCGA-23-1024	1.28219	0	6.12966	2.71028	2.06569	6.69085	3.05765	5.19421	3.95945	4.8501	4.75074	10.5738	2.51696	2.20347	4.54992	4.85606	5.40757	7.81813	8.63548	2.15808
TCGA-23-1026	2.23562	0	5.72271	3.62907	3.05906	6.2417	7.06755	6.73641	6.45351	4.46732	6.17401	12.0074	3.31925	2.91444	6.13621	8.05143	5.20845	8.77996	9.73844	2.45558
TCGA-23-1027	2.67397	1	6.59253	4.74983	3.3617	5.55774	6.36464	7.86308	3.37815	3.4124	5.46159	10.3469	2.31145	2.44705	5.746	7.14396	5.78032	8.02206	9.67416	3.32622
TCGA-23-1028	4.11781	0	4.65041	2.55692	2.63458	6.44234	3.96964	4.98484	6.52381	2.75763	7.20151	11.8744	3.19866	2.62761	7.26476	9.58557	4.97287	8.06308	10.2843	2.12138
TCGA-23-1029	0.734247	0	5.2881	2.75709	3.09829	8.92534	5.60474	7.10387	3.98721	2.97751	5.36225	11.2484	2.28816	2.40662	6.15085	9.55264	6.93692	7.97466	9.78355	2.18967
TCGA-23-1030	2.4274	0	5.89634	4.2599	4.12696	5.34218	4.71821	6.14443	5.22159	3.5126	5.60329	11.0257	2.46177	2.82154	4.93928	5.2231	5.99089	7.85342	8.21309	2.90006
TCGA-23-1107	0.0246575	1	4.2693	2.32762	2.95037	6.6635	5.77306	6.73872	3.77151	2.84255	4.25417	12.1908	2.0321	2.10276	6.01433	5.93924	4.46803	7.49566	9.06007	2.42806
TCGA-23-1109	4.27945	1	6.62828	4.82922	4.8516	6.15308	5.45623	7.31165	4.63047	3.85164	6.05955	10.207	2.78362	2.14616	5.37262	6.45479	3.86012	7.23139	9.34985	3.38913
TCGA-23-1110	4.54247	0	5.96043	1.66024	2.24696	6.87719	3.42746	6.87539	2.3341	3.33276	2.94847	10.5785	2.02571	1.98962	5.49422	6.8089	6.34832	5.1939	8.45918	1.96872
TCGA-23-1111	0.268493	0	5.55556	3.45106	5.33313	7.80131	4.30396	5.79587	2.62573	3.01342	3.18599	11.0542	2.07466	2.15172	5.5283	6.60573	5.51971	7.2347	8.06438	2.21693
TCGA-23-1113	2.6	1	5.45141	5.36238	3.49864	4.81251	5.01074	7.58098	2.23937	2.96418	3.5988	10.6559	1.86298	1.98962	5.7334	6.75368	4.458	6.17046	9.43673	4.80097
TCGA-23-1114	5.72329	1	5.82108	5.05083	3.17753	6.12111	4.51164	6.73909	2.03369	3.47045	3.59761	9.96595	2.26867	2.04865	5.35337	6.30537	5.54018	4.44478	8.80286	2.47948
TCGA-23-1116	1.62192	1	6.75665	4.89628	3.48624	6.77803	6.58638	7.71157	5.04508	4.51917	7.13392	11.4968	2.78532	3.2105	5.08594	7.75022	6.24861	7.18425	10.4153	5.35214
TCGA-23-1118	7.16712	0	5.31773	3.53604	3.71221	7.20522	5.86003	6.78423	6.2565	3.67329	5.52775	11.2394	3.00031	2.45523	6.97844	7.4242	5.84526	8.18645	9.84918	2.51553
TCGA-23-1119	10.8301	0	5.70088	3.64708	3.10978	5.07634	6.9247	6.6547	7.42276	3.84687	6.39022	11.8706	3.49668	2.42671	4.94765	8.03321	6.31016	7.62585	9.76816	2.42464
TCGA-23-1120	0.356164	0	6.46945	3.88026	3.80698	7.94581	6.23561	8.08754	7.19387	3.44282	6.65879	9.6919	3.56558	3.66369	5.90758	6.23886	6.5199	8.61507	10.3159	2.32438
TCGA-23-1122	3.25753	1	6.0192	3.77096	3.25052	6.68632	5.45956	7.60479	4.70634	3.5498	5.158	11.2103	2.38967	2.31953	6.32313	5.41053	6.02899	7.6159	9.88809	2.56807
TCGA-23-1123	2.78904	1	6.81523	6.11578	3.46095	7.15202	7.75517	7.87462	6.7148	3.99962	7.07586	9.7611	4.22539	3.7844	5.55731	6.48892	7.50325	7.74428	8.99302	2.34814
TCGA-23-1809	0.0438356	0	5.90876	4.05992	3.39259	6.23852	4.55379	9.04508	4.52419	5.5092	4.29762	11.7299	2.54491	2.49172	4.06923	3.01982	6.10404	7.15643	7.96399	2.13591
TCGA-23-2077	9.65753	0	6.70339	3.81914	3.13998	5.05811	6.1815	7.60201	4.93171	4.72737	5.8754	9.88482	3.22603	2.64435	5.26176	5.4017	5.15096	7.58389	8.63653	2.4911
TCGA-23-2078	7.29041	0	6.55607	4.86134	4.37867	7.11817	6.06018	8.18349	7.55638	4.4914	6.6427	11.0097	4.2019	3.31691	5.51668	3.71422	6.1867	6.33253	9.80263	4.81234
TCGA-23-2084	4.15342	1	6.09291	3.80549	2.7951	8.25884	6.95763	7.4283	3.96815	4.46315	5.01257	11.2655	2.67434	2.72275	6.5807	5.17169	5.67733	8.84244	9.34716	2.12602
TCGA-24-0966	0.635616	0	4.64947	2.10636	3.72086	5.10906	5.1758	5.73667	3.80717	2.53375	5.09307	10.7242	2.55177	2.29673	4.32092	4.54124	6.64859	8.41384	10.1541	2.52155
TCGA-24-0970	0.969863	1	5.99791	3.7935	3.97174	4.52871	5.77672	6.87401	2.66881	3.70791	4.42146	10.0881	2.3064	2.12858	3.91993	4.50185	7.7883	6.69943	8.83052	3.29305
TCGA-24-0979	3.46301	1	4.33611	2.10322	2.65448	7.41989	4.43969	6.47471	4.40443	2.73587	4.6163	11.3907	2.49526	2.25178	7.031	8.39818	5.91376	8.13607	9.16544	1.92236
TCGA-24-0982	1.86027	1	5.61913	3.44913	3.32766	6.06741	4.5449	7.40988	4.6481	2.8242	4.89196	11.0648	2.66687	2.4147	5.86016	9.15221	4.91449	7.40129	8.78393	1.98852
TCGA-24-1103	4.50959	1	4.22316	1.97766	2.29303	7.91051	3.94262	5.86742	3.62189	3.22819	4.01468	11.712	2.5242	2.22865	7.44537	9.23708	5.46855	7.37669	9.47119	2.02171
TCGA-24-1104	5.29589	1	5.43774	3.35961	2.76197	7.76771	6.26149	6.70246	5.92725	3.48264	6.20448	11.108	3.61122	2.59936	7.39135	5.98246	4.61289	7.33075	10.453	2.50088
TCGA-24-1105	3.95068	1	6.28706	3.11594	4.98431	6.55947	5.67855	6.93702	8.13674	3.4882	5.7559	10.9949	3.05403	2.28899	5.41758	7.56485	5.78218	7.01708	8.43819	2.25753
TCGA-24-1413	0.526027	0	4.72899	2.22827	2.84831	7.75915	5.8928	6.70782	3.9959	3.49355	4.46299	10.6595	2.48852	2.58202	6.54729	8.63401	6.89248	8.50672	10.5848	1.90891
TCGA-24-1416	0.531507	0	5.28997	2.41606	4.02841	8.16023	5.38052	6.79731	3.49075	3.23667	4.83277	11.5324	2.09036	2.01661	6.82672	7.83586	5.47294	7.03413	9.90148	1.93511
TCGA-24-1417	0.652055	0	6.50481	5.61941	3.78335	7.80873	7.47815	7.9958	6.25419	4.65801	6.97906	10.7042	3.76268	3.94644	6.25521	8.08686	6.74278	8.48462	10.3071	2.97761
TCGA-24-1418	0.665753	0	6.79687	4.17628	6.30075	5.48611	5.85439	8.22812	5.20452	4.72351	5.16748	10.5683	3.00325	2.56669	5.89404	3.92104	4.69395	6.37338	7.91679	2.52361
TCGA-24-1419	0.654795	0	6.54699	2.74332	2.46406	7.50343	4.47867	4.11036	1.98383	5.52889	3.59142	11.837	1.87567	2.00336	6.50917	5.88678	4.3671	6.47644	9.0486	1.92224
TCGA-24-1422	0.0630137	1	6.41129	5.85528	4.93751	7.55077	6.83892	8.29446	5.11473	5.15282	6.18587	10.5448	3.32541	2.62225	7.01429	7.40239	4.39539	7.35263	8.9375	3.47151
TCGA-24-1423	0.520548	0	5.45876	3.04807	2.92549	7.28618	4.17633	7.78816	5.97908	4.46525	5.07098	10.8625	2.79501	2.88302	5.43255	8.09764	6.16755	8.17752	9.09262	2.44966
TCGA-24-1424	0.50137	0	6.27943	5.33946	3.31061	6.79192	6.60506	7.87056	5.6207	5.32896	4.82749	10.058	2.66913	2.3762	5.4467	5.70874	5.6057	7.23521	8.54448	2.2738
TCGA-24-1425	0.49589	0	6.8875	5.85858	5.02703	7.1107	6.98841	8.15372	5.67871	5.39175	5.56143	11.1278	3.06379	2.99217	6.67294	9.07876	4.56295	7.44023	9.56559	4.79896
TCGA-24-1426	0.446575	0	5.07403	2.37004	2.90262	4.93531	5.91544	6.04623	2.5366	3.42876	3.77809	11.0117	2.16511	2.02051	5.47592	4.95143	5.80341	5.81666	7.52699	1.96814
TCGA-24-1427	0.40274	0	7.20632	5.12535	4.73062	7.11644	6.87834	7.4358	6.04584	5.05027	6.243	10.3684	3.57246	2.87839	5.48779	7.68383	4.52442	6.12264	9.27618	3.71247
TCGA-24-1428	1.44932	0	5.65646	4.25216	2.31896	6.38412	7.15431	7.14501	6.31002	3.85622	6.81945	10.4955	2.78366	3.04608	5.28585	5.47374	6.01294	7.85824	9.83192	3.37717
TCGA-24-1430	2.36438	1	5.52704	3.69542	3.45348	7.61029	4.55516	7.61044	2.66643	4.01163	3.28093	9.4834	2.17464	2.06155	6.28366	7.37239	3.89919	5.28031	7.5753	2.97202
TCGA-24-1431	1.59726	1	5.21446	3.84778	3.03745	7.10261	6.10825	6.8898	4.97127	3.33276	4.59926	10.3831	2.58407	2.25245	6.20215	7.48147	3.31011	7.06917	7.80756	4.69663
TCGA-24-1434	1.55616	1	6.8364	5.61629	4.90892	7.97477	7.54451	9.1086	7.20127	5.27247	6.14876	11.3401	2.90719	3.07767	5.8199	3.92378	5.12463	6.77761	8.78431	4.8492
TCGA-24-1435	3.6274	1	6.67385	4.82016	3.75445	7.22407	6.12529	8.16555	6.79169	4.12328	6.08165	10.9221	3.01617	2.70116	6.75011	8.06479	4.48497	8.02104	11.3106	2.95756
TCGA-24-1464	1.03836	1	5.03384	3.69327	2.46144	5.99928	5.86369	6.57395	5.13905	3.01033	6.13593	11.5372	3.60503	2.58474	4.46349	8.33318	5.55596	8.78409	9.4625	2.17167
TCGA-24-1467	8.83288	1	4.79341	3.21396	2.8913	7.81828	4.9086	6.37379	5.89052	2.94612	4.69487	10.017	2.69766	2.46035	6.37225	9.62908	5.62811	7.47804	9.38004	2.0817
TCGA-24-1469	0.758904	0	5.73904	3.97282	3.31379	7.81829	4.666	6.6399	5.79391	4.35764	6.60134	10.2405	2.93386	2.93421	5.39908	8.03347	5.93903	7.33981	9.35059	2.53272
TCGA-24-1470	0.287671	0	6.61123	4.1479	2.8573	7.78336	5.73917	7.35722	7.56216	4.49494	7.3317	10.2166	4.31484	4.14809	7.40144	7.68682	5.86727	8.36893	11.0533	2.32486
TCGA-24-1471	0.0986301	0	5.68393	3.23341	2.86881	7.65685	4.2096	5.31515	4.78432	3.15712	5.24485	10.2317	2.49659	2.45392	7.34704	9.03285	3.66705	7.39872	8.26824	2.02261
TCGA-24-1474	1.85205	1	6.71778	3.22164	2.98605	7.48705	7.40381	8.19918	4.37181	4.56974	4.44177	10.0758	2.41448	2.23146	7.53967	3.28147	4.42685	6.44276	9.27526	1.9685
TCGA-24-1544	2.24658	1	4.68143	6.30094	2.84317	6.91948	4.11304	6.05002	3.34153	2.88292	3.9281	10.3097	3.82399	2.14329	5.01252	5.98671	4.87734	6.7112	7.05884	2.0581
TCGA-24-1546	5.35616	1	6.82205	6.29262	4.78219	8.18539	5.99867	8.63871	4.83541	4.40941	5.54471	11.1022	2.47777	2.21772	5.9617	8.47844	5.40562	7.65291	9.02025	5.11813
TCGA-24-1549	4.71507	1	5.1189	2.57993	2.81889	5.17764	4.5031	5.61948	6.29321	3.28417	6.4305	11.0587	3.66807	3.37829	5.30481	8.74323	6.18908	8.43445	9.85714	1.93945
TCGA-24-1550	3.42192	1	7.30404	6.53976	5.93893	4.91115	7.59316	8.75039	7.04775	5.80678	5.52092	10.9376	2.87499	3.21074	4.41038	3.75274	4.68769	6.06579	10.1347	2.61992
TCGA-24-1551	4.32603	1	5.9453	2.98055	2.36728	7.98488	7.19906	7.16373	6.88905	3.83254	7.06841	11.5628	3.57198	2.87413	6.76014	8.52524	4.74627	7.58771	11.0907	2.0847
TCGA-24-1552	3.44932	1	4.61277	2.51653	4.44681	7.19105	5.91053	5.90566	4.31918	3.34614	3.99829	11.6667	2.33032	2.2612	5.82736	6.06774	3.61573	6.55846	9.67127	3.56786
TCGA-24-1553	4.8411	1	7.21951	4.76787	4.11926	8.09621	6.69494	8.06459	9.38625	4.40471	7.54149	9.27578	4.88215	4.10994	6.41559	3.88342	5.72207	8.35036	8.98707	2.71802
TCGA-24-1557	3.32329	1	5.56175	3.06825	2.73198	7.35507	6.42233	7.58774	5.92006	3.385	5.11369	10.6567	2.20747	2.46516	6.17081	8.18136	4.7187	7.63171	9.31619	2.01685
TCGA-24-1558	1.6274	1	4.85972	5.23125	2.43995	7.46757	5.25816	8.24314	3.00968	5.79226	4.85536	10.1328	2.08854	2.04256	5.80408	5.81735	4.26546	5.8703	9.47942	1.94765
TCGA-24-1560	3.67397	1	4.38182	2.87975	4.70005	7.22671	4.76628	6.19653	4.50591	4.72306	4.0761	12.0866	2.59022	2.36749	6.23604	9.18956	6.28481	7.83329	8.61189	2.15743
TCGA-24-1562	3.79178	1	5.70375	4.52614	4.47202	7.07038	5.58536	8.14184	5.06205	4.1952	5.93895	10.4956	3.0641	2.47269	6.69953	7.56197	4.31934	7.62254	8.96927	2.80793
TCGA-24-1563	3.97534	1	6.494	5.29114	4.77216	6.00043	6.41246	7.68482	4.6536	4.63408	5.95475	11.0266	2.97068	2.63245	6.18652	8.10911	5.13863	7.35473	10.1788	4.80649
TCGA-24-1565	0.854795	1	6.0267	4.54299	3.15292	5.99127	6.55868	5.78241	3.13896	3.33555	5.9131	10.3228	3.09009	2.11432	5.21469	5.50812	5.02142	8.54002	9.39233	2.00085
TCGA-24-1567	1.43562	1	6.02883	2.67729	2.36698	6.74011	4.70661	6.10664	2.461	6.07514	2.85677	10.4163	2.8551	2.04243	5.5066	7.76315	6.35198	6.7073	7.82462	2.22825
TCGA-24-1603	7.51233	1	5.91088	2.45964	2.25253	7.20927	5.77811	7.05991	4.85063	4.72549	4.32822	11.6494	2.99411	2.30091	6.25215	8.30803	4.48839	8.1559	8.29278	2.19044
TCGA-24-1604	7.36438	1	5.52375	2.6769	2.93449	7.50453	4.95851	7.97951	4.61692	3.42064	4.68692	10.1434	2.98706	2.9005	5.59936	6.38901	5.88441	8.58731	7.88873	2.62648
TCGA-24-1616	3.1863	1	5.10391	1.87226	2.38239	8.31466	5.15151	7.27018	4.20912	4.75043	3.84675	11.1009	2.0622	2.0702	6.03738	8.68838	4.55532	6.71267	8.25879	1.93556
TCGA-24-1842	0.693151	0	6.12638	3.86095	3.20724	8.00919	5.87887	7.14721	7.43888	4.26207	7.11165	11.8541	3.9202	3.34414	7.41027	6.14357	5.42919	7.56472	9.10735	3.04613
TCGA-24-1843	0.290411	0	5.83416	4.69346	3.05247	6.07846	7.29406	7.33369	5.64865	3.78293	7.27013	11.5415	3.65588	2.69143	5.54493	7.60503	5.86755	7.72739	9.57464	1.98992
TCGA-24-1844	0.309589	0	4.72238	3.38942	3.24721	8.71365	5.69377	6.56324	2.55006	3.69418	2.91408	9.99379	1.89305	2.02219	6.85367	8.16165	4.19935	7.01309	8.3452	2.19233
TCGA-24-1845	0.317808	0	4.8541	2.48805	1.96181	6.80058	5.86469	6.45699	5.39913	2.63509	5.33244	10.6992	2.2279	2.38471	5.67033	9.77726	5.68872	8.73711	8.44279	1.98459
TCGA-24-1846	0.364384	0	5.83348	5.00886	3.25263	6.22014	5.67192	7.22921	6.17945	3.928	6.21733	10.6875	2.87596	3.26576	7.18222	8.14532	4.97946	8.51992	10.1748	2.48416
TCGA-24-1847	0.939726	0	6.49418	3.64757	2.98454	7.74066	6.46387	8.01278	9.37852	4.37666	7.7962	11.9312	4.80974	3.92267	6.43722	7.64699	6.1459	8.21693	10.1683	2.20622
TCGA-24-1850	0.460274	0	5.87056	6.78166	3.84614	6.8293	7.40763	8.39436	7.19125	4.28259	5.75276	14.8853	2.91035	2.37972	5.623	7.93604	5.46212	6.47233	9.46383	3.65775
TCGA-24-1923	1.89041	1	6.27865	2.76919	4.42209	7.178	5.18369	5.36435	3.32398	3.18832	4.1172	9.92928	2.26038	2.28477	6.79778	4.90735	4.77676	6.81519	9.48963	3.57237
TCGA-24-1924	2.51781	1	6.20352	4.55131	2.67306	7.40091	7.68759	7.3621	7.77585	4.29061	6.63452	10.4992	3.97164	4.02975	6.85902	7.05606	6.03576	8.99153	9.76005	2.70331
TCGA-24-1928	0.920548	1	6.12238	5.95865	4.11111	7.11423	7.17895	9.02352	5.97615	4.35214	5.09534	11.1979	2.98679	2.66021	6.66199	4.30891	4.69822	6.77446	9.21895	5.0256
TCGA-24-1930	6.7589	1	6.90579	5.47629	3.43315	7.39773	7.46378	8.37288	8.11134	4.41703	6.98854	10.2583	3.57243	3.3734	6.96805	3.72167	6.46444	8.04805	9.62337	2.58895
TCGA-24-2020	12.6685	1	4.26867	2.78088	2.64532	3.87981	5.22366	5.99461	4.25807	4.34298	3.62425	10.5199	3.93043	2.1008	6.48835	5.95453	7.17781	4.64278	9.24585	2.26055
TCGA-24-2023	3.73699	1	4.97571	3.319	2.42807	8.79325	6.79017	6.6074	5.72016	2.93881	5.39885	12.1248	2.8212	2.57227	7.0543	9.05233	4.99417	7.79703	9.75587	1.93651
TCGA-24-2024	4.84658	1	6.39831	4.56248	3.89757	7.26449	6.20211	8.01696	4.84418	3.26344	4.66995	10.7963	2.41904	2.10125	5.86175	8.01197	5.3371	7.93506	9.38396	4.64821
TCGA-24-2026	2.90137	1	5.52425	4.09695	5.69472	8.24774	6.35927	7.35243	7.14637	3.63854	6.26748	10.1432	3.03137	3.09455	6.93957	5.42286	5.6014	8.27796	9.21789	2.52485
TCGA-24-2027	9.14247	1	5.43214	3.38887	3.15222	7.03678	4.04812	7.37129	5.05409	3.99503	3.88356	9.35207	2.80674	2.07203	5.02644	7.09418	6.95299	6.72051	8.46392	2.07825
TCGA-24-2033	1.53973	1	5.54394	3.46271	4.52171	5.82063	6.73467	7.23149	5.00317	4.29558	4.70517	11.2221	2.3304	2.10066	5.70749	7.63568	3.07995	7.38323	7.89809	2.56646
TCGA-24-2035	2.34795	1	6.55551	6.16634	5.01377	5.4277	8.23559	7.69228	7.04352	5.16282	7.11987	10.0738	3.28887	3.20354	5.81568	4.81966	5.33075	7.1283	9.42828	6.30869
TCGA-24-2036	5.33425	1	6.12875	3.10352	3.29672	8.07796	5.46234	6.6378	2.19986	2.96981	3.61398	10.2092	1.9423	2.02471	5.68808	6.39173	3.54602	6.48193	9.29715	2.14318
TCGA-24-2038	3.70959	1	5.80399	2.82257	2.5347	6.11684	5.16215	4.83155	2.50186	3.94132	3.74747	10.3289	2.03894	2.04013	6.00185	7.54372	3.91928	7.26758	9.27554	1.95793
TCGA-24-2254	4.75616	1	6.133	4.13537	3.82394	7.56218	6.61006	7.79339	3.1856	5.03723	5.21669	10.0387	2.24473	2.06904	6.77554	8.50855	3.90977	7.05225	10.0552	2.38341
TCGA-24-2261	0.0657534	1	7.01662	5.22183	4.10548	7.22048	7.36559	7.8714	8.30146	4.95959	6.9485	10.7689	4.13656	3.50974	6.79045	7.08648	4.91598	7.83366	8.28276	4.34462
TCGA-24-2262	0.030137	1	5.39737	4.52324	5.13989	7.3886	5.52656	7.86693	6.8271	6.84099	6.21614	12.3818	3.33889	2.66195	6.67299	7.54217	4.59235	7.96473	10.0224	3.17943
TCGA-24-2267	3.96164	1	6.53621	5.20618	3.51676	7.13295	6.87854	7.74453	8.90386	4.44482	7.39086	10.6027	4.06519	3.6919	6.23121	8.35178	6.36126	7.46159	9.51432	2.15379
TCGA-24-2271	2.63562	1	5.60973	5.49983	5.70002	7.74608	5.27201	7.0384	7.00052	4.41962	6.74952	10.592	3.56529	3.57136	6.29489	6.09044	5.24775	7.14377	10.0889	4.11018
TCGA-24-2280	5.87123	0	6.67692	5.6246	5.04719	5.19313	6.91827	7.83343	3.66074	5.13814	5.11608	9.91512	2.75617	2.54121	5.18516	6.45742	5.02357	6.64324	8.79793	3.94996
TCGA-24-2281	3.71781	0	5.48624	2.53731	2.4857	5.83772	6.93931	7.68489	8.66701	3.7152	7.38939	11.2194	3.65744	3.35875	5.7718	8.83757	5.77481	8.06413	9.34196	2.3147
TCGA-24-2288	0.0684932	1	6.1061	4.81978	4.80748	7.04564	6.80591	7.60996	7.92974	6.39588	6.69514	10.7055	3.69926	3.26546	6.39289	5.795	6.59792	7.69888	8.69135	4.09094
TCGA-24-2289	5.6137	1	6.9672	5.66401	4.95065	6.83761	7.45859	7.59618	3.94429	5.15368	5.29514	10.6116	2.79397	3.02761	6.06381	6.45049	5.48904	6.66145	9.18711	3.01343
TCGA-24-2290	3.01918	1	6.32363	4.1462	4.6226	9.19743	7.12202	7.46141	4.3147	4.08509	5.76655	10.7665	2.51322	2.70542	6.33259	4.28364	5.50397	7.70089	9.24093	2.11602
TCGA-24-2293	1.3863	1	6.90793	5.83338	5.2459	6.55859	7.10534	8.26551	5.41125	5.63707	6.48915	10.4091	3.41258	2.75674	6.05278	6.22156	5.89293	7.53862	9.75488	4.07146
TCGA-24-2297	4.65479	1	4.42207	2.432	3.52933	7.79405	4.17598	7.6209	3.70544	2.95136	4.262	10.3966	2.3708	2.25772	6.14701	5.61319	5.99573	7.09742	9.1004	2.19023
TCGA-24-2298	4.43836	1	6.0061	4.72287	4.08546	7.74466	5.38578	7.26557	3.63135	4.45028	4.67944	9.95606	2.60417	2.56058	8.4819	6.20245	6.28311	7.07273	9.58045	3.02832
TCGA-25-1312	0.0849315	1	6.17564	5.52593	4.63565	7.28219	5.8623	6.87613	3.92549	3.58921	4.79032	10.552	2.28017	2.17704	5.7258	5.33162	4.64203	6.63668	7.78834	2.48787
TCGA-25-1313	2.24658	1	6.64587	4.375	3.75345	8.48431	7.30358	7.87589	4.12254	4.62466	5.56787	10.1901	2.5389	2.42908	7.07919	9.08668	6.69843	8.63606	10.1465	3.63846
TCGA-25-1315	4.33699	1	4.8426	5.1239	2.40801	6.90699	4.12162	5.35182	2.78083	4.72268	2.81916	12.114	1.9634	2.07206	5.93741	6.34492	5.65748	6.94716	10.1014	2.63704
TCGA-25-1316	3.50411	1	5.68734	6.79895	3.43636	4.28064	4.83629	6.74943	7.07754	5.8706	5.43091	10.865	3.5045	2.56175	5.51654	2.38013	3.42074	7.27541	8.41267	2.71299
TCGA-25-1317	0.167123	1	6.53843	5.29018	4.1607	8.07671	5.39016	8.00406	5.05423	3.8156	4.41625	11.1193	2.65386	2.33792	6.18333	9.13343	4.82701	6.37214	7.58816	2.49964
TCGA-25-1318	2.91507	1	6.05938	4.09624	4.22494	6.51414	6.42285	8.74687	5.08588	5.7193	4.70734	10.3556	2.44417	2.3834	6.41779	7.11909	3.9066	5.69841	8.70086	2.16607
TCGA-25-1319	5.41644	1	5.56738	3.31209	2.35554	7.41274	6.72804	7.25979	5.53637	4.92374	5.5077	11.3225	3.13042	2.67196	5.14093	6.86087	4.98163	7.84606	9.14219	2.14935
TCGA-25-1320	3.16438	1	6.60314	5.83545	4.79708	7.28972	6.23698	8.28865	4.81701	4.65838	5.60247	11.1975	2.65299	2.43253	5.18014	7.1195	4.61097	6.72438	8.89137	4.83131
TCGA-25-1321	2.83014	1	5.6573	2.44419	2.74873	8.60433	5.18707	7.07539	4.64953	3.7864	4.16342	10.8658	2.21582	2.12682	5.74144	7.16994	5.51733	7.05434	8.6229	2.01898
TCGA-25-1322	0.249315	1	6.33477	3.9079	3.4599	8.17164	7.66391	7.97905	3.33589	4.13464	4.98078	11.6895	2.28759	2.34726	7.14755	7.53971	5.25088	6.65865	9.35372	2.84903
TCGA-25-1323	1.08219	1	6.77886	4.16334	3.20694	7.36904	6.24613	8.10811	2.87124	3.1308	3.746	10.4342	2.97492	2.06102	5.2272	6.16229	4.54511	6.62857	8.1217	2.45586
TCGA-25-1326	3.42192	1	6.38069	5.13813	4.11466	7.6338	7.51362	8.22977	8.08265	4.9584	6.07948	10.2752	3.19515	2.80682	6.79726	4.79843	4.20136	6.74565	10.0541	4.72262
TCGA-25-1328	5.50411	1	7.04058	3.87572	3.97133	7.60206	6.00035	6.97977	4.80128	4.36363	5.53842	11.065	2.8233	2.41822	5.88811	8.70995	4.86492	7.13225	8.566	3.02942
TCGA-25-1329	1.25205	1	6.33649	5.48083	4.75157	6.60706	7.07963	7.7096	3.66222	4.82692	5.20553	10.2241	2.79903	2.23874	5.45693	3.35588	3.99184	6.30438	8.80129	3.21902
TCGA-25-1623	1.54795	1	7.07445	5.39117	4.65812	6.43189	7.19359	8.19829	7.74696	5.29395	7.18636	11.2474	4.22309	4.62395	5.55345	3.88059	6.75128	7.42384	9.6473	4.33543
TCGA-25-1626	1.41918	1	7.67199	6.52396	5.41515	6.21193	7.43658	8.53752	5.51653	5.99947	6.37429	10.5845	4.14255	3.46588	5.21056	3.63925	5.65028	6.99996	9.20718	4.97179
TCGA-25-1627	1.07945	1	4.94716	3.0316	2.42132	8.05954	5.56932	7.81303	3.97844	4.25788	4.5739	10.4338	2.32364	2.11616	6.29418	6.08664	6.72593	6.59962	8.57118	2.4558
TCGA-25-1628	1.71781	1	7.2379	5.76854	4.70484	7.07904	6.88406	8.81794	8.23833	4.95767	6.70104	10.3826	4.40721	3.74275	5.64266	4.57965	5.92863	7.39127	8.94475	4.08925
TCGA-25-1630	3.18356	1	6.51225	3.58191	2.48816	6.46425	7.35361	7.08796	4.42622	4.33001	7.16239	10.7365	2.67863	2.38854	6.74594	9.67306	6.06599	7.46978	9.59562	2.69785
TCGA-25-1631	0.0246575	1	5.56038	2.72827	2.75492	7.7898	6.92434	6.66263	3.60454	3.968	4.16707	9.89106	2.585	2.09919	6.15651	7.56831	4.47552	7.87838	9.30846	2.00066
TCGA-25-1632	4.92877	1	6.41928	2.48164	2.23545	7.43546	4.83789	7.94488	2.39533	3.48089	2.77123	10.2213	2.02381	2.0232	5.13477	4.40292	6.76326	4.31426	7.71653	2.63727
TCGA-25-1633	5.18082	1	7.3689	4.94851	4.46814	6.43082	6.85808	7.69554	7.49772	5.73441	6.58395	11.1027	3.85132	3.86391	5.7272	6.8522	5.67111	7.82848	8.95445	3.2801
TCGA-25-1634	2.98904	1	6.49131	4.74432	2.32677	6.18415	2.82643	5.67593	2.25939	3.13466	2.78483	8.87273	2.04784	1.98962	5.48224	7.65284	2.46535	3.20056	6.78494	2.22677
TCGA-25-1635	4.33699	1	6.77192	4.74802	4.37672	7.12779	6.82319	7.75153	5.67506	5.34215	6.16391	11.4937	3.77872	2.89991	5.81059	6.02892	5.26614	7.5597	9.7302	2.90252
TCGA-25-1870	1.24658	1	6.43138	4.45133	2.54142	6.35885	5.67466	6.7515	3.27645	3.62683	4.39194	8.83016	2.09237	2.18887	5.43923	6.19168	4.58709	7.71094	8.43045	2.23995
TCGA-25-1877	2	1	7.47375	5.94266	5.36767	2.91503	5.56246	6.54736	7.295	3.57597	5.1712	10.105	2.9333	2.84114	3.96183	3.81657	4.82864	8.47691	8.49407	3.46955
TCGA-25-2042	1.08493	1	7.18541	6.53305	5.79033	7.23894	7.00282	7.93314	4.28437	5.76126	5.13436	10.2837	2.70822	2.64417	6.25088	5.66535	5.07538	5.96674	9.30837	4.43854
TCGA-25-2391	4.08767	1	6.50178	2.4219	2.12484	8.46808	6.44163	6.84376	3.6514	3.54844	5.14346	11.6241	2.78964	2.58765	6.95163	10.2182	6.45376	8.22579	10.8176	2.12791
TCGA-25-2392	0.0849315	1	7.60121	4.35289	2.46918	4.08331	8.58527	7.74836	5.31172	5.26522	6.60546	10.5323	3.80294	2.81169	4.67064	6.02931	6.09704	7.22395	9.45982	1.92444
TCGA-25-2393	3.16986	1	5.15852	2.07972	2.18507	5.04975	5.96245	5.31843	5.60597	3.88959	5.17005	11.1582	2.84275	2.35624	3.93393	7.53366	5.03278	7.04147	8.72341	2.48806
TCGA-25-2396	0.252055	1	6.0354	3.96416	3.64957	6.32195	6.05612	6.85274	6.09509	4.48931	6.13947	10.3226	3.37967	3.17205	5.86205	7.28848	6.097	8.26174	9.20508	2.99411
TCGA-25-2398	3.75068	1	6.89063	6.40303	4.85278	6.25368	6.3479	8.79837	5.72201	5.50852	5.44676	10.4032	2.56622	2.4607	5.42093	7.18773	4.78377	6.79119	8.29235	3.22964
TCGA-25-2399	1.66575	1	5.8695	4.59969	4.24545	7.47954	7.3297	7.83932	6.23299	4.56811	6.11703	11.4862	3.06731	2.6451	5.95482	7.47989	5.61753	7.80196	9.70084	3.36381
TCGA-25-2400	3.50137	1	5.72908	3.61616	2.85514	7.86701	5.72897	7.66398	4.74199	4.02238	4.35233	11.0049	3.05583	2.08669	7.09754	9.44979	4.91104	7.32435	8.61446	2.42492
TCGA-25-2401	0.246575	1	7.46257	5.68347	4.65724	7.30633	8.01556	8.55748	6.95012	4.85061	6.73518	11.02	3.40898	3.35182	5.61664	6.78203	6.28593	8.24534	10.0565	3.28276
TCGA-25-2404	2.41918	1	6.21114	4.41694	4.2851	7.24495	6.54047	7.2966	6.34789	3.9575	5.25685	11.4063	2.99269	2.67202	5.3629	7.88194	5.34062	7.80345	9.48833	3.46224
TCGA-25-2409	2.24932	1	6.11434	4.81135	4.43595	8.05071	7.41144	7.68012	5.94603	3.85945	5.90282	10.5303	3.16688	2.43926	6.27886	4.56133	4.91465	7.94572	9.79617	2.59146
TCGA-29-1688	6.57534	1	6.52897	5.69058	3.26269	8.03666	7.56033	7.50784	5.97756	4.53157	6.35948	11.35	3.49077	2.79421	7.23795	7.55756	6.41692	8.58226	9.32089	2.48244
TCGA-29-1690	3.96712	1	5.83375	3.45276	4.15618	6.4251	8.1965	7.28764	5.54516	4.34431	6.57357	11.4329	3.40835	3.32876	6.26338	5.55126	5.04572	7.66096	10.3421	2.20692
TCGA-29-1691	4.0274	1	6.71861	3.97578	2.98217	5.9777	6.61332	6.84676	6.09054	4.68927	5.23216	9.891	2.81936	2.58024	7.27606	4.776	5.24344	7.87765	10.8569	2.96012
TCGA-29-1693	8.48219	0	5.54537	3.34231	3.44705	7.84848	5.80431	7.56741	4.55346	3.41489	4.64828	10.9604	2.48948	2.71567	6.20015	6.88378	6.03609	8.10459	9.47371	3.20353
TCGA-29-1694	3.25205	1	5.61321	2.771	3.16269	8.00511	5.73711	7.37667	4.72928	3.58719	5.33174	11.2922	2.88182	2.5731	6.159	8.34418	5.64761	7.87898	10.638	3.69236
TCGA-29-1695	3.36712	1	5.87981	5.55669	4.12599	6.73512	7.13332	9.0567	6.16663	4.97188	6.32081	10.3714	3.02603	2.39999	6.06076	6.96294	4.03698	7.70651	8.99402	4.23099
TCGA-29-1696	2.8274	1	4.24642	1.75435	2.3937	6.41155	4.34443	5.84582	5.15256	2.61847	4.34704	11.8616	2.75687	2.35107	6.89543	8.42578	5.26514	8.60276	10.9674	2.0457
TCGA-29-1697	2.6	1	4.27268	2.41823	4.18413	8.51367	4.97019	6.88342	3.38158	6.59461	3.62283	11.534	2.24992	2.212	5.99114	4.51618	6.65113	8.07309	9.35262	2.07442
TCGA-29-1701	1.41096	1	5.21692	4.45825	3.73171	6.53621	7.06167	7.26664	6.31126	4.42793	5.74298	10.8956	3.5964	2.8584	6.11337	5.71562	5.74105	7.89088	10.7866	3.46087
TCGA-29-1703	4.9726	1	5.44481	2.7519	2.25137	6.95779	5.45442	5.95232	5.04395	3.85489	4.60958	9.99035	2.51587	2.40647	6.19004	6.89735	4.81817	7.1967	8.66427	2.11415
TCGA-29-1705	1.52055	1	5.88151	3.49146	3.79542	6.60895	6.34075	8.20331	5.29979	4.20748	5.11768	11.5488	2.68988	2.42692	6.25097	5.53075	4.98839	6.22985	9.07302	3.47773
TCGA-29-1707	3.49863	0	4.17698	2.96525	1.84889	7.95182	4.98673	5.63922	3.63078	3.28887	5.94968	11.7783	3.00713	2.73719	7.97691	9.87083	6.53781	9.22312	11.6458	1.97503
TCGA-29-1710	2.60548	1	6.93708	5.0877	4.34598	6.86376	6.56686	8.56378	8.06818	5.05414	7.79836	10.2456	3.7658	3.65478	6.50803	5.30374	6.32111	8.32173	9.24334	4.59089
TCGA-29-1711	2.88493	0	6.44297	4.57122	2.75179	7.31021	6.39434	7.34506	8.19054	4.27595	6.84709	9.99201	3.94174	3.38902	6.71774	9.44663	6.99295	8.36719	9.90807	3.48819
TCGA-29-1761	1.44658	1	5.24195	3.22781	2.90055	6.08311	6.33148	6.43548	7.21647	3.61237	5.64302	11.2117	3.26187	3.09417	5.71178	8.03001	5.61252	8.11282	8.75535	2.22002
TCGA-29-1762	7.21644	1	5.45839	5.17141	2.62008	7.04597	6.11519	6.1826	1.8488	4.99436	3.65467	10.5653	2.93165	2.00189	6.09274	8.25933	4.04843	6.18189	9.79072	2.51333
TCGA-29-1763	5.56712	0	6.25469	3.54606	3.47475	7.2271	6.78367	6.47591	4.86962	4.38463	5.12362	9.89689	2.89695	2.47087	5.50857	8.35997	6.21472	7.66533	9.58551	2.52421
TCGA-29-1766	3.28493	1	5.65102	5.3618	4.06639	6.92033	5.69041	7.72176	5.02547	4.29749	5.86669	11.367	3.32874	2.82072	6.11365	7.32592	5.98505	7.20995	10.0114	4.13574
TCGA-29-1768	2.60822	1	6.81919	5.43986	4.19663	6.96275	6.0743	7.63853	6.75666	4.5314	7.02491	12.0041	3.97885	2.83468	6.59772	10.2993	6.03345	8.70391	10.4907	4.23073
TCGA-29-1769	1.91507	0	5.30899	3.69025	3.6273	5.69784	6.10896	6.9046	4.75658	3.29664	5.69341	10.7439	3.10434	2.77619	5.68292	6.50378	6.48959	7.97206	9.77044	3.35012
TCGA-29-1770	2.03014	0	6.27184	3.52901	3.53072	5.92052	5.96968	7.65164	3.14234	4.66114	4.25613	11.0613	2.26916	2.17205	5.93809	3.05072	4.43143	7.65075	9.81274	3.92102
TCGA-29-1774	1.44384	0	5.88048	3.97124	3.07886	5.93211	4.90213	5.73879	2.11731	3.52658	3.70856	11.0432	2.34751	1.98962	4.77931	5.99148	2.92189	7.03414	7.99706	3.59619
TCGA-29-1776	0.986301	0	6.7853	4.73367	3.7419	8.18999	5.38734	7.18938	3.98932	4.18655	5.08303	10.1843	2.80294	2.67648	6.7799	8.57574	5.65531	8.0662	9.31455	3.64597
TCGA-29-1777	1.02466	0	5.58352	4.15928	3.21892	5.60009	5.8684	7.0007	6.42521	3.63408	5.56831	10.8865	2.91515	2.84823	5.86622	7.85378	5.5532	8.28056	8.97788	6.08991
TCGA-29-1778	1.24384	0	6.18523	2.81232	2.84787	6.40349	5.34817	6.31339	6.97982	3.46256	6.50171	10.0765	3.55014	2.90857	5.94111	9.553	5.4842	7.84367	8.91769	2.04382
TCGA-29-1781	0.69863	0	6.49959	4.14993	2.24999	6.59508	7.4881	7.28954	9.93606	4.36416	7.78883	11.4369	4.49504	3.86536	5.62996	5.67881	7.13216	8.08236	9.27054	3.11437
TCGA-29-1783	0.60274	0	6.34431	3.68728	2.74438	6.98928	6.98491	8.23617	7.59207	4.85103	5.92121	9.99148	3.1612	2.66426	5.87284	6.51744	5.26079	7.04521	8.5521	2.75213
TCGA-29-1784	0.446575	0	5.67536	4.10151	1.99729	7.2874	6.82308	7.55775	8.90796	3.86366	7.15548	10.5556	4.00187	3.38314	6.09673	5.13089	6.02343	8.4043	9.40698	2.69985
TCGA-29-1785	3.02466	1	6.3337	4.67425	2.82698	5.81595	6.8781	7.63584	8.76704	3.86245	7.17699	11.2313	4.27766	3.58019	5.31583	4.80272	6.50489	8.01882	9.57011	2.26538
TCGA-29-2414	7.18082	1	6.33869	4.86924	3.59731	6.98258	4.5094	7.24721	8.15604	4.08007	5.84717	10.075	3.43151	3.17007	5.15526	7.2971	5.00114	7.46328	8.1604	3.95112
TCGA-29-2425	5.41644	0	6.30442	3.68829	2.33447	7.64091	4.65698	7.03155	6.72259	2.88415	5.25316	9.7876	2.41135	2.66479	5.34088	9.31964	4.40107	5.14172	7.3913	3.41443
TCGA-29-2427	5.20548	0	7.10633	6.27455	3.41739	7.04442	7.4999	8.13737	8.30821	4.66783	7.29378	11.1172	4.3	3.35424	6.08193	7.37055	6.32732	9.52417	10.3628	3.4569
TCGA-29-2428	3.7589	0	4.87502	3.80352	2.248	6.80406	5.97472	8.20139	9.37127	3.79175	7.08244	10.9858	4.13346	3.54087	5.72901	3.51801	6.44937	7.73484	9.13278	3.6503
TCGA-29-A5NZ	2.98082	1	5.96883	4.36117	4.1698	6.11725	5.16237	7.79416	5.55605	5.37317	4.764	9.53477	2.48122	2.87632	4.98597	4.52219	4.08373	6.22448	7.83493	3.19861
TCGA-30-1714	3.1726	1	5.57108	2.20049	2.83586	5.6936	4.27606	7.47341	2.91974	2.16322	4.32053	10.6172	2.2157	2.19552	6.09097	6.49856	4.84943	7.39825	8.0277	1.97937
TCGA-30-1718	4.32603	1	5.94804	3.89866	3.56241	7.69742	6.11623	7.91248	5.27877	3.84847	5.89376	10.9371	3.23033	3.14714	5.3474	9.60503	6.39546	8.38591	9.79992	3.45733
TCGA-30-1853	3.02192	1	5.14847	2.03977	3.98624	5.31215	3.18527	6.22973	2.13599	4.01525	2.18106	10.4292	1.94092	2.01841	5.44783	3.53401	2.73768	6.90486	5.72458	2.16238
TCGA-30-1857	0.0219178	1	6.41316	5.24127	4.29939	5.12613	5.42314	8.36177	7.08896	3.67873	6.80025	11.3117	3.09797	2.39432	6.39426	3.19376	6.32273	7.45987	10.1351	3.40914
TCGA-30-1860	3.74247	1	5.89033	4.61239	2.76711	8.32891	7.07241	7.13813	9.48602	4.31009	7.35254	10.7823	4.29719	4.25401	7.04469	3.39055	5.87862	8.54673	10.0472	2.54033
TCGA-30-1861	2.89863	1	6.76813	5.56996	4.46212	7.11041	4.79373	7.67392	4.46033	3.77571	3.49846	10.0662	2.30047	2.15838	4.7006	4.80337	3.95616	5.38463	9.28749	4.83611
TCGA-30-1862	0.509589	1	6.02221	5.31769	4.36669	8.07257	6.00895	7.78631	5.75564	4.44493	5.34262	10.0127	3.0509	2.71013	6.22043	4.62064	4.89905	7.14109	8.20299	4.2002
TCGA-30-1866	3.05205	1	5.11978	3.05178	2.48653	6.89368	5.15089	6.84399	6.33886	3.52505	6.03824	10.2738	3.76597	2.71205	6.63563	4.3983	6.49239	7.35912	8.75883	2.10762
TCGA-30-1891	2.50411	1	6.26899	4.38566	4.15729	7.44183	6.39074	7.08564	5.7019	4.54108	5.79978	12.8875	3.26416	2.37961	6.37788	2.82835	3.79778	7.21026	9.55346	3.94662
TCGA-30-1892	4.06575	1	6.20262	3.99582	4.66209	6.18095	5.95271	6.97925	4.50808	5.60114	4.8134	11.7541	3.0994	2.05478	5.57573	3.36983	3.66535	6.90715	9.97259	3.69602
TCGA-31-1944	3.79726	0	5.22777	2.31551	2.56265	6.1007	6.03005	7.03327	5.76604	3.64441	5.5517	10.8011	2.98744	3.02072	5.44147	9.24606	5.69707	7.36289	10.6904	1.95376
TCGA-31-1946	2.51507	0	6.21824	4.88036	4.06798	8.19982	6.90439	7.97439	5.8749	4.53794	6.03084	11.5074	3.26282	3.21987	5.09647	9.45002	5.57732	8.50005	9.35613	3.99599
TCGA-31-1950	1.56438	0	5.56938	3.61418	2.04338	6.5501	6.28125	7.3078	6.65219	3.05995	6.14021	10.9456	3.06054	3.00118	4.94318	7.01644	6.31252	8.98834	9.00082	1.98777
TCGA-31-1951	1.87397	0	6.35111	4.15222	3.90339	8.2253	6.92198	8.17423	7.536	4.61394	6.36487	11.1704	3.41767	3.50164	6.87855	6.13615	5.79859	7.74019	9.25857	3.17193
TCGA-31-1953	0.558904	0	7.03575	5.02694	3.5066	7.54882	7.14358	9.10346	8.10692	4.98348	7.80877	11.0412	4.03241	3.53949	6.33385	4.71764	5.37953	8.5183	9.68862	2.40638
TCGA-31-1956	3.67671	0	6.93815	5.20297	3.19714	8.38855	8.048	8.76621	10.8035	5.19283	8.15022	10.4506	4.90337	3.99545	7.26971	6.66846	6.69902	9.59708	10.7263	4.74128
TCGA-31-1959	0.183562	0	7.02967	4.15901	3.9858	7.33173	6.9105	8.07428	5.40993	5.44117	6.55223	10.2664	3.56727	2.98873	5.81327	4.12512	5.80326	7.50737	9.69156	6.31458
TCGA-36-1568	2.39726	0	6.13884	5.10964	4.05492	7.46889	5.75866	7.7787	6.26742	4.39174	6.56085	11.0092	3.29859	2.69572	6.16872	4.61206	4.66268	7.44792	9.31261	2.22976
TCGA-36-1569	2.42466	0	6.99284	5.64201	4.69031	8.37005	6.33682	8.30233	8.1692	5.68129	6.74643	9.9874	3.91245	3.27712	5.82232	4.80008	5.38633	7.23187	8.1501	4.67547
TCGA-36-1570	1.79452	0	5.14908	2.86087	3.55387	8.69512	4.80346	7.02341	4.57524	2.9887	4.68129	10.0848	2.49639	2.33017	7.63738	8.76213	5.96473	8.8257	10.3272	2.04545
TCGA-36-1571	1.90411	1	4.4545	6.17308	3.34906	7.29802	4.88118	5.48058	3.3435	3.02146	3.46078	10.6427	2.16082	2.25848	4.84167	8.16423	5.61215	5.89672	7.93318	2.03475
TCGA-36-1574	1.87945	0	5.75834	4.95512	3.27502	7.58255	6.42126	7.29774	6.84616	3.88384	5.56668	11.7961	2.88843	3.22428	5.9339	5.7659	6.2556	8.69769	10.2634	5.10522
TCGA-36-1576	2.50685	0	7.08847	5.96951	4.1547	7.34021	7.77238	8.47872	8.60114	4.89225	7.06994	10.9905	4.27958	3.28711	5.11027	7.89006	6.1144	7.1914	8.89723	4.7478
TCGA-36-1577	2.14521	0	6.02797	2.8655	2.48781	5.44734	5.22905	6.48869	1.94929	4.34303	3.48875	11.1348	1.93851	2.0312	5.79892	7.97735	3.87591	5.67956	8.77102	2.63248
TCGA-36-1580	2.01918	1	6.35322	6.12076	4.90827	6.53935	6.74035	7.68237	7.54094	4.75021	6.456	11.1214	3.56041	3.18022	5.76199	5.03383	5.40578	7.8419	8.59341	4.51387
TCGA-36-1581	2.05753	0	5.94267	3.72138	2.44239	7.40515	5.72133	7.87455	9.4951	4.74387	7.25105	10.4524	4.65302	4.41646	7.29917	2.90792	6.72272	8.83181	9.87859	2.14047
TCGA-57-1582	2.00274	1	5.78864	4.74761	3.15252	6.17507	5.79369	6.06293	6.62358	4.17875	5.09493	10.6184	3.03147	2.72979	4.90736	8.49185	3.6431	4.80221	9.04789	4.27614
TCGA-57-1583	0.947945	1	4.55641	3.35285	4.36511	5.74786	4.28014	6.68255	3.42451	4.25392	3.58739	10.8761	2.08109	2.26305	5.79259	7.43638	4.58722	7.70976	7.16183	2.30898
TCGA-57-1584	1.76164	0	5.93334	2.91757	2.71952	8.88985	5.48357	6.81266	3.71783	3.17394	4.74551	10.711	2.4541	2.10187	6.70262	9.08494	4.65762	8.07793	10.0706	1.98266
TCGA-57-1585	0.145205	1	6.58544	5.69361	4.92165	7.66373	6.55823	9.00468	5.96258	5.02487	6.23446	10.3781	3.52415	2.89609	5.79943	6.25463	4.81257	7.20421	8.60567	3.85858
TCGA-57-1586	1.86027	0	5.99722	3.23918	2.56142	7.53597	4.32662	7.46699	5.86326	2.9441	5.30722	8.99525	2.81301	2.4216	5.46451	6.63155	5.49659	7.90903	8.2888	2.09491
TCGA-57-1993	2.09041	0	5.42695	3.39533	4.08124	8.71294	6.81424	6.51895	3.96511	4.9828	4.54089	10.3314	2.50089	2.09809	5.5974	6.83337	5.53466	7.63092	10.223	2.03419
TCGA-57-1994	2.08493	0	6.24023	4.39453	2.85169	7.42553	6.00838	8.26174	8.8124	4.63706	7.1441	10.1528	4.33909	3.63697	5.87089	5.78616	5.8247	7.15563	8.72383	2.0323
TCGA-59-2348	15.0164	0	5.41001	3.42159	4.10471	7.32945	6.20517	7.99061	5.79608	4.69561	5.23608	11.7674	2.52914	2.79823	7.13396	5.04796	5.02829	7.15725	8.58429	3.1305
TCGA-59-2350	1.86027	1	5.96275	3.39184	2.5966	6.90692	5.54639	6.63678	5.29766	5.299	4.88435	10.9562	2.62347	2.49436	5.8214	5.59771	6.78617	7.43615	9.00808	2.32598
TCGA-59-2351	9.67671	0	5.90788	3.6815	3.58062	8.61789	6.40435	7.57968	8.21879	4.04096	6.71735	11.0834	3.44931	2.94806	6.12396	8.61682	5.92694	7.36442	9.21571	2.25272
TCGA-59-2352	0.783562	1	6.64882	5.68604	3.0324	6.82109	5.86533	6.59665	7.02353	5.7945	6.09939	10.5262	2.93378	3.03727	4.81275	9.35291	7.91418	7.58573	8.14794	2.20492
TCGA-59-2354	2.86575	1	6.65696	6.02462	4.96221	7.77551	6.9305	7.87544	7.8202	5.57108	6.80735	11.6121	3.49163	3.06488	6.23086	6.11694	5.63166	8.12898	9.86514	3.54004
TCGA-59-2355	0.178082	1	5.40106	3.16382	4.64979	7.13754	6.39463	7.69513	6.69271	3.54084	5.72315	11.2987	3.1801	2.47696	6.47354	8.10044	4.84235	8.19924	9.87904	2.20956
TCGA-59-2363	0.452055	0	5.5477	4.97031	2.8938	7.48684	4.91247	6.88652	3.76241	3.92532	4.25997	11.9888	2.20112	2.08732	6.46278	10.1086	5.13569	6.35438	10.4653	2.10833
TCGA-59-A5PD	1.70959	1	5.22858	2.51475	2.81115	5.27319	3.87773	5.23431	6.62542	2.98384	5.52351	10.8746	2.59223	2.67977	6.03845	8.96129	4.31317	5.39248	9.01009	2.65988
TCGA-5X-AA5U	0.989041	0	4.55025	3.86863	3.045	7.33658	3.41588	6.15322	2.59559	4.43365	3.59056	9.12426	1.91586	2.04687	4.62826	5.26395	4.46937	4.66242	8.11242	2.00452
TCGA-61-1721	0.926027	0	7.1087	2.91525	3.77872	3.51181	6.80457	7.03532	3.49659	4.5374	5.21966	9.45409	3.16834	2.48872	5.22031	4.62653	4.68731	7.2236	8.1233	5.42664
TCGA-61-1724	1.74521	1	5.2093	3.81747	3.05657	8.79059	5.6894	7.15539	6.21441	6.76633	5.41568	10.1261	2.88814	2.38993	6.23935	5.31475	5.59458	7.64681	8.32138	5.01731
TCGA-61-1725	2.61918	0	5.47135	3.35071	3.33236	6.36767	6.40958	6.73019	6.40474	3.70855	5.47732	11.19	3.03415	2.44949	5.13274	7.42884	5.16305	8.85835	9.44807	2.9316
TCGA-61-1728	2.32329	0	4.84439	2.7498	2.59249	7.05523	5.70241	7.58388	4.62931	3.54555	4.63445	10.4242	2.35223	2.23388	6.30507	6.61825	4.81062	6.64741	9.09332	2.44609
TCGA-61-1733	2.64932	0	5.56091	3.74701	4.05131	5.94535	6.10036	7.014	4.62982	5.63385	4.22624	10.7135	2.549	2.24107	5.45168	3.59181	6.07047	7.62535	8.04012	4.73559
TCGA-61-1736	4.06575	1	6.03147	2.3098	2.88121	8.30686	5.75533	6.73392	3.65243	3.54203	5.33023	11.2644	2.56534	2.30842	7.30444	8.30151	4.08786	7.14249	9.7273	2.29736
TCGA-61-1737	3.73699	0	6.11624	5.6508	4.34767	7.51037	7.00291	8.96552	5.71826	4.99745	5.81023	10.5647	2.90635	2.45356	7.54528	8.28218	4.50025	7.84554	9.87291	3.32558
TCGA-61-1738	2.98356	1	4.36121	2.59396	1.93748	7.21673	6.50503	6.79723	3.34078	3.19253	4.54286	11.2463	2.30012	2.60497	6.19524	4.93326	7.26433	8.66995	9.5869	2.07024
TCGA-61-1741	2.80548	1	7.95446	4.66226	3.53813	6.72425	5.42777	7.10584	7.49457	4.53488	6.03733	10.3253	3.26438	3.40307	4.8815	6.68711	5.90519	7.72615	7.96897	2.45464
TCGA-61-1900	0.482192	0	5.90894	3.4847	5.45398	5.2642	4.32607	8.65274	6.24894	2.96015	4.14983	9.09744	2.36727	2.24545	6.30146	7.76766	4.042	6.36268	7.8269	2.15727
TCGA-61-1907	2.60822	0	5.6037	3.5682	1.89564	7.24974	6.58038	6.31619	7.70434	3.84116	7.40524	11.4885	4.48175	3.73042	6.14799	10.2895	7.5098	9.0277	9.86434	1.93312
TCGA-61-1910	3.08767	0	4.99836	3.52475	2.15735	7.08097	5.02682	6.76776	3.96239	2.68683	4.51271	9.68888	1.90316	2.11571	4.98346	4.63967	5.85586	8.15316	8.24959	2.24354
TCGA-61-1911	3.54247	0	5.73936	3.6675	3.60597	6.93091	5.39239	7.45785	9.04652	3.86704	7.74603	10.6815	4.61579	3.94053	7.13323	5.75493	6.30312	7.86345	10.3867	2.09934
TCGA-61-1914	4.71781	0	4.98616	3.25296	2.76148	6.53278	6.4851	7.01299	6.95445	3.9514	5.37307	11.7969	2.90765	2.83122	5.61634	8.75429	5.88131	8.09909	10.184	2.71688
TCGA-61-1918	1.31233	1	5.97119	2.88907	2.46134	7.81537	6.41902	7.28775	5.8685	3.56889	5.31621	10.0219	2.60916	2.76082	6.1045	7.10478	4.68598	8.04042	9.15737	2.03802
TCGA-61-1919	3.18082	1	6.30028	5.921	4.44893	6.44731	7.60065	8.7156	7.33507	4.69424	6.49037	10.738	3.22435	2.89912	5.9816	6.2649	5.07516	8.1237	9.57232	4.51879
TCGA-61-1995	0.167123	0	6.02016	3.28624	2.53186	8.81633	6.90509	7.43702	6.8523	5.21676	6.68983	10.9033	3.66543	3.16399	6.23571	6.85748	4.91836	7.18705	8.89313	2.09752
TCGA-61-1998	0.460274	0	5.58145	3.6323	3.25208	5.92085	7.07268	7.43296	5.30516	3.8186	5.39703	11.5744	2.59096	2.28383	5.61388	7.1962	4.79549	7.31305	9.20071	3.31064
TCGA-61-2000	1.20822	0	5.2776	2.83304	2.46746	4.84172	6.58016	6.70965	4.44675	3.73136	5.43762	10.4222	2.80695	2.45027	5.87934	9.61151	5.64829	7.95672	10.0548	3.218
TCGA-61-2002	1.49863	0	6.37486	5.31738	3.83897	6.33997	7.06115	8.00151	8.20864	4.99535	7.56958	10.6821	4.26495	3.81906	6.44874	6.41361	5.63889	8.7402	8.7782	4.01676
TCGA-61-2003	0.334247	0	6.47928	4.74147	3.50055	6.24467	6.99182	8.3444	5.77118	5.24062	6.38552	10.3622	3.46495	2.52644	6.00182	3.07801	5.26928	6.61347	8.6942	3.03523
TCGA-61-2008	2.55342	0	5.62911	3.80507	4.22787	8.00424	5.75734	7.68542	8.68997	3.86726	6.40709	10.8762	3.73489	3.34463	7.42805	7.94608	5.17673	8.23552	9.0313	2.01788
TCGA-61-2009	3.32055	0	5.9848	6.64205	4.05163	8.66418	7.27312	8.74757	7.8141	4.03254	5.46547	10.2733	3.37364	2.99608	4.95853	5.14158	5.97459	7.91483	9.64828	4.72191
TCGA-61-2012	2.55342	0	5.73512	3.13966	2.89739	8.05324	6.9424	6.93173	8.30134	5.51822	7.10453	11.2659	3.72644	3.2812	6.41257	4.61472	6.23927	7.92971	9.48299	2.38108
TCGA-61-2088	0.39726	0	5.93206	7.1301	2.22899	2.93138	4.73102	5.42675	3.25124	5.00931	3.18768	8.4525	2.17206	2.0598	4.30729	6.66387	3.19408	5.33649	8.04175	2.19774
TCGA-61-2092	4.30959	0	3.29457	1.62188	3.52638	7.7032	3.53799	4.97999	2.21916	1.94031	3.98491	11.9155	2.11272	2.03214	6.47039	9.64617	5.26589	8.60361	9.71018	2.23679
TCGA-61-2097	5.05205	0	6.11542	3.08354	3.05348	8.00436	6.37047	7.29717	4.00142	3.94855	5.02005	11.8178	2.07006	2.32549	6.72667	11.2723	5.44177	7.11566	11.3898	2.12657
TCGA-61-2098	5.46027	0	6.47564	6.00761	2.98573	6.43984	4.40082	7.18978	3.14013	3.61888	3.33154	10.6855	2.27848	2.04563	4.77292	5.43904	4.62361	4.85629	9.00588	2.19199
TCGA-61-2101	4.62466	1	5.95642	5.80823	3.95542	8.23541	5.53425	8.33302	5.04071	3.15378	4.39561	10.9506	2.30891	2.18711	6.33691	7.04181	4.29498	6.56777	8.09075	5.66911
TCGA-61-2102	0.539726	1	7.0241	5.82792	7.26746	1.36696	7.85398	8.4936	2.36166	6.5025	3.54134	9.42075	2.02087	2.01984	2.79159	3.12895	3.53037	5.76499	8.03411	2.10039
TCGA-61-2104	6.40548	0	6.41156	4.31359	3.2454	7.96734	5.29942	8.04905	6.9798	3.70925	6.53747	10.3356	3.48348	3.08354	6.18426	7.30548	6.0918	8.648	9.45223	2.20867
TCGA-61-2109	1.72329	1	5.17833	2.23494	2.2883	8.13369	5.65162	6.54267	3.24242	3.43587	5.70706	10.2376	2.46172	2.36461	5.56088	6.37751	6.36018	8.41222	9.5262	2.06826
TCGA-61-2110	3.70959	1	4.50974	2.06048	2.72842	7.25948	5.65935	5.72192	2.83005	4.81529	4.25647	11.2911	2.52167	2.11842	5.53802	7.30964	4.67479	6.96428	7.86851	2.14697
TCGA-61-2111	10.4795	0	5.64888	4.27886	2.30925	7.90489	5.84288	7.5469	4.23876	3.27047	5.68928	8.40365	3.16503	2.65598	6.09885	7.91822	5.68329	7.47173	9.88087	2.46982
TCGA-61-2113	1.85205	1	7.04568	5.07796	4.56645	7.48492	6.71161	8.36521	6.5949	4.41912	6.2484	11.1844	3.35856	3.51347	5.96184	7.02259	6.58601	7.28748	9.31833	2.75303
TCGA-AB-GSM1559299	0.284932	1	6.3895	3.81186	2.50232	6.54254	5.59359	6.70059	3.61625	3.33162	4.53154	10.4685	2.15612	2.72153	6.53763	6.61011	6.2452	6.92901	8.87997	2.11649
TCGA-AB-GSM1559300	0.783562	1	7.17394	5.89102	4.5166	4.65969	6.52662	9.05188	8.38168	5.59805	6.27705	10.9651	3.59859	3.3239	7.1296	3.49432	6.32554	7.29127	9.32975	4.92348
TCGA-AB-GSM1559301	0.978082	1	7.27072	6.01135	4.5539	7.19412	7.19513	9.1227	4.01311	4.22133	6.21258	11.2273	3.6827	3.03607	3.80336	5.62273	6.65898	6.9885	9.79626	3.24196
TCGA-AB-GSM1559302	1.05479	1	5.03235	4.29962	2.64308	6.5595	4.85018	6.32772	3.63837	5.37789	4.44768	11.0013	2.37056	2.59535	5.6509	6.82932	4.08073	7.15537	7.80276	2.37655
TCGA-AB-GSM1559303	1.13425	1	5.68688	2.89104	2.63713	6.33776	3.90006	5.79063	6.38398	5.45606	4.87323	10.7767	3.56231	2.29773	5.89608	7.53601	5.25619	9.17557	8.67437	2.39241
TCGA-AB-GSM1559304	1.13973	1	6.74615	4.22134	3.03908	6.21756	6.31696	7.88998	4.72536	4.23985	5.36073	9.39885	3.0634	2.49036	4.49643	5.07029	5.20388	7.22764	9.73389	3.35178
TCGA-AB-GSM1559305	1.18904	1	4.77731	2.882	1.94158	6.98432	5.20992	6.78066	4.05361	3.04666	4.64729	11.7315	2.0528	2.60907	6.65839	7.78469	5.58227	7.63267	10.9763	1.77509
TCGA-AB-GSM1559306	1.31233	1	6.32574	3.82379	5.30298	6.84302	6.55546	7.67713	3.63776	4.11596	4.03414	10.1654	2.44068	2.46886	5.84146	7.87684	7.39657	8.38732	8.85083	2.30637
TCGA-AB-GSM1559307	1.36438	1	5.65461	5.50993	4.11017	5.55943	4.89205	8.08169	5.0198	3.43985	4.12618	10.2938	3.57742	1.85598	4.88882	6.6002	5.01756	6.21919	8.67437	3.64974
TCGA-AB-GSM1559308	1.38356	1	5.71263	3.7198	3.8039	7.75795	5.49472	6.29688	3.53556	3.83707	3.89722	10.8417	2.82783	1.87395	5.87449	5.52377	3.51208	6.46491	8.71095	2.05917
TCGA-AB-GSM1559309	1.39178	1	6.62972	5.17618	2.74854	7.46202	7.55364	7.80778	5.47446	4.11724	6.42439	10.3765	3.21439	2.84122	7.18889	3.47462	6.07579	7.97203	9.03678	3.90106
TCGA-AB-GSM1559310	1.39726	1	4.8121	2.87839	3.70085	6.25309	5.96549	7.68054	4.31545	3.14585	4.39473	8.70942	2.39654	2.53739	5.69689	5.48097	4.09335	6.41428	8.62452	2.87222
TCGA-AB-GSM1559311	1.73151	1	5.64097	4.63639	3.50429	6.15099	5.80219	7.5094	4.4478	3.66756	5.38768	9.06312	3.51087	2.73311	6.2524	7.97014	4.61944	6.40042	8.79021	2.33961
TCGA-AB-GSM1559312	2.0137	1	6.59051	6.57388	4.03954	3.11942	6.91044	8.42404	10.0076	6.05928	6.59581	10.5723	2.97023	3.32706	4.06655	3.21605	6.84561	7.93066	8.20317	2.68429
TCGA-AB-GSM1559313	2.08493	1	5.20376	3.69168	3.43125	7.58365	5.97699	6.51041	3.27732	3.02061	4.82834	10.6709	2.9593	2.1691	6.58293	8.45293	6.13228	8.90989	9.756	2.377
TCGA-AB-GSM1559314	2.15342	1	4.97557	2.86559	2.96136	7.83873	5.83908	7.20947	3.39203	4.10845	4.88298	11.1541	2.74674	2.37621	6.29033	5.56785	5.16785	7.01074	7.74453	2.42546
TCGA-AB-GSM1559315	2.16438	1	6.31011	7.03388	3.35828	3.61305	5.88928	7.35992	4.40704	4.79896	4.31084	10.9307	2.45322	2.14699	5.20732	4.16004	4.52659	6.69919	8.19912	4.10536
TCGA-AB-GSM1559316	2.54795	0	6.4025	6.64801	3.54114	6.51715	7.33867	8.55724	6.38534	5.56958	8.19866	11.4771	3.51707	2.84736	5.73459	4.10542	4.88133	7.64452	10.1605	3.89188
TCGA-AB-GSM1559317	3.0274	1	5.11731	4.04175	4.72417	6.48307	6.02056	7.4261	6.16348	3.74317	5.08351	10.9651	3.13158	2.52655	5.3306	9.13941	6.58157	8.42059	9.47653	3.09548
TCGA-AB-GSM1559318	3.04384	1	6.07149	3.0894	2.40823	7.6206	6.73357	6.90677	3.74616	3.71954	7.62709	11.4314	2.47492	3.01569	7.08018	9.25314	7.4334	9.11186	10.9971	2.40882
TCGA-AB-GSM1559319	3.07945	1	6.12888	5.74421	4.17208	5.48566	6.31457	8.79229	6.15864	3.92558	5.16444	9.68535	2.7043	2.53675	5.79991	4.34563	4.91062	7.84291	9.57192	3.14604
TCGA-AB-GSM1559320	3.11781	1	6.02561	4.2192	3.13523	7.32618	6.86988	7.53588	4.96175	3.26737	4.58453	9.53039	2.24352	2.53152	5.9666	4.34563	4.93188	7.56977	8.14818	2.27077
TCGA-AB-GSM1559321	4.2411	1	6.5836	3.57313	3.78358	5.06494	6.36844	7.82489	5.38167	5.63346	5.82674	9.45857	2.15267	2.48722	5.11142	3.62399	6.45216	7.10042	7.63034	3.03495
TCGA-AB-GSM1559322	4.79726	1	6.91922	7.39549	5.4877	5.8444	6.62831	9.11032	5.70151	5.05317	6.3164	10.4995	3.42805	2.88509	6.36062	5.62367	5.17982	7.19976	10.2926	7.05745
TCGA-AB-GSM1559323	5.13425	1	6.87473	4.50189	5.08913	6.706	6.07142	6.59054	5.23995	4.80595	5.45184	10.2938	1.99245	2.20013	5.89134	6.31326	4.36588	7.81027	9.20632	2.75453
TCGA-AB-GSM1559324	2.40274	1	6.39782	7.85024	4.73085	3.76783	3.23672	6.9814	2.83682	4.38894	3.03437	10.7037	2.71159	2.10925	5.06623	5.4773	3.12149	3.47793	6.94226	2.26581
TCGA-AB-GSM1559325	1.2137	1	5.51903	3.86657	2.83105	6.13145	4.44004	6.25569	3.50112	4.01786	4.54871	10.4396	2.19621	2.16607	5.56257	6.45791	5.17119	4.77697	8.8623	2.23471
TCGA-AB-GSM1559326	1.92055	1	6.86137	6.69624	5.19663	6.77329	5.96474	7.24502	5.53881	5.05693	5.49776	10.4685	3.69858	2.66439	5.7408	9.39279	4.87306	8.0037	9.77507	2.59802
TCGA-AB-GSM1559327	3.61096	1	5.15771	3.80874	2.59139	6.67829	3.42306	6.3939	4.15332	2.60362	3.92238	10.0338	2.15154	2.51628	4.80155	8.0153	4.36535	5.63906	6.51649	2.60163
TCGA-AB-GSM1559328	4.30959	1	6.71469	5.19372	4.5539	6.37305	7.09438	7.53882	5.47231	4.96174	6.2897	11.2273	3.32545	3.70646	5.00338	8.28788	6.50612	8.46224	9.03049	4.7303
TCGA-AB-GSM1559329	2.15068	1	6.51639	4.50949	4.38502	5.98543	7.3812	8.42675	3.92714	4.54342	4.98326	10.2681	3.15436	2.38619	6.28295	4.32546	6.19954	7.98404	8.4507	2.94735
TCGA-AB-GSM1559330	3.29589	1	6.03257	5.56019	4.02342	7.05953	6.55193	8.12616	5.67324	4.59613	6.59077	11.6949	3.10812	4.41427	5.93276	5.38869	6.39799	8.76422	9.756	4.61559
TCGA-AB-GSM1559331	1.88219	1	6.40508	3.91217	3.67347	7.11053	6.73657	8.22196	7.27507	4.82987	6.99915	11.5639	2.21624	2.83909	6.21554	3.72587	6.36739	7.48366	9.7871	5.44094
TCGA-AB-GSM1559332	2.13151	1	6.88837	4.83795	5.47317	5.73628	6.88311	8.33766	6.27088	5.19253	5.86181	11.3952	3.68144	2.81475	4.24386	6.16871	4.4539	6.56828	9.05024	3.60932
TCGA-AB-GSM1559333	2.47945	1	4.57253	2.96545	3.14329	7.36651	4.95094	6.76834	3.66487	2.87548	4.66547	11.0476	2.10828	2.18372	6.27745	6.80798	6.93101	7.77509	10.1017	1.89695
TCGA-AB-GSM1559334	2.77808	1	6.0946	2.62196	2.95412	7.63676	4.14582	6.54472	6.37386	2.65794	4.21064	10.9307	2.78823	2.5332	4.56979	5.52503	6.79751	8.75253	8.74339	1.99976
TCGA-AB-GSM1559335	1.02192	1	6.41492	4.70404	3.24185	8.81521	6.82418	8.6615	4.18265	4.3838	4.26494	10.9651	2.56167	2.49281	6.30225	5.88874	5.21662	6.29069	10.0891	2.30445
TCGA-AB-GSM1559336	1.7863	1	7.51985	7.59199	5.59943	3.99173	6.73657	8.4803	5.99049	5.82121	5.39611	10.5723	3.79258	3.1313	5.46805	3.49666	5.24023	7.07887	7.63672	4.25472
TCGA-AB-GSM1559337	1.27945	1	6.35761	2.95115	3.03732	6.03835	4.36751	5.97667	3.37694	2.77964	4.54425	11.0476	3.10041	2.29528	6.93721	4.70019	3.58705	7.65183	8.68515	2.33375
TCGA-AB-GSM1559338	3.2	1	6.3705	3.83762	2.74099	6.47926	6.44046	8.06503	5.28295	3.88331	6.32131	10.3549	3.51326	3.24919	5.58265	6.12338	5.18018	6.8	9.2669	2.12807
TCGA-AB-GSM1559339	3.27671	1	5.07668	3.10099	3.62591	8.19307	5.70688	6.62024	5.39898	3.92897	5.60696	10.8417	1.67566	2.69243	6.29919	5.93163	6.9079	7.99665	8.08382	2.77435
TCGA-AB-GSM1559340	1.86027	1	5.6312	5.94663	3.16423	7.43576	6.03344	8.07498	5.43408	5.95385	5.11558	10.3229	3.33679	2.37503	7.01295	5.53309	5.08866	8.30549	8.99936	4.44966
TCGA-AB-GSM1559341	3.71781	1	6.33061	3.30288	3.01982	8.22396	7.52532	7.46501	4.26247	4.20695	5.10356	10.9307	3.10419	2.34645	7.16054	8.38723	5.09371	8.01056	8.71095	2.96902
TCGA-AB-GSM1559342	2.35616	1	7.09755	6.34546	3.94521	5.98301	7.77278	7.82322	7.85184	5.27612	7.126	11.4314	3.18842	3.35903	4.88408	7.31806	5.69558	7.81027	10.5487	5.41445
TCGA-AB-GSM1559343	2.75342	1	6.12707	4.69195	2.96341	7.85268	7.23401	7.22522	5.51679	3.82571	5.68773	8.52928	3.22646	2.65561	6.69609	4.13791	3.54847	7.49946	9.04318	2.40728
TCGA-AB-GSM1559344	3.4411	1	5.9364	6.08232	3.3132	7.08677	6.12075	8.58279	4.8268	2.95378	4.64669	9.77944	2.98948	2.57381	4.60918	6.11085	5.05047	5.95946	9.32975	2.50967
TCGA-AB-GSM1559345	2.45753	1	7.16139	5.86777	5.18206	5.62792	6.64111	8.15811	5.41495	5.03547	5.93614	11.1541	2.42049	2.52701	5.74519	8.67988	4.27618	7.19323	9.69056	3.92903
TCGA-AB-GSM1559346	3.26849	1	4.93273	3.02723	3.51891	8.19129	3.34679	7.24502	4.04929	2.25314	4.25154	10.5376	2.2925	2.15475	6.30701	8.92624	4.64334	8.14329	8.25172	2.19616
TCGA-AB-GSM1559347	2.92055	1	5.20484	3.7157	2.86028	6.96492	4.67437	6.50491	5.38291	3.69961	4.59871	10.2681	1.90445	2.38923	5.86152	3.56482	5.26073	7.26352	7.98995	3.27521
TCGA-AB-GSM1559348	1.85479	1	5.27562	2.98231	3.00254	7.67643	5.37919	6.08145	5.31311	3.17317	5.69266	10.7767	3.14264	2.94937	6.79303	9.34694	5.80465	8.30265	8.38623	2.44943
TCGA-AB-GSM1559349	3.76164	1	5.90438	3.20984	3.23252	8.44363	6.39759	6.96997	6.66939	3.91445	5.97424	10.4053	2.9116	3.37132	6.38854	7.38257	4.62133	8.61784	9.86342	2.29325
TCGA-AB-GSM1559350	3.5589	0	7.07907	5.46615	3.51031	7.5146	6.75474	8.28998	8.85676	5.26739	6.45608	11.7315	4.30982	3.29295	5.29756	5.48178	4.95769	7.75404	9.91457	3.29905
TCGA-AB-GSM1559351	4.87671	1	4.31208	2.8704	3.81394	8.32318	4.7916	6.01904	3.15672	3.96899	4.23468	11.8144	2.0627	2.34132	5.49695	9.7462	5.90763	7.27122	10.2803	2.07944
TCGA-AB-GSM1559354	5.35616	1	5.12692	2.75594	3.60136	7.11969	5.0859	6.54549	3.07883	3.01069	4.88298	10.0871	2.85153	2.64517	6.69413	7.59733	4.38007	7.96737	8.89198	2.24588
TCGA-AB-GSM1559355	2.99178	1	5.50385	3.78028	3.93444	6.98041	6.3968	7.55606	5.93528	3.58534	5.54571	10.9307	3.46081	2.05066	5.32043	7.4793	5.45792	7.85149	8.32501	2.18458
TCGA-AB-GSM1559356	6.4411	1	5.24635	2.88645	2.83842	7.64434	5.03771	6.83789	3.69795	2.98815	3.40635	11.0476	2.35588	1.88845	5.99535	8.50022	4.15684	7.08734	8.83527	2.47322
TCGA-AB-GSM1559357	4.38356	1	5.49191	3.98399	2.81317	7.38428	5.73536	6.04512	3.44502	3.83932	5.01574	10.3229	2.5264	2.65893	7.05419	9.17855	5.62508	7.98826	8.80135	2.20493
TCGA-AB-GSM1559358	11.1781	0	6.08335	2.53455	2.42916	6.85728	4.02304	4.47536	3.08728	3.5558	3.72189	11.0013	2.07072	2.19834	6.38096	5.50647	4.96997	7.52962	7.12268	2.46798
TCGA-AB-GSM1559359	4.33699	1	4.96411	2.88579	2.91481	5.79408	4.46169	7.46227	3.58771	2.88025	4.22648	10.5723	2.92679	2.10716	5.19126	5.72092	5.77823	8.02028	8.95093	2.70628
TCGA-AB-GSM1559360	5.69589	1	5.62014	3.96895	2.76932	6.57048	6.2752	7.5223	4.47135	4.27725	5.08282	10.604	3.11066	1.91333	6.06619	4.05479	3.59671	6.97951	9.07901	2.58775
TCGA-AB-GSM1559361	3.43836	1	5.78113	4.35794	3.33934	6.49669	7.41077	7.19456	4.55165	3.45583	6.41622	11.8565	2.96099	2.8123	6.34913	4.4755	4.92892	7.45233	8.00035	3.35423
TCGA-AB-GSM1559362	7.10137	0	6.3609	3.75014	3.73082	6.31408	4.86221	7.57261	8.25172	4.54425	6.03128	10.3549	2.69105	3.80247	6.37906	7.21756	6.06802	8.19576	9.67336	2.3222
TCGA-AB-GSM1559363	3.43288	1	4.5758	2.7637	3.45924	5.54037	4.67342	7.27401	4.54402	4.50477	4.86834	10.736	2.53089	2.53923	5.17126	5.53309	5.68559	6.99565	9.46101	2.03058
TCGA-AB-GSM1559364	6.35616	1	6.08152	2.82994	2.6683	5.61052	4.99504	6.61376	4.97609	3.64268	5.41095	11.6949	2.08326	2.36064	6.02934	8.6648	4.96059	8.04913	10.0047	2.45981
TCGA-AB-GSM1559365	5.47123	1	5.47615	3.86611	3.10169	5.76638	8.08447	7.55183	3.82166	4.21333	6.16214	11.1541	1.96013	2.52938	5.75816	5.86884	4.38931	7.07531	10.3056	2.06577
TCGA-AB-GSM1559366	5.06575	1	4.66529	4.03574	4.62413	7.71788	4.93942	7.35992	5.3106	3.10514	4.28669	11.4771	1.61435	2.08284	5.55651	5.02382	4.12064	6.03123	8.10707	1.83055
TCGA-AB-GSM1559367	5.06027	1	5.39573	2.79534	3.193	7.53339	5.24076	7.3635	6.93772	5.09263	6.31121	10.2938	2.37837	3.63793	4.41938	8.35411	5.46388	8.31184	9.91457	2.81975
TCGA-AB-GSM1559368	6.4274	1	5.77068	3.71727	3.52161	4.75368	5.35566	6.09715	3.62871	3.00457	4.17145	10.6709	2.34936	2.15475	4.82444	5.98852	3.84537	4.04601	8.36322	2.7796
TCGA-AB-GSM1559369	10.274	1	6.59323	4.07153	3.14852	6.07055	5.24984	5.88231	3.45432	3.69697	4.32909	9.75766	2.12095	2.57268	5.88279	7.55017	2.92689	5.58605	8.54402	2.21983
TCGA-AB-GSM1559370	7.66301	1	5.88586	3.47469	2.71607	7.02112	6.31034	6.48682	4.59702	3.889	5.16526	10.811	2.92309	2.69419	5.82845	8.93444	6.39928	8.60756	8.85767	3.27416
TCGA-AB-GSM461348	12.3288	0	5.43942	3.235	3.87383	7.45274	6.17899	5.74905	9.27252	3.42366	5.19072	11.7445	3.79953	2.46415	6.93969	8.95028	6.11587	10.2947	10.6098	2.83183
TCGA-AB-GSM461349	0.575342	1	5.57422	3.50596	2.83749	8.14836	6.149	6.87586	5.79623	4.73124	5.79044	10.6983	3.08399	2.48488	7.72947	6.43387	5.41002	8.25131	9.37388	2.58907
TCGA-AB-GSM461350	11.8356	0	6.39697	5.31301	3.91566	5.84896	5.9675	6.45595	5.99399	5.38762	6.42155	10.3865	2.91014	2.95609	5.41764	6.33638	5.52831	7.2785	8.93476	2.41344
TCGA-AB-GSM461351	11.6712	0	4.5387	2.71147	4.01418	8.6124	6.77569	5.50227	3.10173	3.25597	4.60341	10.8395	3.25601	2.50553	6.07917	9.05353	2.95124	7.34893	10.1412	2.5857
TCGA-AB-GSM461352	7.80822	1	5.53951	2.3611	3.3288	5.99267	5.53555	6.95804	7.86854	3.41431	5.89956	10.708	2.80292	2.8506	6.32337	7.43548	6.21201	7.30913	9.60315	2.50896
TCGA-AB-GSM461353	10.8493	0	6.28526	4.68698	3.92756	6.62463	6.40623	7.51114	6.01852	3.77815	5.8936	11.2666	3.246	2.48642	5.62538	7.43726	6.14988	7.53577	10.2967	2.83874
TCGA-AB-GSM461354	1.06849	1	5.64567	2.82736	3.43766	8.09289	5.25874	8.37836	4.46318	3.91636	5.16573	11.4939	2.53689	3.02314	7.00844	7.80249	4.53228	8.7465	9.95413	3.70279
TCGA-AB-GSM461355	0.657534	1	5.77498	3.38838	3.69663	6.51632	5.32514	6.79074	5.50635	3.5149	5.99125	11.679	4.16465	2.56475	5.6693	7.35123	6.08755	6.4555	8.14259	2.37903
TCGA-AB-GSM461356	12.3288	0	5.75636	4.16434	3.32282	6.59359	7.01328	6.63898	5.3186	3.23586	6.26513	10.2558	2.91515	2.5234	6.0067	7.37702	6.34426	7.1709	9.29979	2.22526
TCGA-AB-GSM461357	9.28767	1	5.30068	3.51214	3.33487	8.69789	5.24379	6.60895	3.15944	3.55203	4.38082	11.9498	3.76545	2.47454	7.4934	6.12831	3.44637	8.57959	8.93321	3.23774
TCGA-AB-GSM461358	5.91781	1	6.15736	3.39183	3.25288	6.34224	4.8792	7.81311	5.16502	6.25999	5.80067	11.3443	3.01007	3.02414	5.55384	6.86267	4.98981	4.79006	8.20374	2.57234
TCGA-AB-GSM461359	0.90411	1	6.23431	3.85522	3.44887	7.58054	5.11087	7.88379	5.25051	2.94114	5.75424	10.1902	3.24045	2.51381	5.75342	9.30837	4.84967	7.61167	8.85366	2.37903
TCGA-AB-GSM461360	4.10959	0	6.63724	5.40178	4.39182	6.61207	4.85959	6.62467	5.27302	3.29906	5.74236	10.4698	2.80001	2.4004	5.87102	5.92039	4.57519	7.53352	9.40487	2.83461
TCGA-AB-GSM461361	1.06849	1	6.15099	6.25315	4.0118	5.50801	5.1094	7.4661	5.17352	3.82165	5.30837	11.2421	3.61288	3.09295	5.71618	6.8265	4.59916	7.86968	10.5965	3.39279
TCGA-AB-GSM461362	0.657534	1	6.08527	5.36925	3.298	6.89231	6.29696	10.2061	5.40932	3.81293	5.75669	10.4061	2.94663	2.61947	5.28788	9.23698	6.21105	7.76644	9.37615	5.8607
TCGA-AB-GSM461363	0.986301	1	6.39022	5.71897	3.60865	6.9336	3.97079	7.11993	4.26339	3.10981	5.13077	10.5297	3.88077	2.35371	5.25198	5.35759	4.6313	4.75592	7.94555	2.81247
TCGA-AB-GSM461364	0.90411	1	4.55552	4.44099	4.24053	5.32137	5.67714	7.57407	6.02389	3.71789	6.38218	10.4138	3.27777	2.85466	5.37275	6.30232	5.32057	7.49596	7.95111	2.22954
TCGA-AB-GSM461365	0.410959	1	5.56952	4.25179	4.13918	6.72565	6.86734	7.8369	6.56946	3.78615	6.27839	10.6216	2.55559	3.22607	5.81589	9.76244	5.87318	6.51232	9.95768	2.77501
TCGA-AB-GSM461366	0.739726	1	4.90962	4.63037	3.34657	7.67865	4.24594	6.27634	4.23279	3.25183	5.10343	11.8029	3.57935	2.78133	5.32972	9.9831	4.82493	7.43185	9.30411	3.01491
TCGA-AB-GSM461367	1.23288	1	6.05359	3.25983	3.38736	6.44545	5.09057	7.4043	5.92278	3.14474	6.1071	11.1582	3.18103	2.60568	5.92028	7.00747	5.64443	7.906	8.68044	2.71715
TCGA-AB-GSM461368	1.56164	0	6.39298	4.19883	4.15535	6.51632	6.22195	7.33375	6.69187	3.99163	6.68549	9.5424	2.33291	3.16358	5.5953	6.75832	6.09594	7.53352	9.04457	2.20662
TCGA-AB-GSM461369	1.23288	0	5.65648	4.85268	3.43834	5.82655	6.0301	7.36861	6.67583	3.95337	6.47488	10.1957	2.62209	3.73736	6.08767	6.47788	5.32971	7.64541	8.35814	2.37236
TCGA-AB-GSM461370	1.89041	1	6.24711	5.31123	4.93306	6.63695	6.18625	7.97433	5.86777	3.48525	6.25569	10.1116	3.0081	2.9491	6.01996	6.66193	5.21089	6.92697	8.68044	2.66493
TCGA-AB-GSM461371	2.9589	1	6.19576	3.07954	3.49371	5.12724	4.31637	6.23279	5.57493	4.80492	6.29252	9.74312	2.65617	2.98772	5.24998	5.92039	5.40821	6.99382	6.07972	2.79701
TCGA-AB-GSM461372	2.9589	0	6.41573	4.81283	3.44018	6.47872	5.3142	7.6841	5.8037	4.00248	6.07271	10.812	2.84571	2.48245	5.56974	8.27206	6.9095	7.90025	9.64021	2.58532
TCGA-AB-GSM461373	4.84932	1	5.29078	4.28832	3.28129	7.2523	4.29481	6.59965	4.62925	4.35624	5.04591	11.7875	2.68856	2.93979	5.68266	5.40412	4.75293	7.15287	10.1202	3.20393
TCGA-AB-GSM461374	0.986301	1	5.6896	4.34898	3.97868	4.27238	4.60342	8.03527	4.63624	2.8257	5.56303	10.1196	3.73567	2.81042	4.85408	5.70349	4.80637	5.72793	7.95661	2.53805
TCGA-AB-GSM461375	4.68493	1	5.13348	2.7689	2.75752	8.16189	7.1568	7.42913	6.97083	3.36792	5.10467	11.3268	3.30477	2.73197	5.72246	4.66792	5.42933	7.60912	9.72606	2.85007
TCGA-AB-GSM461376	1.72603	1	4.58301	5.09868	3.58587	8.9869	5.88271	7.64804	2.37669	3.66246	0.468987	11.428	0.0576393	-0.343352	7.87498	7.38084	4.4357	7.13361	10.8613	-0.112188
TCGA-AB-GSM461377	9.12329	1	6.13758	3.71251	4.02187	7.92907	4.83532	7.87352	7.15123	3.433	6.07036	10.3097	3.37724	3.31465	5.87901	6.58228	6.53297	7.47447	10.4861	2.93356
TCGA-AB-GSM461378	1.15068	1	7.53067	3.735	4.04948	7.029	6.28354	7.16814	7.70659	5.8313	6.44182	10.4209	2.56898	3.54496	5.85777	5.02137	5.96092	7.96767	9.32764	2.73226
TCGA-AB-GSM461379	3.94521	1	4.16772	3.23818	3.70011	7.92742	7.26745	6.478	4.50223	3.08392	4.6689	11.0081	2.57937	2.23889	6.46796	9.07604	3.48111	8.33566	10.464	2.47255
TCGA-AB-GSM461380	3.69863	1	5.67225	4.6461	3.10774	5.77906	5.7945	6.05079	5.50584	2.90888	6.33206	10.6762	2.57799	2.77763	4.48628	6.81872	5.54047	7.38934	9.08262	2.44292
TCGA-AB-GSM461381	1.31507	1	6.90249	5.40717	4.52893	5.93254	6.78382	7.10103	6.62042	4.03944	6.81698	9.08644	3.22205	3.36376	5.0672	5.20643	5.68354	6.61611	7.79559	2.28188
TCGA-AB-GSM461382	1.31507	1	5.59567	4.09527	3.73472	6.40137	6.57689	6.30987	5.87931	3.63121	6.76976	9.61219	2.77525	2.70172	5.50766	8.00504	6.01474	6.6644	8.24372	2.28935
TCGA-AB-GSM461383	1.72603	1	6.86903	3.81457	4.42692	5.44523	6.97218	7.18634	7.01971	3.78149	6.95367	9.53404	2.15898	3.10911	4.03577	6.50324	6.79339	7.32776	8.62355	3.09726
TCGA-AB-GSM461384	2.05479	1	6.18266	3.32037	2.41616	6.49833	6.67296	7.43826	4.958	3.86944	5.94507	11.3352	3.12863	2.45883	5.89062	7.45401	6.10324	8.42282	10.2731	2.64646
TCGA-AB-GSM461385	2.71233	1	6.23184	5.29023	4.08167	6.17349	8.08677	7.90551	7.5934	4.95241	6.60395	10.0545	2.62969	2.71763	5.3868	5.75555	6.63417	7.66321	9.17523	2.76944
TCGA-AB-GSM461386	2.71233	1	6.03326	3.16565	2.57044	6.08899	5.14588	5.49288	5.82025	3.19597	6.51963	10.193	2.57214	2.99758	4.86725	7.93872	5.82414	7.59589	8.9286	2.86409
TCGA-AB-GSM461387	3.94521	0	6.68246	3.64953	2.65914	7.52939	5.73969	6.92979	5.65116	3.32011	6.52312	9.37936	2.46588	2.75869	6.26863	6.83443	5.988	6.95546	9.13169	2.49897
TCGA-AB-GSM461388	1.23288	1	6.39622	3.42485	3.31403	5.70446	7.55253	7.2955	6.15147	3.78534	6.65835	9.84867	2.50921	2.71476	5.11605	6.80509	5.79526	4.91792	7.63148	2.46536
TCGA-AB-GSM461389	1.47945	1	5.88015	5.13039	3.13826	5.61612	6.77278	7.52274	7.16117	3.47651	7.02698	9.74312	2.30517	2.60732	4.81129	5.32135	7.16993	7.89407	8.32162	2.4682
TCGA-AB-GSM461390	2.79452	0	6.02366	4.38255	3.92149	8.25003	5.64151	5.77766	2.4152	5.83715	3.84837	11.9298	3.11442	2.73323	6.27536	4.64006	4.22535	8.35934	8.69284	3.28652
TCGA-AB-GSM461391	1.39726	1	5.59839	3.48894	2.05613	4.50965	3.79929	6.46494	2.59657	3.59592	4.89945	11.6643	2.31143	2.01309	6.15915	7.37004	6.3567	8.68637	10.0776	3.24087
TCGA-AB-GSM461392	1.47945	1	5.80602	3.94351	2.43699	8.48594	5.44033	6.75239	5.23064	4.55532	3.70761	11.2581	3.53754	2.40922	7.48523	5.54126	4.94855	8.73513	9.7895	3.04703
TCGA-AB-GSM461393	1.72603	1	5.77042	4.66664	3.2566	8.28915	6.15768	8.99192	2.37011	4.5955	3.58741	11.1582	2.19702	2.26102	6.36717	4.62525	4.85227	7.55248	9.75268	6.42414
TCGA-AB-GSM461394	2.63014	1	6.03909	3.99033	2.06055	5.96305	4.4729	7.37354	1.85438	4.83575	3.78046	11.6089	3.42343	2.42972	6.13346	4.51946	4.85945	5.7081	10.0017	3.1449
TCGA-AB-GSM461395	1.72603	1	5.3491	4.23245	3.1686	5.4656	4.75927	6.49707	4.41844	5.33369	3.5534	11.8892	2.33677	2.1684	6.61321	7.27516	3.95519	7.6394	9.54809	3.20583
TCGA-AB-GSM461396	2.46575	1	5.33092	4.71264	3.09205	7.06753	4.21995	7.50305	2.81547	4.83293	3.99743	11.7273	3.43619	1.96845	6.61074	3.39406	5.47089	7.31876	9.33387	2.9987
TCGA-AB-GSM461397	2.87671	1	4.1604	2.66199	2.01787	5.5773	4.56098	6.18836	0.684384	5.6319	3.86782	11.9889	3.46974	2.00555	6.59193	3.18272	5.42933	7.41954	9.93911	2.96368
TCGA-AB-GSM461398	2.13699	1	4.87111	3.78406	2.43699	8.50286	5.07312	8.23183	2.03741	4.50815	3.7413	11.3718	3.1844	2.58586	7.66412	6.77513	4.75881	8.04937	9.59283	3.17124
TCGA-AB-GSM461399	1.31507	1	7.17533	1.75941	2.91059	6.09335	8.52895	7.26163	7.7429	5.43642	5.08652	11.8203	2.65984	2.6933	5.33714	4.44254	7.40294	9.18568	9.45084	3.04927
TCGA-AB-GSM461400	0.90411	0	6.68429	5.77543	2.54029	4.96048	6.62949	8.45186	7.51805	5.76189	3.99179	10.9321	3.4895	2.64986	5.91656	4.0532	5.39804	8.32252	9.75268	3.64684
TCGA-AB-GSM495139	1.47945	1	5.06432	2.00844	2.78053	3.39735	4.03653	6.49092	2.93777	3.30527	3.46272	8.37751	2.00662	2.46951	4.87385	3.54484	5.06155	5.74122	7.77045	4.28314
TCGA-AB-GSM495140	3.94521	1	5.49338	4.30759	2.85211	6.62959	5.22786	7.03941	7.25028	3.9368	6.00077	10.2415	3.77	3.42427	5.21681	5.02583	7.11684	7.99064	9.80401	1.94975
TCGA-AB-GSM495141	9.45205	0	6.01648	4.25543	4.12386	7.5984	5.17478	7.43388	5.61401	4.48786	5.60583	11.5412	3.31397	2.7768	6.38268	8.23467	6.20556	7.79806	9.42663	2.57574
TCGA-AB-GSM495142	8.21918	0	4.50309	2.67459	2.64768	8.69672	4.29966	5.08269	4.52344	2.65097	4.40247	10.0802	2.49416	2.31455	7.55896	7.72625	4.99687	6.79064	9.08612	2.13403
TCGA-AB-GSM495143	1.23288	1	6.25203	6.07519	4.62395	6.17403	7.80636	8.59122	5.502	5.5993	5.49834	11.0291	2.73543	2.51918	5.18133	4.53098	5.19632	7.18336	10.0554	4.38884
TCGA-AB-GSM495144	0.90411	1	4.24883	2.56432	2.53988	7.48364	3.8329	5.52274	4.16921	3.05558	4.39999	11.3222	3.05422	2.3104	5.94823	8.64331	3.80434	6.13607	9.27296	1.95186
TCGA-AB-GSM495145	4.43836	0	5.34817	2.87647	1.87024	6.42409	6.0858	7.18044	6.60661	4.23433	6.27657	11.2717	3.23375	2.83006	5.70009	5.69158	6.90466	8.3373	9.14475	2.1627
TCGA-AB-GSM495146	2.71233	1	6.62366	5.95393	3.6964	6.74449	6.60265	8.52031	9.32019	4.76827	6.21623	10.6592	3.6227	3.78049	6.43898	5.16907	6.46665	8.08915	9.85669	4.01278
TCGA-AB-GSM495147	0.410959	1	6.00939	3.7913	3.24854	7.95069	6.37285	7.91665	4.76111	3.86209	6.2273	9.67238	3.0183	2.01759	6.63196	5.10426	4.82077	7.00445	10.1136	2.06634
TCGA-AB-GSM495148	3.0411	1	6.15551	3.5041	3.37848	6.57691	5.96593	7.6108	4.60819	4.07085	5.06886	11.5637	3.11609	2.4804	7.32811	6.61684	5.34394	7.78404	9.49388	3.01082
TCGA-AB-GSM495149	4.43836	1	6.17596	6.09607	3.70471	6.20542	5.31755	7.99966	8.9494	5.19654	7.87742	10.6436	3.81533	3.27225	5.92294	5.23794	6.90961	7.65879	9.4848	4.45088
TCGA-AB-GSM495150	5.17808	0	4.30975	2.73303	2.70275	6.75556	4.17109	5.44103	2.97694	2.38237	4.1602	11.2149	2.3692	1.89199	6.39113	8.05555	4.81934	7.81822	8.08896	1.87366
TCGA-AB-GSM495151	1.47945	1	4.98993	4.77845	3.09342	5.43542	4.55134	7.67946	3.52341	3.41953	4.04571	10.8335	2.02539	2.06312	4.91485	7.27491	4.326	5.50295	7.41513	2.69201
TCGA-AB-GSM495152	5.91781	1	5.95942	4.39841	3.33966	7.94448	6.36751	7.04611	6.21697	4.4228	6.21394	10.5217	3.31397	2.66713	5.13985	6.75223	6.13493	8.65821	9.62695	2.20604
TCGA-AB-GSM495153	5.91781	1	5.83309	3.89054	3.23074	7.74725	5.56045	7.76601	4.00194	3.53428	4.92335	11.353	2.42446	2.27533	5.85121	7.02667	5.19607	5.99242	9.15742	2.92927
TCGA-AB-GSM495154	0.821918	1	6.38818	5.50457	4.18709	4.22382	7.06184	7.64452	7.46352	5.67672	7.5871	10.786	4.42276	3.64805	5.72095	5.02088	7.3316	7.38338	10.2625	4.95937
TCGA-AB-GSM495155	2.63014	1	6.84337	3.89521	3.84167	7.77048	3.33772	6.91471	2.51965	2.5096	3.63096	8.75196	2.41315	2.14758	6.19303	6.25466	3.29547	5.47242	6.87114	1.74418
TCGA-AB-GSM495156	3.94521	1	5.86139	3.68027	2.83572	6.69081	6.60554	7.65276	4.45212	3.52227	5.9699	11.2717	3.15816	2.53164	6.44462	8.69902	6.64597	8.71527	9.69201	2.24886
TCGA-AB-GSM495157	5.17808	0	6.82961	2.27403	4.14271	4.12849	6.85386	5.72848	3.01579	3.94875	3.89913	10.1443	2.18609	2.47079	5.0286	4.47085	4.66857	6.38032	8.18414	3.86828
TCGA-AB-GSM495158	3.36986	1	5.46406	2.25607	2.95594	6.67611	5.0257	6.86586	3.37768	3.23172	5.04223	10.9188	2.92628	2.33532	6.34775	9.66561	5.19401	7.40232	10.6296	1.82764
TCGA-AB-GSM495159	3.69863	1	5.85592	4.53744	4.07997	7.60463	6.70272	7.44477	9.24439	4.31994	7.82352	11.4554	3.71249	2.91179	5.86523	5.88604	5.71911	8.94165	9.34392	2.94805
TCGA-AB-GSM495160	2.38356	0	5.34966	2.74003	2.06775	8.30017	4.80508	5.88206	4.59668	3.18713	4.65904	11.1764	2.50235	2.57951	8.239	11.6603	4.92059	8.40293	10.5818	1.67163
TCGA-AB-GSM495161	1.64384	0	6.37492	4.48007	3.32788	7.67708	6.24984	7.8531	6.38906	4.70998	6.0362	11.8032	3.3182	2.69073	5.91021	8.18142	4.87242	9.05466	9.04064	3.10864
TCGA-AB-GSM495162	1.15068	0	6.5247	4.78068	4.61638	5.81688	7.75761	8.466	5.00765	5.31223	5.30468	11.4862	2.37338	2.77527	5.35682	5.62425	4.47562	7.42496	9.55797	2.558
TCGA-AB-GSM495163	2.71233	0	5.21171	4.10849	3.29115	7.58674	5.19148	6.43937	4.47314	3.28183	5.27972	10.811	3.05497	1.98933	5.60224	7.97593	4.2123	7.23433	8.61645	2.3146
TCGA-AB-GSM495164	9.36986	0	6.06393	3.58204	3.28892	7.61473	5.62417	7.07962	4.11326	4.2098	4.72987	11.5887	2.37661	2.30181	5.67006	7.14021	5.51151	7.57431	9.66813	3.14677
TCGA-AB-GSM495165	2.63014	1	6.7919	6.12644	4.90119	5.46137	7.09788	7.17513	3.94855	4.74207	4.4674	11.387	1.61287	2.28959	4.60567	5.49541	4.79054	7.51754	8.04547	2.34452
TCGA-AB-GSM495166	0.739726	0	7.06194	6.71132	4.51459	6.17825	7.79789	8.38989	8.4676	5.46903	7.49478	10.7149	3.96409	4.42556	5.1802	4.74804	7.08369	8.93042	10.2859	4.38684
TCGA-AB-GSM642933	20.2218	0	5.86918	3.54362	2.85404	7.596	5.22918	7.64283	7.49841	3.58357	6.44412	11.9704	3.49345	2.49715	6.5665	6.69635	5.27012	8.2704	10.9989	2.44203
TCGA-AB-GSM642934	9.71663	0	4.16376	3.49365	2.7752	7.25427	4.59432	5.63211	3.06635	2.25336	3.92363	10.9358	2.78992	2.48683	5.71443	8.95488	6.90007	4.29152	9.9889	2.70346
TCGA-AB-GSM642935	6.04517	1	5.6993	3.44796	2.68902	7.76903	5.63947	7.89462	7.3249	4.10862	5.99424	9.96208	2.8023	3.00779	6.48691	7.19561	5.79207	8.85185	8.15906	2.43711
TCGA-AB-GSM642936	2.47502	1	6.33519	4.7756	2.53671	9.09467	7.57073	7.46746	8.08304	4.36826	7.19313	11.1593	2.76162	2.91605	6.69911	4.55133	5.86452	8.46584	9.40633	2.41036
TCGA-AB-GSM642937	4.2245	1	6.00984	3.40192	3.21907	7.91365	5.78746	6.92054	5.3099	3.72417	4.82882	10.8628	2.74547	2.51723	4.93201	8.2841	5.09906	7.7049	10.4215	2.40198
TCGA-AB-GSM642938	2.35455	1	6.55494	4.14933	2.99643	4.29885	6.03152	7.5141	6.25995	4.48832	4.8488	10.7718	2.6687	2.56823	4.76612	6.20397	5.03869	7.56122	8.33681	2.43672
TCGA-AB-GSM642939	2.12731	1	5.31737	3.67141	2.93042	7.44279	4.90355	6.6688	5.61325	2.82305	4.65695	10.7007	2.68014	2.452	6.5816	4.87054	3.69235	7.20928	9.10761	2.44614
TCGA-AB-GSM642940	4.75838	1	6.29517	3.43972	2.92801	7.93748	6.08681	7.4807	7.52129	4.08846	6.19639	10.7007	2.7308	2.56854	6.75405	9.49989	4.33964	8.02332	9.28546	2.41641
TCGA-AB-GSM642941	9.08966	0	6.13425	3.36607	3.21147	7.19263	5.46621	5.12597	3.04783	2.91553	5.07916	10.2272	2.71974	2.58874	5.80572	8.76557	7.87462	7.39804	9.47864	2.42056
TCGA-AB-GSM642942	2.95962	1	8.22639	4.98486	3.17163	4.4448	6.61318	7.09621	3.26435	4.40159	4.74587	7.47971	2.82369	2.4182	5.33871	5.56911	3.74794	6.19545	8.90127	2.55823
TCGA-AB-GSM642943	2.71595	1	5.88476	3.4386	2.88488	6.84809	4.42281	6.54293	7.49802	3.37768	6.43509	11.4613	2.77703	2.52221	6.01069	7.38979	4.72362	8.86749	9.18353	2.48663
TCGA-AB-GSM642944	4.62149	1	7.29105	5.25079	4.22845	7.36538	6.9579	7.77469	6.15071	4.97732	6.59615	11.3109	2.78406	2.53056	5.78419	5.51447	4.58745	8.0666	9.14356	3.05949
TCGA-AB-GSM642945	4.09856	0	5.68858	3.42867	2.96299	7.97168	6.53681	7.25402	7.27006	4.10683	6.57699	11.6123	2.78489	2.51258	6.48185	8.22817	6.46431	8.94852	10.9636	2.45559
TCGA-AB-GSM642946	1.47844	1	6.62899	4.33027	3.35437	3.41337	6.12208	7.7023	7.72204	4.56812	6.44792	10.9358	2.80965	3.54912	4.74046	7.27072	5.97825	7.18104	8.8031	4.16861
TCGA-AB-GSM642947	4.62423	0	6.02583	3.43831	2.98686	6.44882	7.15135	8.28684	6.01773	4.37285	4.95205	11.1593	2.72562	2.55017	4.888	5.01096	6.24042	7.80451	8.97783	5.25808
TCGA-AB-GSM642948	5.02396	1	5.52473	3.39423	2.83927	7.79993	5.707	6.58123	3.28593	2.84833	4.17032	10.8628	2.76616	2.55753	6.14548	8.68587	5.32562	8.29753	9.32123	2.3712
TCGA-AB-GSM642949	0.744695	0	7.66136	5.43527	5.86	6.7975	7.11552	7.97905	5.51539	5.73988	4.8574	11.0074	2.82419	2.48311	5.74879	6.46697	4.07459	7.73926	8.92016	3.96369
TCGA-AB-GSM642950	1.84531	1	5.51015	3.32365	2.62591	7.19263	6.10308	6.83451	7.21183	4.06359	6.33509	9.8315	2.79957	2.57669	7.0793	9.21918	6.55297	8.23558	8.3251	2.38358
TCGA-AB-GSM642951	1.68652	1	6.72228	3.41156	3.25538	5.58196	6.24803	7.80758	4.37903	3.59424	5.74095	9.53412	3.61415	2.46255	5.74375	7.17594	4.72223	7.77735	9.18353	2.44763
TCGA-AB-GSM642952	1.09514	1	4.96867	3.32811	2.81806	3.15891	4.37581	6.3368	3.28076	4.06874	4.32388	10.4771	2.74313	2.48781	4.99599	3.79657	3.00489	5.31797	7.08933	2.40794
TCGA-AB-GSM642953	2.423	1	6.46521	3.87547	4.85122	6.07227	7.12455	8.1442	7.65015	5.26362	5.64382	10.9358	3.44585	3.91395	5.54943	7.0502	5.80728	7.9495	9.02888	2.51548
TCGA-AB-GSM642954	12.2163	0	5.67118	3.42944	4.6078	6.50597	5.54004	6.18771	3.35329	3.12403	8.0508	10.6465	2.73833	2.49732	5.57189	6.24744	5.87179	8.44116	9.00289	3.04867
TCGA-AB-GSM642955	1.81246	1	5.50316	3.32953	2.91346	6.94809	6.55702	6.88568	3.53639	3.58394	4.6543	11.1964	2.78729	2.50876	5.41409	7.60056	4.55189	7.65005	10.834	2.40484
TCGA-AB-GSM642956	11.1431	0	6.33555	3.36155	2.7227	6.14876	5.2091	8.05412	3.28973	3.38406	4.85963	10.7718	3.372	2.44953	5.82219	7.21641	4.95006	7.51462	8.61501	2.56186
TCGA-AB-GSM642957	0.689938	1	5.89625	3.49563	3.44523	6.71563	4.92734	6.29874	3.55609	3.42431	3.5822	11.2327	2.74055	2.43208	5.86115	9.48035	6.14466	6.00129	8.64033	2.41521
TCGA-AB-GSM642958	1.84805	1	5.75781	4.27939	2.62034	7.21465	5.23477	6.47317	5.4758	5.10463	4.98361	10.7718	2.64395	2.48955	5.70018	8.52415	5.09441	7.82583	9.30388	2.46592
TCGA-AB-GSM642959	2.97878	1	6.62496	3.42118	2.749	6.93814	4.46556	5.19045	3.28016	2.79622	3.80019	11.0475	2.7137	2.52719	6.86587	7.74366	5.8746	8.17674	8.32103	2.5754
TCGA-AB-GSM642960	1.90007	1	5.53994	4.34275	2.83908	7.43871	6.61656	8.03844	4.08451	5.24232	4.91833	10.7718	2.7449	2.69874	6.5296	6.79859	5.69545	6.94872	10.0045	2.39141
TCGA-AB-GSM642961	8.19439	0	5.75303	3.40111	2.95713	4.50671	4.34771	6.73958	5.56006	4.50609	4.28315	11.0475	2.75978	2.47384	5.34806	4.83644	4.44552	7.75453	9.36905	2.55317
TCGA-AB-GSM642962	2.17385	1	5.30429	3.45093	2.84534	5.71446	6.19146	6.67001	3.33085	3.77939	4.97157	12.0739	2.76186	2.49482	6.60816	8.63545	6.92449	7.38009	10.1253	2.57805
TCGA-AB-GSM642963	6.51061	0	5.08686	3.33948	3.06278	7.84418	4.54682	5.92726	3.61674	3.78477	5.46994	11.3881	2.71701	2.47649	6.87742	6.45512	7.03085	7.7449	11.1246	2.42953
TCGA-AB-GSM642964	6.25873	1	5.62277	3.46323	2.8562	6.98431	7.15469	7.74647	4.99853	3.96838	5.36128	11.1209	2.77837	2.50858	6.40138	6.49047	6.65757	8.42513	10.4215	2.52771
TCGA-AB-GSM642965	3.90144	1	6.62673	3.40996	2.85922	7.57614	4.60159	7.23507	2.70682	2.76346	5.38169	10.322	3.29494	2.39253	5.74516	7.75806	5.02132	7.71719	8.43792	2.44031
TCGA-AB-GSM642966	1.42916	1	5.07457	3.3604	2.93806	6.95137	6.23198	6.28964	7.41912	3.9689	5.73869	11.1593	2.78856	2.47984	6.12305	6.78578	5.43093	8.74712	9.14356	2.53957
TCGA-AB-GSM642967	5.32512	1	5.14773	3.16315	4.62746	7.82747	5.23302	6.70167	8.01153	4.01023	5.84619	10.7007	2.78104	2.67583	5.94057	7.72037	8.5698	8.47998	9.64852	2.48017
TCGA-AB-GSM642968	10.0616	0	5.51891	3.6606	2.85138	7.35485	6.66145	7.98996	7.46827	3.94532	6.18574	11.7047	4.44114	2.74178	7.27313	4.80238	5.382	9.43713	8.99617	2.45054
TCGA-AB-GSM642969	2.18207	1	6.3431	4.65128	4.22783	6.65099	6.08595	8.2393	6.84247	4.88503	5.27306	11.3109	2.91537	2.62714	6.02542	3.69163	6.03754	7.38009	8.79851	3.59979
TCGA-AB-GSM642970	2.46133	1	4.81629	3.67986	2.97569	7.39459	3.69789	6.1674	3.31873	2.5361	4.77718	11.0475	2.73728	2.51077	7.31558	4.59234	4.74397	7.79211	8.78097	2.48891
TCGA-AB-GSM642971	9.99042	0	5.56403	4.38216	3.29168	6.12271	6.21339	6.47478	5.71684	3.02938	4.86737	12.1218	2.76377	2.56766	5.8876	6.47074	4.79605	7.52367	7.77857	2.42712
TCGA-AB-GSM642972	6.79535	1	5.73312	4.38745	3.22677	6.45281	6.52393	8.15737	8.02878	5.05079	5.90595	10.1844	2.77064	2.67794	5.61753	5.82596	5.66396	8.21686	8.36942	2.53576
TCGA-AB-GSM642973	4.55578	1	5.05585	3.48933	3.45088	7.62977	4.93464	7.37122	4.1842	4.30416	4.92279	10.6743	2.7704	2.55258	6.41485	8.32808	4.78382	6.44744	8.2248	2.45938
TCGA-AB-GSM642974	0.837782	1	5.7389	3.56147	4.00457	6.68429	3.41735	7.40453	3.46843	2.97883	3.61592	8.97433	2.76266	2.48495	5.5196	6.31656	5.9434	5.98535	7.84028	2.43085
TCGA-AB-GSM642975	0.25462	1	5.14375	3.49693	2.87953	6.85264	3.89243	5.14554	3.38078	4.23187	7.81072	11.3109	2.86683	2.54074	7.46796	5.03471	5.34993	7.85502	9.55505	2.40564
TCGA-AB-GSM642976	2.48049	1	4.31687	3.4453	3.11913	6.74589	5.80304	7.441	4.43644	3.75856	5.0231	10.9358	2.77807	2.56838	6.44984	8.26931	4.08961	6.19374	10.3976	2.45625
TCGA-AB-GSM642977	6.67214	0	4.51049	3.44488	4.05187	7.8043	4.7581	5.77373	4.61392	3.55935	5.66503	11.5724	2.76021	2.57275	7.02571	9.02232	5.7555	8.056	10.8987	2.43511
TCGA-AB-GSM642978	4.69268	0	6.0229	3.85663	3.03396	8.13938	7.96231	8.34083	8.35463	4.92012	6.91952	11.2327	2.80622	2.58098	7.08871	6.27044	5.31186	7.86012	9.48917	2.48311
TCGA-AB-GSM642979	1.55236	1	6.25573	4.84673	5.29606	5.30581	8.56742	8.64103	10.0267	5.15239	7.44426	12.2955	3.49151	2.49336	4.10351	3.95272	7.53673	7.68668	9.43712	5.00885
TCGA-AB-GSM642980	3.80287	1	5.29015	3.48176	2.89822	6.72748	5.57857	6.45227	5.78615	2.3538	5.78033	10.5362	2.7308	2.49289	5.7498	9.1304	4.75372	8.44227	10.1069	2.45977
TCGA-AB-GSM642981	3.8768	1	5.58234	3.37005	3.22937	7.50401	6.20436	7.48727	4.2939	3.45581	5.10422	10.6188	3.0211	2.45105	5.64769	8.80364	3.78495	8.28752	8.05364	2.48042
TCGA-AB-GSM642982	1.14442	1	5.50788	3.59974	5.69269	6.85112	5.8114	7.6702	6.41445	3.76044	6.35297	11.7896	3.16596	2.67171	8.16871	3.62878	7.19034	6.99435	10.6151	2.40953
TCGA-AB-GSM642983	2.01506	1	5.52335	3.32545	2.64226	8.13604	5.83292	7.41073	5.66814	3.4611	3.60945	11.4216	2.70858	2.63174	6.28509	7.77351	3.30868	6.97492	9.05655	2.4623
TCGA-AB-GSM642984	10.2916	0	5.97158	3.61252	3.05087	7.98391	3.16866	7.29219	3.3531	2.85846	4.89038	11.7445	2.72408	2.50666	6.79055	8.88838	4.73773	5.49304	8.30893	2.42311
TCGA-AB-GSM642985	8.57769	0	4.60794	3.49972	2.75186	6.45781	4.77948	7.7023	6.32399	2.36172	4.42331	10.9358	2.75407	3.32378	5.58617	7.13726	4.73201	3.80867	7.86629	2.46982
TCGA-AB-GSM642986	8.01369	0	4.90024	3.31051	3.04702	5.47153	6.31775	6.0109	6.41523	3.31999	4.45808	11.4613	3.0325	2.44469	5.36125	6.90257	6.69175	7.28901	9.12164	2.42588
TCGA-AB-GSM642987	8.33676	0	5.61735	3.30956	2.69157	6.66976	6.21507	6.99984	8.54332	4.47669	6.55529	11.9229	2.7749	3.09039	5.53157	7.37509	5.50739	7.92896	9.34201	2.39239
TCGA-AB-GSM642988	7.62765	1	5.71427	3.40151	3.7534	7.06402	6.2087	8.70351	5.27155	3.89203	5.88057	10.3	2.87826	2.53862	6.09183	6.84811	5.38581	7.40427	9.12164	2.42928
TCGA-AB-GSM642989	3.37851	1	6.16837	3.48572	3.20476	6.19608	6.01491	7.7337	3.37548	3.63984	4.95097	10.3962	2.77153	2.53056	6.04498	7.0142	4.80129	4.81518	8.59964	2.73773
TCGA-AB-GSM642990	6.20397	0	4.99004	3.36169	2.86451	6.24026	5.78629	5.39182	5.84523	3.32349	4.86866	10.4771	3.81337	2.48059	6.01419	3.66668	5.575	6.87095	7.85702	2.96999
TCGA-AB-GSM642991	5.02122	0	6.29648	6.91076	6.00578	7.2408	7.10019	8.89303	6.32557	4.88667	5.79799	11.4999	2.79074	2.48145	5.40098	6.47764	4.73233	7.01238	8.55204	3.07362
TCGA-AB-GSM642992	2.83368	1	5.95619	4.09796	2.90956	5.43841	6.37687	6.2393	3.26972	4.13959	8.9207	10.0431	2.76672	2.49386	6.05933	3.79123	8.04085	7.59136	9.42675	2.74137
TCGA-AB-GSM642993	1.72758	1	5.98525	5.38998	3.2938	6.70771	6.05204	6.90415	3.26115	4.41415	6.44792	11.3492	2.72152	2.46399	6.04046	3.51124	6.24863	7.90969	8.8031	2.39239
TCGA-AB-GSM642994	9.29227	1	4.90788	3.74377	2.71046	7.51069	4.99471	6.67001	3.38988	5.90806	4.07768	10.9728	2.8314	2.55605	7.02753	4.09611	4.02562	7.45077	10.4907	2.40184
TCGA-AB-GSM642995	1.3963	1	4.53109	3.44322	5.34234	7.97573	5.54969	7.11639	3.02487	4.45555	4.50502	11.0881	2.77064	2.61607	6.85073	5.2268	4.89052	6.92323	10.0045	2.46425
TCGA-AB-GSM642996	1.58522	1	7.73194	4.61979	4.93531	5.23067	6.50013	8.5341	7.4552	5.31196	7.10961	10.9728	2.89976	2.85873	5.60772	5.81813	5.87576	7.13659	9.54424	3.16893
TCGA-AB-GSM642997	0.783025	1	5.96173	3.98764	3.2502	6.74727	5.86537	6.91171	3.06609	3.51268	4.16998	9.98412	2.76875	2.56474	5.55929	6.24466	6.54089	6.75476	8.45757	3.18778
TCGA-AB-GSM642998	2.15743	1	6.16193	3.48189	5.95401	3.08205	2.83323	6.58924	3.92521	3.52981	4.32171	7.63985	2.79943	2.47407	4.31597	3.51386	5.30287	6.69273	6.64968	5.39363
TCGA-AB-GSM642999	7.35661	1	5.7015	3.47266	2.71386	7.66476	6.18801	6.75819	3.7451	3.44603	6.9953	11.5724	2.77314	2.62338	6.61484	8.65517	5.90247	8.37537	10.6929	2.54964
TCGA-AB-GSM643000	3.49076	1	5.27633	3.52358	2.9567	7.89299	5.91862	6.45962	6.06975	3.79557	4.32853	11.1964	2.7308	2.47759	6.27745	9.21565	6.09323	8.06566	9.54424	2.46272
TCGA-AB-GSM643001	1.26215	1	6.58043	7.76446	4.48115	4.41905	9.13248	8.70901	10.4794	6.11326	8.81674	11.5724	8.43077	5.08397	5.28085	7.82388	6.80259	7.82089	10.058	6.31968
TCGA-AB-GSM643002	2.29979	1	5.50481	3.23024	3.14007	7.57698	5.23612	7.52045	6.32766	3.70069	4.86629	10.736	2.76672	2.46604	5.82992	3.96853	5.03179	6.5041	9.9764	2.39834
TCGA-AB-GSM643003	4.75565	0	5.18033	3.90531	3.29268	7.36649	4.39839	5.95425	3.39474	4.0155	5.32843	11.4216	2.74521	2.56349	6.11897	3.31574	6.24246	7.64509	9.44638	2.49654
TCGA-AB-GSM643004	0.922656	1	8.013	7.17732	7.58039	3.76359	3.84179	7.80758	3.42326	5.62609	5.87919	12.2955	2.79987	2.34	4.50128	3.4251	5.89325	6.84636	10.4907	5.31025
TCGA-AB-GSM643005	5.24025	0	6.20443	3.43765	3.11864	7.73008	6.79043	7.41073	3.42113	4.81461	4.81961	10.7007	2.78729	2.54535	5.23231	7.49456	5.54349	7.51335	10.8031	2.50098
TCGA-AB-GSM643006	1.56605	1	6.36739	5.82587	4.91561	7.09798	6.79669	7.495	4.63996	5.37364	4.93053	9.84807	2.79385	2.52286	6.88604	3.70586	4.15366	7.68277	9.5113	4.42734
TCGA-AB-GSM643007	0.774812	1	5.12312	3.46151	3.06422	6.47837	5.44108	7.41169	3.28126	3.2337	3.83127	11.7047	2.73139	2.50009	6.24167	7.07951	5.92821	7.53976	8.7056	2.43582
TCGA-AB-GSM643008	6.11362	1	6.86312	5.56206	3.92321	6.28482	7.58384	8.41628	9.16323	6.02342	7.8823	11.1209	4.1999	2.66061	5.85006	6.7477	5.06179	8.02511	9.86294	2.69187
TCGA-AB-GSM643009	1.87817	1	6.30851	4.86166	3.63231	7.51872	6.16049	7.10199	5.30892	3.8775	5.02374	10.3962	2.73937	2.64635	5.90147	8.26343	4.64251	6.92139	10.5911	4.32964
TCGA-AB-GSM643010	0.531143	1	6.39761	9.18634	4.06897	5.80845	7.15531	9.11534	9.15695	4.62834	6.99946	11.4216	2.8099	2.52269	4.22136	6.93378	6.18694	7.48186	9.66033	7.67022
TCGA-AB-GSM643011	0.00821355	1	5.97506	7.29662	5.83469	6.69129	5.76374	8.23596	5.98861	4.9413	5.34972	10.9728	2.73667	2.633	5.35137	4.33465	4.66835	6.80757	8.10116	4.06405
TCGA-AB-GSM643012	9.60986	0	5.54837	3.33422	2.74261	7.63061	3.75961	7.42652	5.32913	3.09592	5.36349	9.78087	2.87124	2.53802	6.31324	9.13707	4.80714	7.36449	10.058	2.41563
TCGA-AB-GSM643013	9.27858	0	5.33185	3.51855	2.49045	7.89681	4.49353	7.495	3.0445	5.29974	3.64517	11.0074	2.71796	2.54206	6.38132	3.5782	3.96853	6.67234	9.58913	2.44398
TCGA-AB-GSM643014	2.49418	1	6.06544	3.58965	3.03126	7.36329	7.14768	7.52635	6.88668	4.03164	5.67467	10.8628	2.76773	2.51645	6.05675	8.60457	5.75303	8.40658	10.1979	2.44137
TCGA-AB-GSM643015	3.81109	1	5.89454	3.39951	2.83512	8.94704	7.24903	7.25796	5.14817	4.42715	4.90325	10.5652	2.86118	2.55458	8.0567	8.99997	6.28019	8.01096	9.03588	2.67296
TCGA-AB-GSM643016	3.00068	1	5.67478	3.48099	3.35151	7.98288	4.69612	6.19563	4.62861	2.88512	3.63347	11.3492	2.69599	2.32847	5.58481	7.60773	3.91848	7.40598	6.99318	2.36635
TCGA-AB-GSM643017	7.75907	0	6.2339	3.44564	4.09196	7.52964	7.20281	8.44823	9.49066	4.63724	6.78048	11.1964	4.32841	2.55597	5.43508	4.62303	5.61784	7.66267	8.99617	2.70859
TCGA-AB-GSM643018	7.72348	0	4.23602	3.48586	3.06602	4.78066	4.77709	5.55018	3.06999	2.56757	3.94907	11.1209	2.7962	2.47439	5.02392	6.93427	5.9341	5.56829	9.77586	2.53151
TCGA-AB-GSM643019	2.8063	1	4.56742	3.3991	2.93882	7.02368	4.41541	6.80738	3.34427	2.5345	4.43662	9.63101	2.72356	2.45952	5.90398	7.59601	4.61106	7.81046	7.65247	2.40992
TCGA-AB-GSM643020	6.45585	0	5.44633	6.25809	2.98892	3.99964	4.2043	6.20532	3.04367	4.55893	3.62181	11.0881	2.7481	2.45521	4.17446	3.30525	5.48793	5.42874	8.14625	2.36611
TCGA-AB-GSM643021	0.506502	1	5.24174	3.23352	3.06602	6.81707	4.05659	5.05193	3.36291	2.74532	8.99181	10.5652	3.00699	2.42623	6.08842	7.57993	7.1496	8.29639	8.87109	2.46713
TCGA-AB-GSM643022	5.859	0	5.75524	3.48599	2.94071	6.99963	6.59009	7.27981	4.4194	3.84823	7.98524	11.3881	2.74754	2.60053	6.08441	8.52215	6.67395	9.20106	10.9989	2.44777
TCGA-AB-GSM643023	0.676249	1	5.57773	3.38247	2.76478	6.72051	4.96784	6.20721	3.04795	4.26781	3.66068	9.42656	2.83522	2.54746	5.89795	7.98684	4.87737	7.46811	8.82802	2.43525
TCGA-AB-GSM643024	3.04723	1	6.99585	5.58402	3.48789	5.96299	6.94531	8.31698	7.80945	4.6997	7.30073	11.0475	2.80541	3.22404	5.49176	6.87339	6.15211	8.23352	9.36905	4.52025
TCGA-AB-GSM643025	1.45927	1	8.3968	9.69767	2.9567	4.66343	3.47404	8.34286	3.60496	3.2746	3.65174	9.71152	2.75239	2.53971	4.83661	6.55421	3.07698	3.54903	9.07141	2.45
TCGA-AB-GSM643026	3.1102	1	5.41269	3.46431	2.77198	7.84418	6.203	7.27278	3.3562	4.05262	4.477	10.3473	2.71459	2.46232	5.56244	8.74223	4.83517	8.71043	9.94768	2.42904
TCGA-AB-GSM643027	2.5681	1	5.76436	6.69043	4.65322	6.44882	7.57879	8.52554	5.75174	4.77089	6.52734	10.6188	2.68178	2.49795	6.28461	6.08384	4.49404	8.15267	8.88926	3.71087
TCGA-AB-GSM643028	2.70773	1	6.81707	3.42247	2.41102	5.63303	5.73672	7.06461	6.5875	3.8678	6.31165	10.8005	2.73486	2.61744	5.90442	8.064	4.29217	7.52564	8.79851	2.39823
TCGA-AB-GSM643029	1.31691	1	5.91425	5.29637	3.40731	6.46588	5.32126	8.19255	7.96153	4.61115	6.91485	9.25541	2.76851	7.00196	5.84661	3.92809	7.12385	8.4512	8.89515	4.22964
TCGA-AB-GSM643030	2.31075	1	5.75112	3.94195	2.98604	7.63962	5.93296	7.10341	5.19253	4.6491	4.17333	10.0053	2.74189	2.50709	5.41546	4.84625	4.1457	7.74977	9.10064	2.45559
TCGA-AB-GSM643031	3.98357	1	4.99518	3.46094	2.77863	8.34127	2.73534	5.36743	3.30974	2.57819	3.67304	10.1471	2.72152	2.55267	6.80641	8.84896	4.59982	6.71923	7.29478	2.44962
TCGA-AB-GSM643032	0.0520192	1	6.71176	6.93156	4.34148	6.28355	7.95134	8.74365	7.07257	6.26919	6.14628	11.3109	2.80649	2.5924	5.55227	3.2069	5.68341	7.16704	9.47864	2.70011
TCGA-AB-GSM643033	5.60712	0	5.67023	3.59044	3.28954	7.64958	4.90664	5.56583	3.5151	3.48785	4.82912	10.8984	2.73056	2.44497	6.37052	8.69098	5.93604	7.86231	10.8031	2.41507
TCGA-AB-GSM643034	6.61191	0	5.34301	3.70149	3.25342	5.91942	5.50307	6.936	4.9379	3.5848	5.29566	10.6743	2.77287	2.54354	5.43886	8.41197	6.01873	7.61182	10.8031	2.45764
TCGA-AB-GSM643035	2.65845	1	7.47326	4.51845	4.30297	5.81389	6.67718	8.17767	6.15147	4.76407	5.08869	9.98412	2.77778	2.47946	5.23723	6.81063	5.38615	7.42556	9.60057	2.9828
TCGA-AB-GSM643036	2.17112	1	5.95089	4.26255	2.69902	7.91189	5.25658	7.82166	9.38469	4.66651	7.31222	10.2504	4.2503	3.07885	7.34957	8.79359	6.13205	8.82587	9.12164	3.5545
TCGA-AB-GSM643037	5.82615	0	5.78605	3.41364	3.2529	7.59309	7.3686	7.41845	4.38262	4.80732	4.87828	10.1663	2.7311	2.54834	6.00932	8.31371	5.11904	8.77872	9.21103	2.72111
TCGA-AB-GSM643038	3.81383	1	5.29368	3.48599	3.09955	6.68615	6.43871	7.896	4.67061	4.35427	5.65591	11.0074	3.02635	2.52553	4.90429	4.4444	5.84847	7.75649	9.07141	2.55624
TCGA-AB-GSM643039	0.405202	1	6.27444	3.4115	3.08759	3.13711	7.16695	6.54934	3.39518	4.76812	3.62865	11.2327	2.87136	2.42318	3.07546	4.37033	4.36362	6.58516	8.23336	2.47232
TCGA-AB-GSM746861	1.87945	1	5.74783	3.18001	2.85176	6.21839	4.95711	8.15512	3.78825	3.75096	3.42845	10.959	2.48237	2.26508	5.52027	5.71061	5.04706	8.06889	8.85932	3.73514
TCGA-AB-GSM746862	7.07397	0	5.52167	3.35604	2.66766	7.93145	6.19399	7.84175	5.37196	2.98874	6.01533	10.7181	2.89882	2.62462	6.57118	6.57831	6.64699	6.81632	8.88514	2.53827
TCGA-AB-GSM746863	1.63014	1	6.09922	4.33707	3.25126	6.87165	6.02622	7.94979	5.89134	4.28185	5.74231	11.2465	2.71716	2.38855	6.29789	4.40841	5.80087	8.51552	10.8	2.97885
TCGA-AB-GSM746864	1.03288	1	6.84092	3.02342	5.21627	6.89236	5.61286	7.47201	3.82731	4.82077	6.20898	11.0503	2.60495	2.24575	6.14817	5.43288	5.28419	6.73899	9.86014	2.25228
TCGA-AB-GSM746865	2.45753	0	5.63978	4.38559	4.20201	6.65616	4.75644	6.81166	4.88617	3.53298	5.81491	10.0854	3.6733	2.7542	5.93315	5.36088	4.83962	7.14467	10.1649	2.56208
TCGA-AB-GSM746866	9.61918	0	6.01903	3.89231	3.65285	6.73175	4.99565	6.67461	4.66395	4.8615	4.92167	9.19009	3.15017	3.12758	5.25415	6.19619	5.30649	8.15388	7.87172	3.44236
TCGA-AB-GSM746867	2.64384	1	6.30719	5.91193	3.72046	4.1266	5.03462	6.24647	4.37759	3.26198	4.41795	10.7407	2.99921	2.79331	5.27222	5.94683	5.0919	7.02396	8.84599	2.4483
TCGA-AB-GSM746868	2.05205	1	5.4554	3.05316	2.32472	8.37482	5.66793	6.60445	4.73469	3.38086	4.64549	11.4533	3.10088	2.68857	6.9293	9.75884	4.69558	7.82551	10.0359	2.47766
TCGA-AB-GSM746869	1.30411	1	7.35761	3.34188	4.82339	6.75991	6.7001	7.24853	4.70836	4.13128	6.0358	11.4138	2.36767	2.31067	7.30003	5.79716	5.32126	7.07104	10.4766	2.19833
TCGA-AB-GSM746870	0.134247	1	6.54453	4.2257	4.14997	6.73026	10.9338	7.78789	3.99917	5.61539	4.75766	11.6653	3.06626	2.82543	5.09382	4.61221	7.0217	7.01985	10.4271	3.355
TCGA-AB-GSM746871	1.28767	1	6.44194	4.58889	2.91022	5.60245	4.57839	5.50426	4.27087	4.16379	4.72596	9.53877	3.57371	2.16978	4.87682	5.7032	4.59253	7.94241	7.70803	3.39108
TCGA-AB-GSM746872	8.00822	1	5.52806	3.43716	3.8953	8.28184	4.60513	7.36424	5.79321	3.67209	6.47597	11.4138	3.62816	3.02969	4.91085	5.14836	6.0315	8.04139	7.71436	2.91527
TCGA-AB-GSM746873	5.46027	0	5.84663	4.72098	2.88789	5.22492	6.62395	9.09173	6.49673	6.3971	7.56701	11.0632	2.51576	2.12457	6.99612	5.25743	5.12757	7.54706	10.2598	3.17198
TCGA-AB-GSM746874	3.3863	0	6.23404	4.02173	2.68384	5.50989	7.66335	8.16112	5.14602	3.47867	7.04685	10.2967	2.92819	3.18574	5.50054	4.6654	7.38601	9.1894	9.74374	2.97716
TCGA-AB-GSM746876	3.32055	1	5.22976	3.05316	3.29681	7.80301	5.74614	6.15083	4.83993	3.38592	5.13465	11.3233	3.13227	2.62359	5.84117	7.28737	5.27401	7.38581	9.14613	2.78754
TCGA-AB-GSM746877	0.663014	1	5.98477	5.63966	4.00795	4.50031	6.09751	8.2107	4.37743	5.30409	5.15043	10.1629	2.34236	2.71552	5.83881	5.13344	4.4645	6.11387	9.148	2.46043
TCGA-AB-GSM746880	2.2411	1	5.86239	4.93488	3.92921	7.04141	6.3423	7.07423	5.49544	5.13031	4.79607	10.7641	3.56141	2.78892	5.44417	5.30289	5.97942	8.05505	9.42776	3.40173
TCGA-AB-GSM746883	1.80548	0	6.00032	3.53698	2.77347	5.74919	4.64994	6.62955	5.13828	3.52824	4.23036	10.852	2.60017	3.08623	5.95052	8.15977	5.32235	6.45921	9.68577	2.93973
TCGA-AB-GSM746884	4.32603	1	6.2768	3.52579	4.0227	7.4132	5.24324	7.76776	4.52578	3.44273	5.2658	11.4589	1.78689	2.2493	5.93245	7.79118	5.9322	6.65095	9.64926	2.28186
TCGA-AB-GSM746885	2.69863	1	5.81344	3.68714	3.61395	5.00233	4.96746	5.85485	4.13126	3.98721	4.51711	8.36683	2.49067	4.02709	5.03128	5.45058	5.5159	6.72752	6.87035	3.02475
TCGA-AB-GSM746886	0.649315	1	5.96062	3.60471	3.34742	7.33331	5.37808	8.48449	4.59756	3.92086	4.77595	11.528	3.14624	2.45027	7.06377	8.3095	5.91679	7.07705	9.87007	2.79272
TCGA-AB-GSM746887	0.375342	1	5.99408	6.2208	3.01408	8.70524	6.35113	8.07239	8.6374	4.02265	8.36279	10.7212	2.7798	3.59161	7.49494	8.63466	6.16194	8.1904	10.04	2.6067
TCGA-AB-GSM746889	1.90959	0	6.47401	5.60091	3.88356	5.37033	5.74643	8.28409	9.62262	4.38467	7.33913	11.6734	3.01448	3.06303	5.64666	5.32496	5.74224	7.41281	9.8484	6.80337
TCGA-AB-GSM746890	5.87123	0	5.38918	3.05067	4.76307	6.88875	5.09429	5.87604	4.78108	3.38947	4.63237	10.6255	2.53646	1.88036	6.21475	7.72743	3.56606	7.22175	8.51993	2.12086
TCGA-AB-GSM746891	1.92877	1	6.01031	3.61488	5.00397	7.1886	6.15396	7.51371	3.92003	4.64679	4.2839	11.2332	2.18775	2.04481	5.6629	8.88331	4.76982	5.71301	9.37811	2.56482
TCGA-AB-GSM746892	4.27671	1	5.46424	2.74338	3.40186	7.03321	5.69191	6.27461	4.80141	3.72704	4.95552	11.1288	2.79825	2.04401	5.98907	10.7063	5.01064	7.65033	9.89216	1.86982
TCGA-AB-GSM746893	2.85753	1	5.51795	6.01479	3.08025	6.88799	5.08662	7.63004	4.67309	3.59599	5.85891	11.0386	3.42887	1.81419	6.05911	6.24422	6.04158	8.55738	9.36791	2.14819
TCGA-AB-GSM746894	4.67671	0	5.65128	2.61158	2.12218	4.97081	6.93347	7.05684	4.99738	3.85371	4.4778	11.1549	3.062	2.57552	7.09644	7.4938	6.4895	7.04573	9.45915	2.19093
TCGA-AB-GSM746895	3.15616	1	5.02596	3.18585	3.25126	7.41126	5.98971	6.85301	4.5052	3.54597	4.62336	11.3413	3.07491	2.87436	6.14336	7.90064	5.66269	7.41387	10.2044	2.79127
TCGA-AB-GSM746896	4.18904	1	5.31057	3.46962	2.94244	4.0852	5.91089	7.59419	4.34486	4.17158	4.34697	10.8629	1.98922	2.50123	5.11534	5.57835	4.17007	5.74389	9.27485	1.85504
TCGA-AB-GSM746898	1.18904	1	5.73369	3.31923	3.15201	6.43747	7.45043	7.27295	5.35911	5.01488	4.37338	11.3618	3.26239	2.30794	5.85151	9.19407	5.59254	8.16306	9.83859	3.7146
TCGA-AB-GSM746899	7.42466	0	6.3902	4.00913	3.29211	7.9205	7.37584	9.08369	11.7976	5.90692	8.03364	11.4276	3.47428	2.09074	7.01019	7.60644	8.24553	9.61581	10.254	2.18006
TCGA-AB-GSM746900	5.73973	1	4.95195	3.7474	3.68328	7.61615	5.5724	6.90658	4.11716	4.54742	4.79721	11.4883	3.02362	2.01641	5.87539	6.43146	6.59444	7.80019	10.1885	2.93351
TCGA-AB-GSM746902	2.70685	0	7.13532	3.51401	4.00451	8.10074	6.45388	7.29238	4.28251	4.56636	4.43133	11.0165	2.68898	1.63947	7.25623	6.93267	4.15682	6.22992	10.0956	2.4918
TCGA-AB-GSM746904	6.88493	0	6.93957	3.40845	3.05005	7.3854	4.3548	7.10044	5.99849	4.52666	7.13663	10.9804	2.65996	3.1811	5.60125	5.97235	6.24552	6.1014	10.1649	3.27726
TCGA-AB-GSM746905	10.6548	0	4.43142	6.22988	4.36036	4.43352	5.99701	4.60541	4.35504	2.89537	5.22584	9.35124	2.59733	4.13165	4.87986	6.23087	4.34885	9.10062	7.13638	4.54266
TCGA-AB-GSM746906	6.16712	1	5.7837	3.11307	3.75929	8.52496	6.1486	7.56039	4.88936	2.95903	5.08323	11.0688	2.62018	2.56374	7.04795	6.37275	4.46227	6.60848	8.97427	2.50066
TCGA-AB-GSM746907	7.65753	1	5.54541	3.66612	3.10147	8.38447	5.40451	7.09673	4.81431	3.83989	4.55066	10.9746	3.37788	2.64049	5.86105	5.24612	5.29863	7.69189	8.25238	2.27548
TCGA-AB-GSM746909	0.257534	1	5.62401	7.96902	3.90244	5.79196	5.06816	5.88846	6.16848	4.78219	7.82043	10.2735	1.54571	2.84944	4.96269	6.34134	5.81787	6.23986	8.04837	4.3674
TCGA-AB-GSM746910	1.71781	1	8.31462	4.09573	4.41282	4.32533	6.28846	6.81577	5.3352	4.55037	5.2307	8.62932	3.33	2.79623	4.8106	3.21288	5.57006	7.20383	8.227	3.95141
TCGA-AB-GSM746911	0.871233	1	4.81985	3.27198	2.86449	7.31886	5.57401	7.96055	4.98543	4.15953	3.88964	10.9666	2.79277	1.96364	5.8804	4.46759	4.132	8.15078	9.07604	2.15205
TCGA-AB-GSM746912	2.66575	0	6.61996	3.15113	4.62781	7.1008	5.4142	7.00676	4.037	4.6735	5.51993	11.2798	2.92752	3.45736	5.53714	7.95954	4.99172	8.81503	9.09403	2.51092
TCGA-AB-GSM746913	2.82466	1	6.35545	5.93386	3.12436	7.82034	6.86822	7.50922	11.6844	3.9329	9.28671	11.173	5.00975	2.79532	5.92759	9.19659	5.43163	6.8492	10.288	3.43479
TCGA-AB-GSM746914	4.11233	1	5.84663	3.41037	2.98553	7.85481	5.72839	7.22189	5.09733	3.45827	4.88577	11.4138	1.9933	2.35203	7.7718	10.6139	4.93064	8.10487	9.83518	1.43979
TCGA-AB-GSM746915	5.05753	1	5.19356	3.5272	2.70088	7.18183	4.35273	6.40489	3.74614	3.32087	4.77304	11.5886	3.00497	2.68366	7.0364	7.66681	5.00945	8.50201	9.49564	2.01272
TCGA-AB-GSM746916	1.59452	1	4.96989	3.90285	2.65251	8.21269	6.05335	7.97364	4.42117	3.0672	4.67526	11.7743	2.49254	1.60695	7.63521	8.33998	3.8906	5.26885	9.77615	2.22864
TCGA-AB-GSM746918	4.55342	1	5.11703	3.55229	2.51582	7.89319	5.70912	9.38876	5.57688	3.67554	5.32355	10.5761	3.06064	2.49036	6.16291	5.78011	4.28072	6.42161	9.51033	2.19762
TCGA-OY-A56Q	1.57808	0	7.15179	7.36623	2.14508	5.67331	3.38273	4.77953	2.11007	3.61128	2.76248	8.91963	1.89145	1.98962	5.34478	7.47851	2.63424	5.99007	6.92338	1.96801
TCGA-VG-A8LO	0.0657534	1	5.52573	3.40817	2.805	7.79779	4.19122	6.33371	3.41572	2.8587	4.70018	9.96456	2.29825	2.17608	6.55532	5.74607	5.49418	7.35258	9.59813	2.17098
TCGA-WR-A838	0.832877	1	4.6694	5.79698	3.74027	7.33286	3.27526	4.84405	1.93713	3.23076	3.29264	9.03968	2.00147	2.02458	5.57572	8.72977	5.9324	6.80089	8.08105	2.03916

## Sheet: multi-cox
id	coef	HR	HR.95L	HR.95H	pvalue
ZFHX4	0.167824	1.18273	1.05862	1.32138	0.00300473
EHF	-0.0685358	0.93376	0.86157	1.012	0.0950327
VSIG4	0.148269	1.15982	1.05525	1.27476	0.00210205
MAFB	0.193989	1.21408	1.0739	1.37256	0.00194194
CXCL9	-0.141339	0.868195	0.808034	0.932836	0.000114549
CD3G	-0.142768	0.866956	0.711601	1.05623	0.156477
C2orf88	-0.058232	0.943431	0.889617	1.0005	0.0519836

## Sheet: risk scores
id	futime	fustat	ZFHX4	EHF	VSIG4	MAFB	CXCL9	CD3G	C2orf88	riskScore	risk
TCGA-04-1331	3.66027	1	4.80123	5.63336	4.85072	7.45287	4.92104	2.28434	3.69556	1.68004	high
TCGA-04-1332	3.41644	1	3.66608	6.98228	5.89217	7.54522	3.83514	2.36146	7.71476	1.37248	high
TCGA-04-1338	3.88493	0	4.39844	4.94192	6.97786	7.76679	8.84627	3.29882	6.71667	0.99935	low
TCGA-04-1341	0.090411	0	2.76935	5.10283	4.35579	7.42837	3.88702	2.40348	4.85792	1.21835	high
TCGA-04-1343	0.989041	1	3.35349	6.67422	5.91416	6.90961	4.07266	2.74742	4.51751	1.30048	high
TCGA-04-1347	5.25753	0	2.11043	4.08598	3.82819	7.33549	3.58247	2.04027	4.49097	1.19319	high
TCGA-04-1350	5.33151	1	4.70038	5.14491	3.48607	5.49004	4.50754	2.29244	5.48027	0.909942	low
TCGA-04-1356	4.10685	1	2.42151	6.50408	4.7172	6.66346	4.08826	2.6282	9.30636	0.68985	low
TCGA-04-1361	2.70959	0	3.33399	6.8546	4.42704	6.15782	4.80599	3.08542	8.62861	0.600178	low
TCGA-04-1362	3.69315	1	2.40354	7.40193	5.42273	6.42718	3.87099	2.30072	8.7635	0.764921	low
TCGA-04-1364	2.80548	1	2.08837	4.568	2.68833	6.3021	2.38432	1.98056	6.82	0.829165	low
TCGA-04-1365	2.59452	0	2.16868	6.99862	5.97002	7.39966	6.95838	3.84294	6.08387	0.600215	low
TCGA-04-1514	4.71233	1	3.57729	4.88218	3.88721	7.57444	4.01843	3.2304	4.22893	1.23007	high
TCGA-04-1519	0.0657534	0	3.4019	7.38407	3.95769	4.64581	2.4599	2.00179	6.55526	0.7473	low
TCGA-04-1530	9.92329	1	4.43012	5.41969	6.11249	7.60756	8.26705	3.53025	6.40793	0.886502	low
TCGA-04-1536	2.42466	1	2.1403	4.74628	5.79074	7.13838	3.64	2.07759	7.57299	1.21677	high
TCGA-04-1542	7.01644	1	2.56059	4.25998	3.17889	7.82795	1.98172	1.96502	8.21329	1.2966	high
TCGA-04-1648	2.3863	1	2.35763	5.57952	5.43817	6.63843	5.44763	2.85811	10.048	0.615861	low
TCGA-04-1651	3.01918	1	2.51274	6.32966	4.88828	6.68975	4.64246	2.62413	6.35026	0.803192	low
TCGA-04-1655	3.78082	1	2.26148	4.67887	3.66225	7.20179	1.78655	1.93863	3.77058	1.52363	high
TCGA-09-0364	2.43014	1	3.99222	7.9593	3.71972	5.63536	1.82591	1.89968	6.54073	1.03052	high
TCGA-09-0366	4.8137	1	2.10547	7.1771	9.14374	8.29547	4.23638	2.37369	5.06378	2.14882	high
TCGA-09-0367	1.49863	1	2.57189	6.71011	5.27752	7.03191	5.27488	2.50246	5.69156	0.86513	low
TCGA-09-0369	2.96438	1	4.8866	5.45558	6.67474	7.08372	2.9888	2.05679	3.75484	2.84709	high
TCGA-09-1659	0.832877	1	3.27035	5.40661	6.30531	6.6276	3.12804	2.51947	6.25059	1.49793	high
TCGA-09-1661	3.20274	1	2.72496	4.07576	4.47934	6.4151	2.66244	2.42499	8.44986	1.04398	high
TCGA-09-1662	7.44384	1	3.63427	7.36986	6.64178	7.46596	5.30273	3.1473	8.25571	1.0298	high
TCGA-09-1665	3.46849	1	3.17169	5.78381	4.94611	6.33563	6.00843	3.04129	6.81303	0.663086	low
TCGA-09-1666	4.8	0	4.2727	7.87039	5.79437	6.85835	7.89551	3.52297	7.39577	0.599698	low
TCGA-09-1667	5.15616	0	2.43547	6.57525	6.8818	7.30633	8.0802	3.87167	6.7559	0.593697	low
TCGA-09-1668	4.6137	0	4.04266	7.43325	5.25174	7.58199	8.31028	3.8253	8.29187	0.541171	low
TCGA-09-1669	2.54247	0	3.02263	6.67582	5.78337	6.50427	8.17081	3.64825	7.48038	0.462415	low
TCGA-09-1670	1.49863	0	3.10087	8.22812	6.29914	7.04171	4.6574	2.83305	7.50468	0.93028	low
TCGA-09-1673	0.252055	0	2.39159	4.67392	6.13063	8.04527	3.36406	2.47044	7.172	1.60949	high
TCGA-09-2044	0.509589	0	2.32793	7.70764	6.96988	6.82594	5.26618	3.1736	10.394	0.662565	low
TCGA-09-2045	2.92877	1	2.63733	8.58302	5.31762	7.28577	3.38609	2.68331	4.89458	1.08381	high
TCGA-09-2048	0.378082	1	2.43199	3.35397	5.09375	5.2614	3.12912	2.28037	6.92116	0.955363	low
TCGA-09-2051	5.25753	0	2.25386	8.50962	6.46111	7.37651	4.22338	3.09129	7.112	0.907188	low
TCGA-09-2053	3.31233	0	3.34667	4.25772	5.86553	7.23168	7.63741	3.02387	6.27942	0.849229	low
TCGA-09-2054	1.74521	1	3.51196	3.03234	6.72687	5.80913	5.37002	2.86496	5.85912	1.18256	high
TCGA-09-2056	1.03836	0	2.19734	5.53405	5.58637	5.80665	4.59502	2.99869	4.04305	0.820545	low
TCGA-10-0927	6.82192	1	2.80439	5.13702	4.03616	4.3996	2.94475	2.43426	6.11263	0.685105	low
TCGA-10-0928	1.54247	1	2.224	7.4356	3.51983	5.89526	2.39516	2.02517	8.6829	0.648479	low
TCGA-10-0931	2.73973	1	2.86447	6.8006	4.66383	4.57744	3.60965	2.29712	9.57178	0.532387	low
TCGA-10-0933	1.22192	1	2.63785	5.36151	3.55801	7.28209	2.90157	2.02922	3.8221	1.30222	high
TCGA-10-0936	3.07671	1	4.52914	5.87649	4.37017	6.13464	4.91552	2.74576	6.68084	0.896359	low
TCGA-10-0937	1.66575	1	2.27087	5.51032	6.05816	6.08907	4.19454	2.93133	7.5904	0.819196	low
TCGA-10-0938	1.74247	1	2.1791	6.08614	2.24789	6.91265	2.50149	2.19854	7.30616	0.74155	low
TCGA-13-0714	0.517808	1	4.37387	5.75123	5.76307	7.09808	4.75979	2.97898	5.59128	1.37533	high
TCGA-13-0720	3.71233	1	2.21847	7.57135	3.92711	6.05593	4.39245	2.52372	4.54489	0.628569	low
TCGA-13-0724	0.227397	1	2.92816	6.05267	4.82514	6.14176	3.44834	2.46305	6.76589	0.924451	low
TCGA-13-0725	1.03288	1	2.95506	5.6448	6.53204	7.44332	4.38859	2.72724	6.83357	1.32967	high
TCGA-13-0726	2.6	1	3.22607	6.11883	4.70952	6.80831	4.37306	2.39519	4.91301	1.06818	high
TCGA-13-0727	1.26575	1	2.71853	6.57673	6.17831	7.63043	2.79283	2.04333	6.10997	1.69984	high
TCGA-13-0730	1.48493	1	6.72281	4.60322	6.15973	8.35084	3.3853	2.34945	4.00003	4.3502	high
TCGA-13-0762	9.31507	0	2.0853	5.81242	3.61044	7.54147	2.92341	2.12412	6.97346	0.998381	low
TCGA-13-0765	3.80548	1	3.49583	5.6175	5.38317	6.44315	2.97576	2.45332	3.41559	1.56991	high
TCGA-13-0766	4.72603	1	2.58372	5.62213	5.90369	6.08817	4.4976	2.70328	9.22161	0.753571	low
TCGA-13-0768	4.88767	1	4.80951	4.81883	7.10785	8.59941	9.21988	4.79596	4.33542	1.13846	high
TCGA-13-0795	1.69589	1	3.26553	5.85982	6.59228	8.30647	5.38197	3.41359	5.15148	1.4308	high
TCGA-13-0797	5.81096	0	2.42414	7.70391	5.16237	5.70218	4.52742	2.98336	8.5857	0.525002	low
TCGA-13-0800	7.29041	0	2.78512	5.33976	2.92422	5.20538	1.85753	5.05218	7.53706	0.49317	low
TCGA-13-0804	2.93973	1	2.45784	4.96334	7.33858	7.07721	4.68124	2.40772	5.01289	1.50234	high
TCGA-13-0883	5.74521	1	5.21051	7.64034	6.82914	7.76677	6.11409	3.31584	8.31381	1.24529	high
TCGA-13-0884	8.93151	1	3.58108	5.65143	4.89244	6.52105	5.62327	3.76042	8.37156	0.641434	low
TCGA-13-0885	9.28219	0	3.21014	6.95762	5.61578	8.03898	8.88594	4.04506	5.92684	0.574918	low
TCGA-13-0886	12.7808	0	4.42495	5.32258	6.25698	8.00424	6.07382	3.59919	6.96468	1.28584	high
TCGA-13-0887	5.55616	1	2.29157	5.47743	6.09504	5.69894	2.77998	2.29693	8.39947	0.979685	low
TCGA-13-0888	7.70137	1	3.41698	3.71146	3.32386	5.45025	1.76425	2.11037	6.71093	1.10382	high
TCGA-13-0891	8.56986	1	2.04081	7.15356	3.49057	8.06952	3.93932	2.25301	4.87988	0.945147	low
TCGA-13-0893	3.6137	1	3.65847	7.68078	5.42542	6.9762	6.59922	3.19884	4.10822	0.8087	low
TCGA-13-0897	5.97808	1	2.956	7.11172	5.81928	7.85407	7.29413	3.14549	3.60365	0.883608	low
TCGA-13-0900	11.1699	0	4.26023	8.43397	5.78298	7.76762	7.41703	2.99077	8.32612	0.749824	low
TCGA-13-0901	1.6137	0	4.28299	5.19772	5.33824	6.15083	3.51532	2.58754	8.90399	1.14282	high
TCGA-13-0905	10.263	0	2.61153	7.90295	3.7747	6.54012	4.44052	3.22578	8.79917	0.494354	low
TCGA-13-0906	9.91507	0	3.23095	5.28196	4.37982	7.2226	6.92402	2.95999	9.407	0.578529	low
TCGA-13-0908	5.04932	1	4.42721	7.51676	6.58104	7.45166	5.99067	3.27428	4.22715	1.29669	high
TCGA-13-0911	3.71233	1	3.12218	5.23163	7.01048	7.44142	4.0496	2.73129	6.04315	1.65736	high
TCGA-13-0913	9.10959	0	2.39749	4.01606	4.15181	6.37325	6.34428	3.42134	5.7084	0.56694	low
TCGA-13-0916	4.89041	0	2.05254	6.04126	4.84419	6.05532	7.29508	3.21242	5.86145	0.433147	low
TCGA-13-0920	4.06575	1	2.48323	7.13729	3.64525	6.37151	5.39476	2.81795	7.26818	0.490195	low
TCGA-13-0923	6.97808	0	2.27916	5.74232	5.30049	6.69931	4.45677	2.75348	6.22191	0.869463	low
TCGA-13-0924	7.16164	0	3.67644	6.93848	7.31663	7.09249	7.84488	3.49306	7.17029	0.777366	low
TCGA-13-1403	6.42466	1	3.34972	7.9857	4.76282	6.83608	2.58831	2.21954	8.14664	1.06298	high
TCGA-13-1404	6.76438	0	3.56057	5.44944	5.3583	7.13227	5.53582	2.5665	6.5695	1.04263	high
TCGA-13-1405	2.37808	1	4.67517	7.22509	5.99754	7.67324	6.19355	3.53797	5.11056	1.17366	high
TCGA-13-1407	6.94247	0	3.14604	4.37001	3.08942	5.64768	2.71523	2.30477	4.28343	0.990946	low
TCGA-13-1408	4.60274	1	5.0702	5.8041	5.28578	7.86662	6.86152	3.03834	4.205	1.33036	high
TCGA-13-1409	4.7726	1	4.33896	5.36082	2.95678	7.12584	1.97301	1.94873	4.93677	1.66192	high
TCGA-13-1410	6.75068	0	4.86589	8.61068	5.89116	8.0155	6.09643	2.94698	6.66326	1.16822	high
TCGA-13-1411	1.45479	1	4.0474	6.26703	8.35181	9.0163	7.71309	3.99961	5.43695	1.5378	high
TCGA-13-1477	4.55342	1	3.34461	4.79089	4.22633	6.54867	4.75858	2.13792	5.30653	1.01428	high
TCGA-13-1483	2.45205	1	3.66426	7.07349	5.61891	7.57883	4.29717	2.52917	7.00126	1.25655	high
TCGA-13-1485	1.72329	1	5.37989	5.23719	5.3721	7.68083	3.47059	2.19907	7.5064	2.13801	high
TCGA-13-1487	1.86575	1	3.71788	6.29938	4.67375	8.40579	4.57355	2.32487	4.5294	1.5601	high
TCGA-13-1488	5.90137	1	3.32914	6.252	4.59389	7.16943	7.49788	3.51163	8.50871	0.504898	low
TCGA-13-1489	6.99452	1	3.17915	6.63729	4.10574	6.64054	4.83757	2.79444	4.75494	0.808181	low
TCGA-13-1492	10.463	1	2.18009	6.4126	5.18572	7.92177	3.01705	2.28423	3.9175	1.52555	high
TCGA-13-1495	7.53151	1	3.51855	5.42845	5.13878	7.42165	5.96714	2.44314	5.84363	1.06039	high
TCGA-13-1496	0.353425	1	2.28513	6.09606	6.89887	6.9136	6.6864	3.75135	2.84553	0.864549	low
TCGA-13-1497	10.6055	0	2.90428	7.90727	5.51162	6.3536	5.94314	2.73128	4.85098	0.70738	low
TCGA-13-1498	5.51233	1	2.87904	6.32765	5.77022	7.24666	6.68283	3.08826	5.46101	0.801226	low
TCGA-13-1499	9.58904	0	4.36448	3.85129	5.73058	7.55302	8.0828	4.69984	5.58314	0.831845	low
TCGA-13-1501	3.6	1	4.16078	6.63535	4.49793	6.71986	4.22786	2.4188	6.98505	1.03602	high
TCGA-13-1505	5.47397	0	4.46782	5.6017	4.95581	6.56852	5.55869	3.18081	5.83629	0.966853	low
TCGA-13-1506	2.84658	1	2.19232	7.12498	4.93936	6.2929	3.96582	2.59259	7.73716	0.68559	low
TCGA-13-1507	5.46027	1	3.58786	7.21309	7.38241	8.13292	7.29736	3.82084	4.85391	1.09585	high
TCGA-13-1509	6.67945	0	3.96084	6.77375	6.17438	6.98165	6.25399	2.97254	7.90057	0.880691	low
TCGA-13-1510	3.72329	1	1.97152	5.74616	3.96398	7.5588	5.80982	3.13249	9.78623	0.508592	low
TCGA-13-1511	4.52055	1	3.40416	9.38254	5.23585	7.51295	2.98397	2.22935	8.84557	1.08102	high
TCGA-13-1512	1.21096	0	2.97739	7.53516	5.22417	7.71234	6.25719	3.09853	5.73114	0.790155	low
TCGA-13-2060	6.49041	0	4.32626	6.7173	6.33189	6.43934	8.97877	3.78909	9.87669	0.467449	low
TCGA-13-A5FT	5.87123	0	2.5836	7.78193	3.61058	6.02373	4.09209	2.2658	6.61798	0.599245	low
TCGA-20-0987	1.92055	1	1.98174	6.94686	8.6513	8.20221	7.08295	3.26394	4.28741	1.20275	high
TCGA-20-0991	2.18356	0	3.02121	4.4066	8.44799	8.05372	9.8335	4.18419	8.8749	0.731195	low
TCGA-20-1682	2.29315	0	3.99765	6.1064	6.31649	8.6505	7.11266	4.05977	3.65448	1.2717	high
TCGA-20-1683	2.11507	0	5.71491	5.46548	4.76424	7.16982	5.75335	2.74521	6.60129	1.3012	high
TCGA-20-1686	0.243836	0	2.61757	6.28589	4.28533	7.29866	3.74737	2.5884	10.0142	0.777562	low
TCGA-20-1687	0.221918	0	3.01267	7.39849	5.60962	7.17884	5.56305	2.70046	6.18087	0.871246	low
TCGA-23-1021	3.96164	1	2.25579	5.79176	4.79654	6.08357	2.20583	2.0219	4.0966	1.22752	high
TCGA-23-1022	4.13973	1	2.22132	6.08311	4.39552	7.74378	3.42851	1.91793	6.69379	1.14184	high
TCGA-23-1023	3.37808	0	3.76826	6.49533	6.53424	7.42976	5.92987	2.88057	6.184	1.17222	high
TCGA-23-1024	1.28219	0	2.06569	6.69085	3.05765	5.19421	3.95945	2.51696	4.85606	0.505789	low
TCGA-23-1026	2.23562	0	3.05906	6.2417	7.06755	6.73641	6.45351	3.31925	8.05143	0.783839	low
TCGA-23-1027	2.67397	1	3.3617	5.55774	6.36464	7.86308	3.37815	2.31145	7.14396	1.82185	high
TCGA-23-1028	4.11781	0	2.63458	6.44234	3.96964	4.98484	6.52381	3.19866	9.58557	0.298286	low
TCGA-23-1029	0.734247	0	3.09829	8.92534	5.60474	7.10387	3.98721	2.28816	9.55264	0.853741	low
TCGA-23-1030	2.4274	0	4.12696	5.34218	4.71821	6.14443	5.22159	2.46177	5.2231	0.995395	low
TCGA-23-1107	0.0246575	1	2.95037	6.6635	5.77306	6.73872	3.77151	2.0321	5.93924	1.22587	high
TCGA-23-1109	4.27945	1	4.8516	6.15308	5.45623	7.31165	4.63047	2.78362	6.45479	1.43785	high
TCGA-23-1110	4.54247	0	2.24696	6.87719	3.42746	6.87539	2.3341	2.02571	6.8089	0.907662	low
TCGA-23-1111	0.268493	0	5.33313	7.80131	4.30396	5.79587	2.62573	2.07466	6.60573	1.27364	high
TCGA-23-1113	2.6	1	3.49864	4.81251	5.01074	7.58098	2.23937	1.86298	6.75368	1.94672	high
TCGA-23-1114	5.72329	1	3.17753	6.12111	4.51164	6.73909	2.03369	2.26867	6.30537	1.32646	high
TCGA-23-1116	1.62192	1	3.48624	6.77803	6.58638	7.71157	5.04508	2.78532	7.75022	1.2239	high
TCGA-23-1118	7.16712	0	3.71221	7.20522	5.86003	6.78423	6.2565	3.00031	7.4242	0.771185	low
TCGA-23-1119	10.8301	0	3.10978	5.07634	6.9247	6.6547	7.42276	3.49668	8.03321	0.702251	low
TCGA-23-1120	0.356164	0	3.80698	7.94581	6.23561	8.08754	7.19387	3.56558	6.23886	0.877806	low
TCGA-23-1122	3.25753	1	3.25052	6.68632	5.45956	7.60479	4.70634	2.38967	5.41053	1.24806	high
TCGA-23-1123	2.78904	1	3.46095	7.15202	7.75517	7.87462	6.7148	4.22539	6.48892	1.00899	high
TCGA-23-1809	0.0438356	0	3.39259	6.23852	4.55379	9.04508	4.52419	2.54491	3.01982	1.75773	high
TCGA-23-2077	9.65753	0	3.13998	5.05811	6.1815	7.60201	4.93171	3.22603	5.4017	1.31047	high
TCGA-23-2078	7.29041	0	4.37867	7.11817	6.06018	8.18349	7.55638	4.2019	3.71422	1.02007	high
TCGA-23-2084	4.15342	1	2.7951	8.25884	6.95763	7.4283	3.96815	2.67434	5.17169	1.35374	high
TCGA-24-0966	0.635616	0	3.72086	5.10906	5.1758	5.73667	3.80717	2.55177	4.54124	1.17201	high
TCGA-24-0970	0.969863	1	3.97174	4.52871	5.77672	6.87401	2.66881	2.3064	4.50185	2.11393	high
TCGA-24-0979	3.46301	1	2.65448	7.41989	4.43969	6.47471	4.40443	2.49526	8.39818	0.640483	low
TCGA-24-0982	1.86027	1	3.32766	6.06741	4.5449	7.40988	4.6481	2.66687	9.15221	0.864415	low
TCGA-24-1103	4.50959	1	2.29303	7.91051	3.94262	5.86742	3.62189	2.5242	9.23708	0.509817	low
TCGA-24-1104	5.29589	1	2.76197	7.76771	6.26149	6.70246	5.92725	3.61122	5.98246	0.690101	low
TCGA-24-1105	3.95068	1	4.98431	6.55947	5.67855	6.93702	8.13674	3.05403	7.56485	0.755056	low
TCGA-24-1413	0.526027	0	2.84831	7.75915	5.8928	6.70782	3.9959	2.48852	8.63401	0.877559	low
TCGA-24-1416	0.531507	0	4.02841	8.16023	5.38052	6.79731	3.49075	2.09036	7.83586	1.16891	high
TCGA-24-1417	0.652055	0	3.78335	7.80873	7.47815	7.9958	6.25419	3.76268	8.08686	1.03935	high
TCGA-24-1418	0.665753	0	6.30075	5.48611	5.85439	8.22812	5.20452	3.00325	3.92104	2.51919	high
TCGA-24-1419	0.654795	0	2.46406	7.50343	4.47867	4.11036	1.98383	1.87567	5.88678	0.698188	low
TCGA-24-1422	0.0630137	1	4.93751	7.55077	6.83892	8.29446	5.11473	3.32541	7.40239	1.61037	high
TCGA-24-1423	0.520548	0	2.92549	7.28618	4.17633	7.78816	5.97908	2.79501	8.09764	0.655085	low
TCGA-24-1424	0.50137	0	3.31061	6.79192	6.60506	7.87056	5.6207	2.66913	5.70874	1.29607	high
TCGA-24-1425	0.49589	0	5.02703	7.1107	6.98841	8.15372	5.67871	3.06379	9.07876	1.45722	high
TCGA-24-1426	0.446575	0	2.90262	4.93531	5.91544	6.04623	2.5366	2.16511	4.95143	1.51274	high
TCGA-24-1427	0.40274	0	4.73062	7.11644	6.87834	7.4358	6.04584	3.57246	7.68383	1.13601	high
TCGA-24-1428	1.44932	0	2.31896	6.38412	7.15431	7.14501	6.31002	2.78366	5.47374	0.962192	low
TCGA-24-1430	2.36438	1	3.45348	7.61029	4.55516	7.61044	2.66643	2.17464	7.37239	1.30226	high
TCGA-24-1431	1.59726	1	3.03745	7.10261	6.10825	6.8898	4.97127	2.58407	7.48147	0.931453	low
TCGA-24-1434	1.55616	1	4.90892	7.97477	7.54451	9.1086	7.20127	2.90719	3.92378	1.95917	high
TCGA-24-1435	3.6274	1	3.75445	7.22407	6.12529	8.16555	6.79169	3.01617	8.06479	0.939928	low
TCGA-24-1464	1.03836	1	2.46144	5.99928	5.86369	6.57395	5.13905	3.60503	8.33318	0.664537	low
TCGA-24-1467	8.83288	1	2.8913	7.81828	4.9086	6.37379	5.89052	2.69766	9.62908	0.499694	low
TCGA-24-1469	0.758904	0	3.31379	7.81829	4.666	6.6399	5.79391	2.93386	8.03347	0.586047	low
TCGA-24-1470	0.287671	0	2.8573	7.78336	5.73917	7.35722	7.56216	4.31484	7.68682	0.478452	low
TCGA-24-1471	0.0986301	0	2.86881	7.65685	4.2096	5.31515	4.78432	2.49659	9.03285	0.460382	low
TCGA-24-1474	1.85205	1	2.98605	7.48705	7.40381	8.19918	4.37181	2.41448	3.28147	2.00095	high
TCGA-24-1544	2.24658	1	2.84317	6.91948	4.11304	6.05002	3.34153	3.82399	5.98671	0.664026	low
TCGA-24-1546	5.35616	1	4.78219	8.18539	5.99867	8.63871	4.83541	2.47777	8.47844	1.56351	high
TCGA-24-1549	4.71507	1	2.81889	5.17764	4.5031	5.61948	6.29321	3.66807	8.74323	0.416755	low
TCGA-24-1550	3.42192	1	5.93893	4.91115	7.59316	8.75039	7.04775	2.87499	3.75274	2.79919	high
TCGA-24-1551	4.32603	1	2.36728	7.98488	7.19906	7.16373	6.88905	3.57198	8.52524	0.605346	low
TCGA-24-1552	3.44932	1	4.44681	7.19105	5.91053	5.90566	4.31918	2.33032	6.06774	1.16177	high
TCGA-24-1553	4.8411	1	4.11926	8.09621	6.69494	8.06459	9.38625	4.88215	3.88342	0.680281	low
TCGA-24-1557	3.32329	1	2.73198	7.35507	6.42233	7.58774	5.92006	2.20747	8.18136	0.924309	low
TCGA-24-1558	1.6274	1	2.43995	7.46757	5.25816	8.24314	3.00968	2.08854	5.81735	1.46975	high
TCGA-24-1560	3.67397	1	4.70005	7.22671	4.76628	6.19653	4.50591	2.59022	9.18956	0.844913	low
TCGA-24-1562	3.79178	1	4.47202	7.07038	5.58536	8.14184	5.06205	3.0641	7.56197	1.28564	high
TCGA-24-1563	3.97534	1	4.77216	6.00043	6.41246	7.68482	4.6536	2.97068	8.10911	1.56539	high
TCGA-24-1565	0.854795	1	3.15292	5.99127	6.55868	5.78241	3.13896	3.09009	5.50812	1.19499	high
TCGA-24-1567	1.43562	1	2.36698	6.74011	4.70661	6.10664	2.461	2.8551	7.76315	0.803539	low
TCGA-24-1603	7.51233	1	2.25253	7.20927	5.77811	7.05991	4.85063	2.99411	8.30803	0.729336	low
TCGA-24-1604	7.36438	1	2.93449	7.50453	4.95851	7.97951	4.61692	2.98706	6.38901	0.981427	low
TCGA-24-1616	3.1863	1	2.38239	8.31466	5.15151	7.27018	4.20912	2.0622	8.68838	0.802411	low
TCGA-24-1842	0.693151	0	3.20724	8.00919	5.87887	7.14721	7.43888	3.9202	6.14357	0.576753	low
TCGA-24-1843	0.290411	0	3.05247	6.07846	7.29406	7.33369	5.64865	3.65588	7.60503	1.0077	high
TCGA-24-1844	0.309589	0	3.24721	8.71365	5.69377	6.56324	2.55006	1.89305	8.16165	1.13909	high
TCGA-24-1845	0.317808	0	1.96181	6.80058	5.86469	6.45699	5.39913	2.2279	9.77726	0.610051	low
TCGA-24-1846	0.364384	0	3.25263	6.22014	5.67192	7.22921	6.17945	2.87596	8.14532	0.799027	low
TCGA-24-1847	0.939726	0	2.98454	7.74066	6.46387	8.01278	9.37852	4.80974	7.64699	0.447825	low
TCGA-24-1850	0.460274	0	3.84614	6.8293	7.40763	8.39436	7.19125	2.91035	7.93604	1.19858	high
TCGA-24-1923	1.89041	1	4.42209	7.178	5.18369	5.36435	3.32398	2.26038	4.90735	1.16431	high
TCGA-24-1924	2.51781	1	2.67306	7.40091	7.68759	7.3621	7.77585	3.97164	7.05606	0.672641	low
TCGA-24-1928	0.920548	1	4.11111	7.11423	7.17895	9.02352	5.97615	2.98679	4.30891	1.94696	high
TCGA-24-1930	6.7589	1	3.43315	7.39773	7.46378	8.37288	8.11134	3.57243	3.72167	1.10283	high
TCGA-24-2020	12.6685	1	2.64532	3.87981	5.22366	5.99461	4.25807	3.93043	5.95453	0.799913	low
TCGA-24-2023	3.73699	1	2.42807	8.79325	6.79017	6.6074	5.72016	2.8212	9.05233	0.622506	low
TCGA-24-2024	4.84658	1	3.89757	7.26449	6.20211	8.01696	4.84418	2.41904	8.01197	1.35723	high
TCGA-24-2026	2.90137	1	5.69472	8.24774	6.35927	7.35243	7.14637	3.03137	5.42286	1.18769	high
TCGA-24-2027	9.14247	1	3.15222	7.03678	4.04812	7.37129	5.05409	2.80674	7.09418	0.755609	low
TCGA-24-2033	1.53973	1	4.52171	5.82063	6.73467	7.23149	5.00317	2.3304	7.63568	1.56492	high
TCGA-24-2035	2.34795	1	5.01377	5.4277	8.23559	7.69228	7.04352	3.28887	4.81966	1.83682	high
TCGA-24-2036	5.33425	1	3.29672	8.07796	5.46234	6.6378	2.19986	1.9423	6.39173	1.36041	high
TCGA-24-2038	3.70959	1	2.5347	6.11684	5.16215	4.83155	2.50186	2.03894	7.54372	0.815336	low
TCGA-24-2254	4.75616	1	3.82394	7.56218	6.61006	7.79339	3.1856	2.24473	8.50855	1.68235	high
TCGA-24-2261	0.0657534	1	4.10548	7.22048	7.36559	7.8714	8.30146	4.13656	7.08648	0.825032	low
TCGA-24-2262	0.030137	1	5.13989	7.3886	5.52656	7.86693	6.8271	3.33889	7.54217	0.991965	low
TCGA-24-2267	3.96164	1	3.51676	7.13295	6.87854	7.74453	8.90386	4.06519	8.35178	0.588255	low
TCGA-24-2271	2.63562	1	5.70002	7.74608	5.27201	7.0384	7.00052	3.56529	6.09044	0.896438	low
TCGA-24-2280	5.87123	0	5.04719	5.19313	6.91827	7.83343	3.66074	2.75617	6.45742	2.51075	high
TCGA-24-2281	3.71781	0	2.4857	5.83772	6.93931	7.68489	8.66701	3.65744	8.83757	0.574634	low
TCGA-24-2288	0.0684932	1	4.80748	7.04564	6.80591	7.60996	7.92974	3.69926	5.795	0.993955	low
TCGA-24-2289	5.6137	1	4.95065	6.83761	7.45859	7.59618	3.94429	2.79397	6.45049	2.18299	high
TCGA-24-2290	3.01918	1	4.6226	9.19743	7.12202	7.46141	4.3147	2.51322	4.28364	1.82535	high
TCGA-24-2293	1.3863	1	5.2459	6.55859	7.10534	8.26551	5.41125	3.41258	6.22156	1.90505	high
TCGA-24-2297	4.65479	1	3.52933	7.79405	4.17598	7.6209	3.70544	2.3708	5.61319	1.14755	high
TCGA-24-2298	4.43836	1	4.08546	7.74466	5.38578	7.26557	3.63135	2.60417	6.20245	1.33327	high
TCGA-25-1312	0.0849315	1	4.63565	7.28219	5.8623	6.87613	3.92549	2.28017	5.33162	1.58751	high
TCGA-25-1313	2.24658	1	3.75345	8.48431	7.30358	7.87589	4.12254	2.5389	9.08668	1.42748	high
TCGA-25-1315	4.33699	1	2.40801	6.90699	4.12162	5.35182	2.78083	1.9634	6.34492	0.746949	low
TCGA-25-1316	3.50411	1	3.43636	4.28064	4.83629	6.74943	7.07754	3.5045	2.38013	0.853403	low
TCGA-25-1317	0.167123	1	4.1607	8.07671	5.39016	8.00406	5.05423	2.65386	9.13343	1.04345	high
TCGA-25-1318	2.91507	1	4.22494	6.51414	6.42285	8.74687	5.08588	2.44417	7.11909	1.82281	high
TCGA-25-1319	5.41644	1	2.35554	7.41274	6.72804	7.25979	5.53637	3.13042	6.86087	0.84809	low
TCGA-25-1320	3.16438	1	4.79708	7.28972	6.23698	8.28865	4.81701	2.65299	7.1195	1.70738	high
TCGA-25-1321	2.83014	1	2.74873	8.60433	5.18707	7.07539	4.64953	2.21582	7.16994	0.8132	low
TCGA-25-1322	0.249315	1	3.4599	8.17164	7.66391	7.97905	3.33589	2.28759	7.53971	1.89393	high
TCGA-25-1323	1.08219	1	3.20694	7.36904	6.24613	8.10811	2.87124	2.97492	6.16229	1.67161	high
TCGA-25-1326	3.42192	1	4.11466	7.6338	7.51362	8.22977	8.08265	3.19515	4.79843	1.18639	high
TCGA-25-1328	5.50411	1	3.97133	7.60206	6.00035	6.97977	4.80128	2.8233	8.70995	0.971687	low
TCGA-25-1329	1.25205	1	4.75157	6.60706	7.07963	7.7096	3.66222	2.79903	3.35588	2.58119	high
TCGA-25-1623	1.54795	1	4.65812	6.43189	7.19359	8.19829	7.74696	4.22309	3.88059	1.27772	high
TCGA-25-1626	1.41918	1	5.41515	6.21193	7.43658	8.53752	5.51653	4.14255	3.63925	2.29293	high
TCGA-25-1627	1.07945	1	2.42132	8.05954	5.56932	7.81303	3.97844	2.32364	6.08664	1.12516	high
TCGA-25-1628	1.71781	1	4.70484	7.07904	6.88406	8.81794	8.23833	4.40721	4.57965	1.15769	high
TCGA-25-1630	3.18356	1	2.48816	6.46425	7.35361	7.08796	4.42622	2.67863	9.67306	1.04035	high
TCGA-25-1631	0.0246575	1	2.75492	7.7898	6.92434	6.66263	3.60454	2.585	7.56831	1.1045	high
TCGA-25-1632	4.92877	1	2.23545	7.43546	4.83789	7.94488	2.39533	2.02381	4.40292	1.50868	high
TCGA-25-1633	5.18082	1	4.46814	6.43082	6.85808	7.69554	7.49772	3.85132	6.8522	0.981427	low
TCGA-25-1634	2.98904	1	2.32677	6.18415	2.82643	5.67593	2.25939	2.04784	7.65284	0.670634	low
TCGA-25-1635	4.33699	1	4.37672	7.12779	6.82319	7.75153	5.67506	3.77872	6.02892	1.27093	high
TCGA-25-1870	1.24658	1	2.54142	6.35885	5.67466	6.7515	3.27645	2.09237	6.19168	1.20979	high
TCGA-25-1877	2	1	5.36767	2.91503	5.56246	6.54736	7.295	2.9333	3.81657	1.34289	high
TCGA-25-2042	1.08493	1	5.79033	7.23894	7.00282	7.93314	4.28437	2.70822	5.66535	2.46402	high
TCGA-25-2391	4.08767	1	2.12484	8.46808	6.44163	6.84376	3.6514	2.78964	10.2182	0.756225	low
TCGA-25-2392	0.0849315	1	2.46918	4.08331	8.58527	7.74836	5.31172	3.80294	6.02931	1.54774	high
TCGA-25-2393	3.16986	1	2.18507	5.04975	5.96245	5.31843	5.60597	2.84275	7.53366	0.588905	low
TCGA-25-2396	0.252055	1	3.64957	6.32195	6.05612	6.85274	6.09509	3.37967	7.28848	0.826228	low
TCGA-25-2398	3.75068	1	4.85278	6.25368	6.3479	8.79837	5.72201	2.56622	7.18773	1.84254	high
TCGA-25-2399	1.66575	1	4.24545	7.47954	7.3297	7.83932	6.23299	3.06731	7.47989	1.25102	high
TCGA-25-2400	3.50137	1	2.85514	7.86701	5.72897	7.66398	4.74199	3.05583	9.44979	0.810897	low
TCGA-25-2401	0.246575	1	4.65724	7.30633	8.01556	8.55748	6.95012	3.40898	6.78203	1.54719	high
TCGA-25-2404	2.41918	1	4.2851	7.24495	6.54047	7.2966	6.34789	2.99269	7.88194	0.9954	low
TCGA-25-2409	2.24932	1	4.43595	8.05071	7.41144	7.68012	5.94603	3.16688	4.56133	1.48337	high
TCGA-29-1688	6.57534	1	3.26269	8.03666	7.56033	7.50784	5.97756	3.49077	7.55756	0.962578	low
TCGA-29-1690	3.96712	1	4.15618	6.4251	8.1965	7.28764	5.54516	3.40835	5.55126	1.58975	high
TCGA-29-1691	4.0274	1	2.98217	5.9777	6.61332	6.84676	6.09054	2.81936	4.776	1.02953	high
TCGA-29-1693	8.48219	0	3.44705	7.84848	5.80431	7.56741	4.55346	2.48948	6.88378	1.15068	high
TCGA-29-1694	3.25205	1	3.16269	8.00511	5.73711	7.37667	4.72928	2.88182	8.34418	0.877244	low
TCGA-29-1695	3.36712	1	4.12599	6.73512	7.13332	9.0567	6.16663	3.02603	6.96294	1.66088	high
TCGA-29-1696	2.8274	1	2.3937	6.41155	4.34443	5.84582	5.15256	2.75687	8.42578	0.496084	low
TCGA-29-1697	2.6	1	4.18413	8.51367	4.97019	6.88342	3.38158	2.24992	4.51618	1.3496	high
TCGA-29-1701	1.41096	1	3.73171	6.53621	7.06167	7.26664	6.31126	3.5964	5.71562	1.07004	high
TCGA-29-1703	4.9726	1	2.25137	6.95779	5.45442	5.95232	5.04395	2.51587	6.89735	0.64511	low
TCGA-29-1705	1.52055	1	3.79542	6.60895	6.34075	8.20331	5.29979	2.68988	5.53075	1.53935	high
TCGA-29-1707	3.49863	0	1.84889	7.95182	4.98673	5.63922	3.63078	3.00713	9.87083	0.473483	low
TCGA-29-1710	2.60548	1	4.34598	6.86376	6.56686	8.56378	8.06818	3.7658	5.30374	1.08121	high
TCGA-29-1711	2.88493	0	2.75179	7.31021	6.39434	7.34506	8.19054	3.94174	9.44663	0.464999	low
TCGA-29-1761	1.44658	1	2.90055	6.08311	6.33148	6.43548	7.21647	3.26187	8.03001	0.591441	low
TCGA-29-1762	7.21644	1	2.62008	7.04597	6.11519	6.1826	1.8488	2.93165	8.25933	1.07581	high
TCGA-29-1763	5.56712	0	3.47475	7.2271	6.78367	6.47591	4.86962	2.89695	8.35997	0.934486	low
TCGA-29-1766	3.28493	1	4.06639	6.92033	5.69041	7.72176	5.02547	3.32874	7.32592	1.11481	high
TCGA-29-1768	2.60822	1	4.19663	6.96275	6.0743	7.63853	6.75666	3.97885	10.2993	0.710182	low
TCGA-29-1769	1.91507	0	3.6273	5.69784	6.10896	6.9046	4.75658	3.10434	6.50378	1.15054	high
TCGA-29-1770	2.03014	0	3.53072	5.92052	5.96968	7.65164	3.14234	2.26916	3.05072	2.18474	high
TCGA-29-1774	1.44384	0	3.07886	5.93211	4.90213	5.73879	2.11731	2.34751	5.99148	1.14793	high
TCGA-29-1776	0.986301	0	3.7419	8.18999	5.38734	7.18938	3.98932	2.80294	8.57574	0.968248	low
TCGA-29-1777	1.02466	0	3.21892	5.60009	5.8684	7.0007	6.42521	2.91515	7.85378	0.797659	low
TCGA-29-1778	1.24384	0	2.84787	6.40349	5.34817	6.31339	6.97982	3.55014	9.553	0.439611	low
TCGA-29-1781	0.69863	0	2.24999	6.59508	7.4881	7.28954	9.93606	4.49504	5.67881	0.469627	low
TCGA-29-1783	0.60274	0	2.74438	6.98928	6.98491	8.23617	7.59207	3.1612	6.51744	0.888748	low
TCGA-29-1784	0.446575	0	1.99729	7.2874	6.82308	7.55775	8.90796	4.00187	5.13089	0.524861	low
TCGA-29-1785	3.02466	1	2.82698	5.81595	6.8781	7.63584	8.76704	4.27766	4.80272	0.682787	low
TCGA-29-2414	7.18082	1	3.59731	6.98258	4.5094	7.24721	8.15604	3.43151	7.2971	0.49811	low
TCGA-29-2425	5.41644	0	2.33447	7.64091	4.65698	7.03155	6.72259	2.41135	9.31964	0.475461	low
TCGA-29-2427	5.20548	0	3.41739	7.04442	7.4999	8.13737	8.30821	4.3	7.37055	0.767155	low
TCGA-29-2428	3.7589	0	2.248	6.80406	5.97472	8.20139	9.37127	4.13346	3.51801	0.570812	low
TCGA-29-A5NZ	2.98082	1	4.1698	6.11725	5.16237	7.79416	5.55605	2.48122	4.52219	1.38556	high
TCGA-30-1714	3.1726	1	2.83586	5.6936	4.27606	7.47341	2.91974	2.2157	6.49856	1.26247	high
TCGA-30-1718	4.32603	1	3.56241	7.69742	6.11623	7.91248	5.27877	3.23033	9.60503	0.9199	low
TCGA-30-1853	3.02192	1	3.98624	5.31215	3.18527	6.22973	2.13599	1.94092	3.53401	1.45051	high
TCGA-30-1857	0.0219178	1	4.29939	5.12613	5.42314	8.36177	7.08896	3.09797	3.19376	1.40102	high
TCGA-30-1860	3.74247	1	2.76711	8.32891	7.07241	7.13813	9.48602	4.29719	3.39055	0.520086	low
TCGA-30-1861	2.89863	1	4.46212	7.11041	4.79373	7.67392	4.46033	2.30047	4.80337	1.48203	high
TCGA-30-1862	0.509589	1	4.36669	8.07257	6.00895	7.78631	5.75564	3.0509	4.62064	1.26347	high
TCGA-30-1866	3.05205	1	2.48653	6.89368	5.15089	6.84399	6.33886	3.76597	4.3983	0.617255	low
TCGA-30-1891	2.50411	1	4.15729	7.44183	6.39074	7.08564	5.7019	3.26416	2.82835	1.27654	high
TCGA-30-1892	4.06575	1	4.66209	6.18095	5.95271	6.97925	4.50808	3.0994	3.36983	1.63301	high
TCGA-31-1944	3.79726	0	2.56265	6.1007	6.03005	7.03327	5.76604	2.98744	9.24606	0.712864	low
TCGA-31-1946	2.51507	0	4.06798	8.19982	6.90439	7.97439	5.8749	3.26282	9.45002	1.01605	high
TCGA-31-1950	1.56438	0	2.04338	6.5501	6.28125	7.3078	6.65219	3.06054	7.01644	0.68952	low
TCGA-31-1951	1.87397	0	3.90339	8.2253	6.92198	8.17423	7.536	3.41767	6.13615	0.96466	low
TCGA-31-1953	0.558904	0	3.5066	7.54882	7.14358	9.10346	8.10692	4.03241	4.71764	1.07364	high
TCGA-31-1956	3.67671	0	3.19714	8.38855	8.048	8.76621	10.8035	4.90337	6.66846	0.554977	low
TCGA-31-1959	0.183562	0	3.9858	7.33173	6.9105	8.07428	5.40993	3.56727	4.12512	1.51323	high
TCGA-36-1568	2.39726	0	4.05492	7.46889	5.75866	7.7787	6.26742	3.29859	4.61206	1.08018	high
TCGA-36-1569	2.42466	0	4.69031	8.37005	6.33682	8.30233	8.1692	3.91245	4.80008	0.943576	low
TCGA-36-1570	1.79452	0	3.55387	8.69512	4.80346	7.02341	4.57524	2.49639	8.76213	0.765588	low
TCGA-36-1571	1.90411	1	3.34906	7.29802	4.88118	5.48058	3.3435	2.16082	8.16423	0.789241	low
TCGA-36-1574	1.87945	0	3.27502	7.58255	6.42126	7.29774	6.84616	2.88843	5.7659	0.863264	low
TCGA-36-1576	2.50685	0	4.1547	7.34021	7.77238	8.47872	8.60114	4.27958	7.89006	0.883626	low
TCGA-36-1577	2.14521	0	2.48781	5.44734	5.22905	6.48869	1.94929	1.93851	7.97735	1.26167	high
TCGA-36-1580	2.01918	1	4.90827	6.53935	6.74035	7.68237	7.54094	3.56041	5.03383	1.1841	high
TCGA-36-1581	2.05753	0	2.44239	7.40515	5.72133	7.87455	9.4951	4.65302	2.90792	0.483651	low
TCGA-57-1582	2.00274	1	3.15252	6.17507	5.79369	6.06293	6.62358	3.03147	8.49185	0.576132	low
TCGA-57-1583	0.947945	1	4.36511	5.74786	4.28014	6.68255	3.42451	2.08109	7.43638	1.25413	high
TCGA-57-1584	1.76164	0	2.71952	8.88985	5.48357	6.81266	3.71783	2.4541	9.08494	0.777166	low
TCGA-57-1585	0.145205	1	4.92165	7.66373	6.55823	9.00468	5.96258	3.52415	6.25463	1.61744	high
TCGA-57-1586	1.86027	0	2.56142	7.53597	4.32662	7.46699	5.86326	2.81301	6.63155	0.642712	low
TCGA-57-1993	2.09041	0	4.08124	8.71294	6.81424	6.51895	3.96511	2.50089	6.83337	1.24403	high
TCGA-57-1994	2.08493	0	2.85169	7.42553	6.00838	8.26174	8.8124	4.33909	5.78616	0.566815	low
TCGA-59-2348	15.0164	0	4.10471	7.32945	6.20517	7.99061	5.79608	2.52914	5.04796	1.42396	high
TCGA-59-2350	1.86027	1	2.5966	6.90692	5.54639	6.63678	5.29766	2.62347	5.59771	0.813804	low
TCGA-59-2351	9.67671	0	3.58062	8.61789	6.40435	7.57968	8.21879	3.44931	8.61682	0.574292	low
TCGA-59-2352	0.783562	1	3.0324	6.82109	5.86533	6.59665	7.02353	2.93378	9.35291	0.551883	low
TCGA-59-2354	2.86575	1	4.96221	7.77551	6.9305	7.87544	7.8202	3.49163	6.11694	1.06847	high
TCGA-59-2355	0.178082	1	4.64979	7.13754	6.39463	7.69513	6.69271	3.1801	8.10044	1.03193	high
TCGA-59-2363	0.452055	0	2.8938	7.48684	4.91247	6.88652	3.76241	2.20112	10.1086	0.797048	low
TCGA-59-A5PD	1.70959	1	2.81115	5.27319	3.87773	5.23431	6.62542	2.59223	8.96129	0.384196	low
TCGA-5X-AA5U	0.989041	0	3.045	7.33658	3.41588	6.15322	2.59559	1.91586	5.26395	0.934675	low
TCGA-61-1721	0.926027	0	3.77872	3.51181	6.80457	7.03532	3.49659	3.16834	4.62653	2.05901	high
TCGA-61-1724	1.74521	1	3.05657	8.79059	5.6894	7.15539	6.21441	2.88814	5.31475	0.750501	low
TCGA-61-1725	2.61918	0	3.33236	6.36767	6.40958	6.73019	6.40474	3.03415	7.42884	0.801533	low
TCGA-61-1728	2.32329	0	2.59249	7.05523	5.70241	7.58388	4.62931	2.35223	6.61825	1.0658	high
TCGA-61-1733	2.64932	0	4.05131	5.94535	6.10036	7.014	4.62982	2.549	3.59181	1.61793	high
TCGA-61-1736	4.06575	1	2.88121	8.30686	5.75533	6.73392	3.65243	2.56534	8.30151	0.886028	low
TCGA-61-1737	3.73699	0	4.34767	7.51037	7.00291	8.96552	5.71826	2.90635	8.28218	1.58096	high
TCGA-61-1738	2.98356	1	1.93748	7.21673	6.50503	6.79723	3.34078	2.30012	4.93326	1.21752	high
TCGA-61-1741	2.80548	1	3.53813	6.72425	5.42777	7.10584	7.49457	3.26438	6.68711	0.652107	low
TCGA-61-1900	0.482192	0	5.45398	5.2642	4.32607	8.65274	6.24894	2.36727	7.76766	1.45062	high
TCGA-61-1907	2.60822	0	1.89564	7.24974	6.58038	6.31619	7.70434	4.48175	10.2895	0.321512	low
TCGA-61-1910	3.08767	0	2.15735	7.08097	5.02682	6.76776	3.96239	1.90316	4.63967	1.00405	high
TCGA-61-1911	3.54247	0	3.60597	6.93091	5.39239	7.45785	9.04652	4.61579	5.75493	0.484184	low
TCGA-61-1914	4.71781	0	2.76148	6.53278	6.4851	7.01299	6.95445	2.90765	8.75429	0.670914	low
TCGA-61-1918	1.31233	1	2.46134	7.81537	6.41902	7.28775	5.8685	2.60916	7.10478	0.817316	low
TCGA-61-1919	3.18082	1	4.44893	6.44731	7.60065	8.7156	7.33507	3.22435	6.2649	1.53968	high
TCGA-61-1995	0.167123	0	2.53186	8.81633	6.90509	7.43702	6.8523	3.66543	6.85748	0.648614	low
TCGA-61-1998	0.460274	0	3.25208	5.92085	7.07268	7.43296	5.30516	2.59096	7.1962	1.30057	high
TCGA-61-2000	1.20822	0	2.46746	4.84172	6.58016	6.70965	4.44675	2.80695	9.61151	0.943258	low
TCGA-61-2002	1.49863	0	3.83897	6.33997	7.06115	8.00151	8.20864	4.26495	6.41361	0.849896	low
TCGA-61-2003	0.334247	0	3.50055	6.24467	6.99182	8.3444	5.77118	3.46495	3.07801	1.64262	high
TCGA-61-2008	2.55342	0	4.22787	8.00424	5.75734	7.68542	8.68997	3.73489	7.94608	0.5783	low
TCGA-61-2009	3.32055	0	4.05163	8.66418	7.27312	8.74757	7.8141	3.37364	5.14158	1.15835	high
TCGA-61-2012	2.55342	0	2.89739	8.05324	6.9424	6.93173	8.30134	3.72644	4.61472	0.609766	low
TCGA-61-2088	0.39726	0	2.22899	2.93138	4.73102	5.42675	3.25124	2.17206	6.66387	0.942435	low
TCGA-61-2092	4.30959	0	3.52638	7.7032	3.53799	4.97999	2.21916	2.11272	9.64617	0.63669	low
TCGA-61-2097	5.05205	0	3.05348	8.00436	6.37047	7.29717	4.00142	2.07006	11.2723	0.977742	low
TCGA-61-2098	5.46027	0	2.98573	6.43984	4.40082	7.18978	3.14013	2.27848	5.43904	1.21184	high
TCGA-61-2101	4.62466	1	3.95542	8.23541	5.53425	8.33302	5.04071	2.30891	7.04181	1.29091	high
TCGA-61-2102	0.539726	1	7.26746	1.36696	7.85398	8.4936	2.36166	2.02087	3.12895	10.0206	high
TCGA-61-2104	6.40548	0	3.2454	7.96734	5.29942	8.04905	6.9798	3.48348	7.30548	0.675392	low
TCGA-61-2109	1.72329	1	2.2883	8.13369	5.65162	6.54267	3.24242	2.46172	6.37751	0.926504	low
TCGA-61-2110	3.70959	1	2.72842	7.25948	5.65935	5.72192	2.83005	2.52167	7.30964	0.900157	low
TCGA-61-2111	10.4795	0	2.30925	7.90489	5.84288	7.5469	4.23876	3.16503	7.91822	0.847957	low
TCGA-61-2113	1.85205	1	4.56645	7.48492	6.71161	8.36521	6.5949	3.35856	7.02259	1.24823	high
GSM1559299	0.284932	1	2.50232	6.54254	5.59359	6.70059	3.61625	2.15612	6.61011	1.07027	high
GSM1559300	0.783562	1	4.5166	4.65969	6.52662	9.05188	8.38168	3.59859	3.49432	1.53944	high
GSM1559301	0.978082	1	4.5539	7.19412	7.19513	9.1227	4.01311	3.6827	5.62273	2.35923	high
GSM1559302	1.05479	1	2.64308	6.5595	4.85018	6.32772	3.63837	2.37056	6.82932	0.870493	low
GSM1559303	1.13425	1	2.63713	6.33776	3.90006	5.79063	6.38398	3.56231	7.53601	0.379495	low
GSM1559304	1.13973	1	3.03908	6.21756	6.31696	7.88998	4.72536	3.0634	5.07029	1.37936	high
GSM1559305	1.18904	1	1.94158	6.98432	5.20992	6.78066	4.05361	2.0528	7.78469	0.807921	low
GSM1559306	1.31233	1	5.30298	6.84302	6.55546	7.67713	3.63776	2.44068	7.87684	2.07914	high
GSM1559307	1.36438	1	4.11017	5.55943	4.89205	8.08169	5.0198	3.57742	6.6002	1.1833	high
GSM1559308	1.38356	1	3.8039	7.75795	5.49472	6.29688	3.53556	2.82783	5.52377	1.0929	high
GSM1559309	1.39178	1	2.74854	7.46202	7.55364	7.80778	5.47446	3.21439	3.47462	1.37778	high
GSM1559310	1.39726	1	3.70085	6.25309	5.96549	7.68054	4.31545	2.39654	5.48097	1.59477	high
GSM1559311	1.73151	1	3.50429	6.15099	5.80219	7.5094	4.4478	3.51087	7.97014	1.06246	high
GSM1559312	2.0137	1	4.03954	3.11942	6.91044	8.42404	10.0076	2.97023	3.21605	1.30753	high
GSM1559313	2.08493	1	3.43125	7.58365	5.97699	6.51041	3.27732	2.9593	8.45293	0.998331	low
GSM1559314	2.15342	1	2.96136	7.83873	5.83908	7.20947	3.39203	2.74674	5.56785	1.22053	high
GSM1559315	2.16438	1	3.35828	3.61305	5.88928	7.35992	4.40704	2.45322	4.16004	1.77281	high
GSM1559316	2.54795	0	3.54114	6.51715	7.33867	8.55724	6.38534	3.51707	4.10542	1.52665	high
GSM1559317	3.0274	1	4.72417	6.48307	6.02056	7.4261	6.16348	3.13158	9.13941	1.00234	high
GSM1559318	3.04384	1	2.40823	7.6206	6.73357	6.90677	3.74616	2.47492	9.25314	0.969928	low
GSM1559319	3.07945	1	4.17208	5.48566	6.31457	8.79229	6.15864	2.7043	4.34563	1.87292	high
GSM1559320	3.11781	1	3.13523	7.32618	6.86988	7.53588	4.96175	2.24352	4.34563	1.49317	high
GSM1559321	4.2411	1	3.78358	5.06494	6.36844	7.82489	5.38167	2.15267	3.62399	1.90037	high
GSM1559322	4.79726	1	5.4877	5.8444	6.62831	9.11032	5.70151	3.42805	5.62367	2.26773	high
GSM1559323	5.13425	1	5.08913	6.706	6.07142	6.59054	5.23995	1.99245	6.31326	1.42119	high
GSM1559324	2.40274	1	4.73085	3.76783	3.23672	6.9814	2.83682	2.71159	5.4773	1.54331	high
GSM1559325	1.2137	1	2.83105	6.13145	4.44004	6.25569	3.50112	2.19621	6.45791	0.916974	low
GSM1559326	1.92055	1	5.19663	6.77329	5.96474	7.24502	5.53881	3.69858	9.39279	1.01098	high
GSM1559327	3.61096	1	2.59139	6.67829	3.42306	6.3939	4.15332	2.15154	8.0153	0.628233	low
GSM1559328	4.30959	1	4.5539	6.37305	7.09438	7.53882	5.47231	3.32545	8.28788	1.32576	high
GSM1559329	2.15068	1	4.38502	5.98543	7.3812	8.42675	3.92714	3.15436	4.32546	2.6341	high
GSM1559330	3.29589	1	4.02342	7.05953	6.55193	8.12616	5.67324	3.10812	5.38869	1.4203	high
GSM1559331	1.88219	1	3.67347	7.11053	6.73657	8.22196	7.27507	2.21624	3.72587	1.39426	high
GSM1559332	2.13151	1	5.47317	5.73628	6.88311	8.33766	6.27088	3.68144	6.16871	1.75637	high
GSM1559333	2.47945	1	3.14329	7.36651	4.95094	6.76834	3.66487	2.10828	6.80798	1.02562	high
GSM1559334	2.77808	1	2.95412	7.63676	4.14582	6.54472	6.37386	2.78823	5.52503	0.552681	low
GSM1559335	1.02192	1	3.24185	8.81521	6.82418	8.6615	4.18265	2.56167	5.88874	1.65395	high
GSM1559336	1.7863	1	5.59943	3.99173	6.73657	8.4803	5.99049	3.79258	3.49666	2.43345	high
GSM1559337	1.27945	1	3.03732	6.03835	4.36751	5.97667	3.37694	3.10041	4.70019	0.887146	low
GSM1559338	3.2	1	2.74099	6.47926	6.44046	8.06503	5.28295	3.51326	6.12338	1.10691	high
GSM1559339	3.27671	1	3.62591	8.19307	5.70688	6.62024	5.39898	1.67566	5.93163	1.0007	high
GSM1559340	1.86027	1	3.16423	7.43576	6.03344	8.07498	5.43408	3.33679	5.53309	1.09071	high
GSM1559341	3.71781	1	3.01982	8.22396	7.52532	7.46501	4.26247	3.10419	8.38723	1.15494	high
GSM1559342	2.35616	1	3.94521	5.98301	7.77278	7.82322	7.85184	3.18842	7.31806	1.10742	high
GSM1559343	2.75342	1	2.96341	7.85268	7.23401	7.22522	5.51679	3.22646	4.13791	1.13091	high
GSM1559344	3.4411	1	3.3132	7.08677	6.12075	8.58279	4.8268	2.98948	6.11085	1.41762	high
GSM1559345	2.45753	1	5.18206	5.62792	6.64111	8.15811	5.41495	2.42049	8.67988	1.83286	high
GSM1559346	3.26849	1	3.51891	8.19129	3.34679	7.24502	4.04929	2.2925	8.92624	0.727932	low
GSM1559347	2.92055	1	2.86028	6.96492	4.67437	6.50491	5.38291	1.90445	3.56482	0.894356	low
GSM1559348	1.85479	1	3.00254	7.67643	5.37919	6.08145	5.31311	3.14264	9.34694	0.539131	low
GSM1559349	3.76164	1	3.23252	8.44363	6.39759	6.96997	6.66939	2.9116	7.38257	0.702762	low
GSM1559350	3.5589	0	3.51031	7.5146	6.75474	8.28998	8.85676	4.30982	5.48178	0.71783	low
GSM1559351	4.87671	1	3.81394	8.32318	4.7916	6.01904	3.15672	2.0627	9.7462	0.827402	low
GSM1559354	5.35616	1	3.60136	7.11969	5.0859	6.54549	3.07883	2.85153	7.59733	1.02698	high
GSM1559355	2.99178	1	3.93444	6.98041	6.3968	7.55606	5.93528	3.46081	7.4793	0.998637	low
GSM1559356	6.4411	1	2.83842	7.64434	5.03771	6.83789	3.69795	2.35588	8.50022	0.854606	low
GSM1559357	4.38356	1	2.81317	7.38428	5.73536	6.04512	3.44502	2.5264	9.17855	0.800935	low
GSM1559358	11.1781	0	2.42916	6.85728	4.02304	4.47536	3.08728	2.07072	5.50647	0.619248	low
GSM1559359	4.33699	1	2.91481	5.79408	4.46169	7.46227	3.58771	2.92679	5.72092	1.12092	high
GSM1559360	5.69589	1	2.76932	6.57048	6.2752	7.5223	4.47135	3.11066	4.05479	1.30074	high
GSM1559361	3.43836	1	3.33934	6.49669	7.41077	7.19456	4.55165	2.96099	4.4755	1.57454	high
GSM1559362	7.10137	0	3.73082	6.31408	4.86221	7.57261	8.25172	2.69105	7.21756	0.65938	low
GSM1559363	3.43288	1	3.45924	5.54037	4.67342	7.27401	4.54402	2.53089	5.53309	1.16192	high
GSM1559364	6.35616	1	2.6683	5.61052	4.99504	6.61376	4.97609	2.08326	8.6648	0.780834	low
GSM1559365	5.47123	1	3.10169	5.76638	8.08447	7.55183	3.82166	1.96013	5.86884	2.22167	high
GSM1559366	5.06575	1	4.62413	7.71788	4.93942	7.35992	5.3106	1.61435	5.02382	1.35608	high
GSM1559367	5.06027	1	3.193	7.53339	5.24076	7.3635	6.93772	2.37837	8.35411	0.66329	low
GSM1559368	6.4274	1	3.52161	4.75368	5.35566	6.09715	3.62871	2.34936	5.98852	1.2412	high
GSM1559369	10.274	1	3.14852	6.07055	5.24984	5.88231	3.45432	2.12095	7.55017	0.97255	low
GSM1559370	7.66301	1	2.71607	7.02112	6.31034	6.48682	4.59702	2.92309	8.93444	0.780606	low
GSM461348	12.3288	0	3.87383	7.45274	6.17899	5.74905	9.27252	3.79953	8.95028	0.356136	low
GSM461349	0.575342	1	2.83749	8.14836	6.149	6.87586	5.79623	3.08399	6.43387	0.740915	low
GSM461350	11.8356	0	3.91566	5.84896	5.9675	6.45595	5.99399	2.91014	6.33638	0.935045	low
GSM461351	11.6712	0	4.01418	8.6124	6.77569	5.50227	3.10173	3.25601	9.05353	0.901217	low
GSM461352	7.80822	1	3.3288	5.99267	5.53555	6.95804	7.86854	2.80292	7.43548	0.633951	low
GSM461353	10.8493	0	3.92756	6.62463	6.40623	7.51114	6.01852	3.246	7.43726	1.03655	high
GSM461354	1.06849	1	3.43766	8.09289	5.25874	8.37836	4.46318	2.53689	7.80249	1.16294	high
GSM461355	0.657534	1	3.69663	6.51632	5.32514	6.79074	5.50635	4.16465	7.35123	0.705231	low
GSM461356	12.3288	0	3.32282	6.59359	7.01328	6.63898	5.3186	2.91515	7.37702	1.00705	high
GSM461357	9.28767	1	3.33487	8.69789	5.24379	6.60895	3.15944	3.76545	6.12831	0.863408	low
GSM461358	5.91781	1	3.25288	6.34224	4.8792	7.81311	5.16502	3.01007	6.86267	0.962681	low
GSM461359	0.90411	1	3.44887	7.58054	5.11087	7.88379	5.25051	3.24045	9.30837	0.795058	low
GSM461360	4.10959	0	4.39182	6.61207	4.85959	6.62467	5.27302	2.80001	5.92039	0.971186	low
GSM461361	1.06849	1	4.0118	5.50801	5.1094	7.4661	5.17352	3.61288	6.8265	1.02857	high
GSM461362	0.657534	1	3.298	6.89231	6.29696	10.2061	5.40932	2.94663	9.23698	1.55664	high
GSM461363	0.986301	1	3.60865	6.9336	3.97079	7.11993	4.26339	3.88077	5.35759	0.820993	low
GSM461364	0.90411	1	4.24053	5.32137	5.67714	7.57407	6.02389	3.27777	6.30232	1.15332	high
GSM461365	0.410959	1	4.13918	6.72565	6.86734	7.8369	6.56946	2.55559	9.76244	1.08475	high
GSM461366	0.739726	1	3.34657	7.67865	4.24594	6.27634	4.23279	3.57935	9.9831	0.528807	low
GSM461367	1.23288	1	3.38736	6.44545	5.09057	7.4043	5.92278	3.18103	7.00747	0.810227	low
GSM461368	1.56164	0	4.15535	6.51632	6.22195	7.33375	6.69187	2.33291	6.75832	1.09915	high
GSM461369	1.23288	0	3.43834	5.82655	6.0301	7.36861	6.67583	2.62209	6.47788	0.977374	low
GSM461370	1.89041	1	4.93306	6.63695	6.18625	7.97433	5.86777	3.0081	6.66193	1.43542	high
GSM461371	2.9589	1	3.49371	5.12724	4.31637	6.23279	5.57493	2.65617	5.92039	0.773447	low
GSM461372	2.9589	0	3.44018	6.47872	5.3142	7.6841	5.8037	2.84571	8.27206	0.882181	low
GSM461373	4.84932	1	3.28129	7.2523	4.29481	6.59965	4.62925	2.68856	5.40412	0.809677	low
GSM461374	0.986301	1	3.97868	4.27238	4.60342	8.03527	4.63624	3.73567	5.70349	1.30537	high
GSM461375	4.68493	1	2.75752	8.16189	7.1568	7.42913	6.97083	3.30477	4.66792	0.858843	low
GSM461376	1.72603	1	3.58587	8.9869	5.88271	7.64804	2.37669	0.0576393	7.38084	2.09343	high
GSM461377	9.12329	1	4.02187	7.92907	4.83532	7.87352	7.15123	3.37724	6.58228	0.719399	low
GSM461378	1.15068	1	4.04948	7.029	6.28354	7.16814	7.70659	2.56898	5.02137	0.944279	low
GSM461379	3.94521	1	3.70011	7.92742	7.26745	6.478	4.50223	2.57937	9.07604	1.05103	high
GSM461380	3.69863	1	3.10774	5.77906	5.7945	6.05079	5.50584	2.57799	6.81872	0.807448	low
GSM461381	1.31507	1	4.52893	5.93254	6.78382	7.10103	6.62042	3.22205	5.20643	1.23237	high
GSM461382	1.31507	1	3.73472	6.40137	6.57689	6.30987	5.87931	2.77525	8.00504	0.873651	low
GSM461383	1.72603	1	4.42692	5.44523	6.97218	7.18634	7.01971	2.15898	6.50324	1.33578	high
GSM461384	2.05479	1	2.41616	6.49833	6.67296	7.43826	4.958	3.12863	7.45401	0.982152	low
GSM461385	2.71233	1	4.08167	6.17349	8.08677	7.90551	7.5934	2.62969	5.75555	1.46475	high
GSM461386	2.71233	1	2.57044	6.08899	5.14588	5.49288	5.82025	2.57214	7.93872	0.528078	low
GSM461387	3.94521	0	2.65914	7.52939	5.73969	6.92979	5.65116	2.46588	6.83443	0.777105	low
GSM461388	1.23288	1	3.31403	5.70446	7.55253	7.2955	6.15147	2.50921	6.80509	1.28061	high
GSM461389	1.47945	1	3.13826	5.61612	6.77278	7.52274	7.16117	2.30517	5.32135	1.13336	high
GSM461390	2.79452	0	3.92149	8.25003	5.64151	5.77766	2.4152	3.11442	4.64006	1.17914	high
GSM461391	1.39726	1	2.05613	4.50965	3.79929	6.46494	2.59657	2.31143	7.37004	0.903297	low
GSM461392	1.47945	1	2.43699	8.48594	5.44033	6.75239	5.23064	3.53754	5.54126	0.636304	low
GSM461393	1.72603	1	3.2566	8.28915	6.15768	8.99192	2.37011	2.19702	4.62525	2.43218	high
GSM461394	2.63014	1	2.06055	5.96305	4.4729	7.37354	1.85438	3.42343	4.51946	1.20647	high
GSM461395	1.72603	1	3.1686	5.4656	4.75927	6.49707	4.41844	2.33677	7.27516	0.916176	low
GSM461396	2.46575	1	3.09205	7.06753	4.21995	7.50305	2.81547	3.43619	3.39406	1.22214	high
GSM461397	2.87671	1	2.01787	5.5773	4.56098	6.18836	0.684384	3.46974	3.18272	1.25447	high
GSM461398	2.13699	1	2.43699	8.50286	5.07312	8.23183	2.03741	3.1844	6.77513	1.2327	high
GSM461399	1.31507	1	2.91059	6.09335	8.52895	7.26163	7.7429	2.65984	4.44254	1.2	high
GSM461400	0.90411	0	2.54029	4.96048	6.62949	8.45186	7.51805	3.4895	4.0532	1.08663	high
GSM495139	1.47945	1	2.78053	3.39735	4.03653	6.49092	2.93777	2.00662	3.54484	1.42526	high
GSM495140	3.94521	1	2.85211	6.62959	5.22786	7.03941	7.25028	3.77	5.02583	0.594738	low
GSM495141	9.45205	0	4.12386	7.5984	5.17478	7.43388	5.61401	3.31397	8.23467	0.823301	low
GSM495142	8.21918	0	2.64768	8.69672	4.29966	5.08269	4.52344	2.49416	7.72625	0.4482	low
GSM495143	1.23288	1	4.62395	6.17403	7.80636	8.59122	5.502	2.73543	4.53098	2.49904	high
GSM495144	0.90411	1	2.53988	7.48364	3.8329	5.52274	4.16921	3.05422	8.64331	0.447266	low
GSM495145	4.43836	0	1.87024	6.42409	6.0858	7.18044	6.60661	3.23375	5.69158	0.67909	low
GSM495146	2.71233	1	3.6964	6.74449	6.60265	8.52031	9.32019	3.6227	5.16907	0.839815	low
GSM495147	0.410959	1	3.24854	7.95069	6.37285	7.91665	4.76111	3.0183	5.10426	1.28513	high
GSM495148	3.0411	1	3.37848	6.57691	5.96593	7.6108	4.60819	3.11609	6.61684	1.18143	high
GSM495149	4.43836	1	3.70471	6.20542	5.31755	7.99966	8.9494	3.81533	5.23794	0.665726	low
GSM495150	5.17808	0	2.70275	6.75556	4.17109	5.44103	2.97694	2.3692	8.05555	0.675338	low
GSM495151	1.47945	1	3.09342	5.43542	4.55134	7.67946	3.52341	2.02539	7.27491	1.31182	high
GSM495152	5.91781	1	3.33966	7.94448	6.36751	7.04611	6.21697	3.31397	6.75223	0.781113	low
GSM495153	5.91781	1	3.23074	7.74725	5.56045	7.76601	4.00194	2.42446	7.02667	1.212	high
GSM495154	0.821918	1	4.18709	4.22382	7.06184	7.64452	7.46352	4.42276	5.02088	1.14516	high
GSM495155	2.63014	1	3.84167	7.77048	3.33772	6.91471	2.51965	2.41315	6.25466	1.0561	high
GSM495156	3.94521	1	2.83572	6.69081	6.60554	7.65276	4.45212	3.15816	8.69902	1.06781	high
GSM495157	5.17808	0	4.14271	4.12849	6.85386	5.72848	3.01579	2.18609	4.47085	2.03826	high
GSM495158	3.36986	1	2.95594	6.67611	5.0257	6.86586	3.37768	2.92628	9.66561	0.842467	low
GSM495159	3.69863	1	4.07997	7.60463	6.70272	7.44477	9.24439	3.71249	5.88604	0.665769	low
GSM495160	2.38356	0	2.06775	8.30017	4.80508	5.88206	4.59668	2.50235	11.6603	0.413431	low
GSM495161	1.64384	0	3.32788	7.67708	6.24984	7.8531	6.38906	3.3182	8.18142	0.818946	low
GSM495162	1.15068	0	4.61638	5.81688	7.75761	8.466	5.00765	2.37338	5.62425	2.62607	high
GSM495163	2.71233	0	3.29115	7.58674	5.19148	6.43937	4.47314	3.05497	7.97593	0.73305	low
GSM495164	9.36986	0	3.28892	7.61473	5.62417	7.07962	4.11326	2.37661	7.14021	1.07455	high
GSM495165	2.63014	1	4.90119	5.46137	7.09788	7.17513	3.94855	1.61287	5.49541	2.59917	high
GSM495166	0.739726	0	4.51459	6.17825	7.79789	8.38989	8.4676	3.96409	4.74804	1.2837	high
GSM642933	20.2218	0	2.85404	7.596	5.22918	7.64283	7.49841	3.49345	6.69635	0.570548	low
GSM642934	9.71663	0	2.7752	7.25427	4.59432	5.63211	3.06635	2.78992	8.95488	0.644158	low
GSM642935	6.04517	1	2.68902	7.76903	5.63947	7.89462	7.3249	2.8023	7.19561	0.672394	low
GSM642936	2.47502	1	2.53671	9.09467	7.57073	7.46746	8.08304	2.76162	4.55133	0.773207	low
GSM642937	4.2245	1	3.21907	7.91365	5.78746	6.92054	5.3099	2.74547	8.2841	0.774638	low
GSM642938	2.35455	1	2.99643	4.29885	6.03152	7.5141	6.25995	2.6687	6.20397	1.10978	high
GSM642939	2.12731	1	2.93042	7.44279	4.90355	6.6688	5.61325	2.68014	4.87054	0.751118	low
GSM642940	4.75838	1	2.92801	7.93748	6.08681	7.4807	7.52129	2.7308	9.49989	0.586227	low
GSM642941	9.08966	0	3.21147	7.19263	5.46621	5.12597	3.04783	2.71974	8.76557	0.735193	low
GSM642942	2.95962	1	3.17163	4.4448	6.61318	7.09621	3.26435	2.82369	5.56911	1.76292	high
GSM642943	2.71595	1	2.88488	6.84809	4.42281	6.54293	7.49802	2.77703	7.38979	0.460383	low
GSM642944	4.62149	1	4.22845	7.36538	6.9579	7.77469	6.15071	2.78406	5.51447	1.38789	high
GSM642945	4.09856	0	2.96299	7.97168	6.53681	7.25402	7.27006	2.78489	8.22817	0.666356	low
GSM642946	1.47844	1	3.35437	3.41337	6.12208	7.7023	7.72204	2.80965	7.27072	0.986062	low
GSM642947	4.62423	0	2.98686	6.44882	7.15135	8.28684	6.01773	2.72562	5.01096	1.443	high
GSM642948	5.02396	1	2.83927	7.79993	5.707	6.58123	3.28593	2.76616	8.68587	0.878675	low
GSM642949	0.744695	0	5.86	6.7975	7.11552	7.97905	5.51539	2.82419	6.46697	2.0795	high
GSM642950	1.84531	1	2.62591	7.19263	6.10308	6.83451	7.21183	2.79957	9.21918	0.545324	low
GSM642951	1.68652	1	3.25538	5.58196	6.24803	7.80758	4.37903	3.61415	7.17594	1.2498	high
GSM642952	1.09514	1	2.81806	3.15891	4.37581	6.3368	3.28076	2.74313	3.79657	1.25749	high
GSM642953	2.423	1	4.85122	6.07227	7.12455	8.1442	7.65015	3.44585	7.0502	1.24791	high
GSM642954	12.2163	0	4.6078	6.50597	5.54004	6.18771	3.35329	2.73833	6.24744	1.33843	high
GSM642955	1.81246	1	2.91346	6.94809	6.55702	6.88568	3.53639	2.78729	7.60056	1.16342	high
GSM642956	11.1431	0	2.7227	6.14876	5.2091	8.05412	3.28973	3.372	7.21641	1.19089	high
GSM642957	0.689938	1	3.44523	6.71563	4.92734	6.29874	3.55609	2.74055	9.48035	0.815036	low
GSM642958	1.84805	1	2.62034	7.21465	5.23477	6.47317	5.4758	2.64395	8.52415	0.606775	low
GSM642959	2.97878	1	2.749	6.93814	4.46556	5.19045	3.28016	2.7137	7.74366	0.62119	low
GSM642960	1.90007	1	2.83908	7.43871	6.61656	8.03844	4.08451	2.7449	6.79859	1.36751	high
GSM642961	8.19439	0	2.95713	4.50671	4.34771	6.73958	5.56006	2.75978	4.83644	0.859822	low
GSM642962	2.17385	1	2.84534	5.71446	6.19146	6.67001	3.33085	2.76186	8.63545	1.10612	high
GSM642963	6.51061	0	3.06278	7.84418	4.54682	5.92726	3.61674	2.71701	6.45512	0.738169	low
GSM642964	6.25873	1	2.8562	6.98431	7.15469	7.74647	4.99853	2.77837	6.49047	1.28934	high
GSM642965	3.90144	1	2.85922	7.57614	4.60159	7.23507	2.70682	3.29494	7.75806	0.916376	low
GSM642966	1.42916	1	2.93806	6.95137	6.23198	6.28964	7.41912	2.78856	6.78578	0.600457	low
GSM642967	5.32512	1	4.62746	7.82747	5.23302	6.70167	8.01153	2.78104	7.72037	0.611493	low
GSM642968	10.0616	0	2.85138	7.35485	6.66145	7.98996	7.46827	4.44114	4.80238	0.751167	low
GSM642969	2.18207	1	4.22783	6.65099	6.08595	8.2393	6.84247	2.91537	3.69163	1.38696	high
GSM642970	2.46133	1	2.97569	7.39459	3.69789	6.1674	3.31873	2.73728	4.59234	0.803345	low
GSM642971	9.99042	0	3.29168	6.12271	6.21339	6.47478	5.71684	2.76377	6.47074	0.906393	low
GSM642972	6.79535	1	3.22677	6.45281	6.52393	8.15737	8.02878	2.77064	5.82596	0.951653	low
GSM642973	4.55578	1	3.45088	7.62977	4.93464	7.37122	4.1842	2.7704	8.32808	0.920318	low
GSM642974	0.837782	1	4.00457	6.68429	3.41735	7.40453	3.46843	2.76266	6.31656	1.07852	high
GSM642975	0.25462	1	2.87953	6.85264	3.89243	5.14554	3.38078	2.86683	5.03471	0.656798	low
GSM642976	2.48049	1	3.11913	6.74589	5.80304	7.441	4.43644	2.77807	8.26931	1.03132	high
GSM642977	6.67214	0	4.05187	7.8043	4.7581	5.77373	4.61392	2.76021	9.02232	0.650564	low
GSM642978	4.69268	0	3.03396	8.13938	7.96231	8.34083	8.35463	2.80622	6.27044	0.974662	low
GSM642979	1.55236	1	5.29606	5.30581	8.56742	8.64103	10.0267	3.49151	3.95272	1.64367	high
GSM642980	3.80287	1	2.89822	6.72748	5.57857	6.45227	5.78615	2.7308	9.1304	0.628625	low
GSM642981	3.8768	1	3.22937	7.50401	6.20436	7.48727	4.2939	3.0211	8.80364	1.0204	high
GSM642982	1.14442	1	5.69269	6.85112	5.8114	7.6702	6.41445	3.16596	3.62878	1.5473	high
GSM642983	2.01506	1	2.64226	8.13604	5.83292	7.41073	5.66814	2.70858	7.77351	0.754873	low
GSM642984	10.2916	0	3.05087	7.98391	3.16866	7.29219	3.3531	2.72408	8.88838	0.697568	low
GSM642985	8.57769	0	2.75186	6.45781	4.77948	7.7023	6.32399	2.75407	7.13726	0.733767	low
GSM642986	8.01369	0	3.04702	5.47153	6.31775	6.0109	6.41523	3.0325	6.90257	0.717881	low
GSM642987	8.33676	0	2.69157	6.66976	6.21507	6.99984	8.54332	2.7749	7.37509	0.555368	low
GSM642988	7.62765	1	3.7534	7.06402	6.2087	8.70351	5.27155	2.87826	6.84811	1.44912	high
GSM642989	3.37851	1	3.20476	6.19608	6.01491	7.7337	3.37548	2.77153	7.0142	1.48447	high
GSM642990	6.20397	0	2.86451	6.24026	5.78629	5.39182	5.84523	3.81337	3.66668	0.633722	low
GSM642991	5.02122	0	6.00578	7.2408	7.10019	8.89303	6.32557	2.79074	6.47764	2.20536	high
GSM642992	2.83368	1	2.90956	5.43841	6.37687	6.2393	3.26972	2.76672	3.79123	1.43984	high
GSM642993	1.72758	1	3.2938	6.70771	6.05204	6.90415	3.26115	2.72152	3.51124	1.5633	high
GSM642994	9.29227	1	2.71046	7.51069	4.99471	6.67001	3.38988	2.8314	4.09611	1.02403	high
GSM642995	1.3963	1	5.34234	7.97573	5.54969	7.11639	3.02487	2.77064	5.2268	1.81641	high
GSM642996	1.58522	1	4.93531	5.23067	6.50013	8.5341	7.4552	2.89976	5.81813	1.57394	high
GSM642997	0.783025	1	3.2502	6.74727	5.86537	6.91171	3.06609	2.76875	6.24466	1.31287	high
GSM642998	2.15743	1	5.95401	3.08205	2.83323	6.58924	3.92521	2.79943	3.51386	1.64586	high
GSM642999	7.35661	1	2.71386	7.66476	6.18801	6.75819	3.7451	2.77314	8.65517	0.905214	low
GSM643000	3.49076	1	2.9567	7.89299	5.91862	6.45962	6.06975	2.7308	9.21565	0.590085	low
GSM643001	1.26215	1	4.48115	4.41905	9.13248	8.70901	10.4794	8.43077	7.82388	0.620853	low
GSM643002	2.29979	1	3.14007	7.57698	5.23612	7.52045	6.32766	2.76672	3.96853	0.898982	low
GSM643003	4.75565	0	3.29268	7.36649	4.39839	5.95425	3.39474	2.74521	3.31574	0.961876	low
GSM643004	0.922656	1	7.58039	3.76359	3.84179	7.80758	3.42326	2.79987	3.4251	3.27538	high
GSM643005	5.24025	0	3.11864	7.73008	6.79043	7.41073	3.42113	2.78729	7.49456	1.33794	high
GSM643006	1.56605	1	4.91561	7.09798	6.79669	7.495	4.63996	2.79385	3.70586	2.0152	high
GSM643007	0.774812	1	3.06422	6.47837	5.44108	7.41169	3.28126	2.73139	7.07951	1.24586	high
GSM643008	6.11362	1	3.92321	6.28482	7.58384	8.41628	9.16323	4.1999	6.7477	0.876469	low
GSM643009	1.87817	1	3.63231	7.51872	6.16049	7.10199	5.30892	2.73937	8.26343	0.935925	low
GSM643010	0.531143	1	4.06897	5.80845	7.15531	9.11534	9.15695	2.8099	6.93378	1.20422	high
GSM643011	0.00821355	1	5.83469	6.69129	5.76374	8.23596	5.98861	2.73667	4.33465	1.92389	high
GSM643012	9.60986	0	2.74261	7.63061	3.75961	7.42652	5.32913	2.87124	9.13707	0.555005	low
GSM643013	9.27858	0	2.49045	7.89681	4.49353	7.495	3.0445	2.71796	3.5782	1.15172	high
GSM643014	2.49418	1	3.03126	7.36329	7.14768	7.52635	6.88668	2.76773	8.60457	0.839742	low
GSM643015	3.81109	1	2.83512	8.94704	7.24903	7.25796	5.14817	2.86118	8.99997	0.866056	low
GSM643016	3.00068	1	3.35151	7.98288	4.69612	6.19563	4.62861	2.69599	7.60773	0.671951	low
GSM643017	7.75907	0	4.09196	7.52964	7.20281	8.44823	9.49066	4.32841	4.62303	0.835233	low
GSM643018	7.72348	0	3.06602	4.78066	4.77709	5.55018	3.06999	2.7962	6.93427	0.910266	low
GSM643019	2.8063	1	2.93882	7.02368	4.41541	6.80738	3.34427	2.72356	7.59601	0.864363	low
GSM643020	6.45585	0	2.98892	3.99964	4.2043	6.20532	3.04367	2.7481	3.30525	1.23448	high
GSM643021	0.506502	1	3.06602	6.81707	4.05659	5.05193	3.36291	3.00699	7.57993	0.579169	low
GSM643022	5.859	0	2.94071	6.99963	6.59009	7.27981	4.4194	2.74754	8.52215	1.06287	high
GSM643023	0.676249	1	2.76478	6.72051	4.96784	6.20721	3.04795	2.83522	7.98684	0.830662	low
GSM643024	3.04723	1	3.48789	5.96299	6.94531	8.31698	7.80945	2.80541	6.87339	1.09016	high
GSM643025	1.45927	1	2.9567	4.66343	3.47404	8.34286	3.60496	2.75239	6.55421	1.21774	high
GSM643026	3.1102	1	2.77198	7.84418	6.203	7.27278	3.3562	2.71459	8.74223	1.0599	high
GSM643027	2.5681	1	4.65322	6.44882	7.57879	8.52554	5.75174	2.68178	6.08384	2.09058	high
GSM643028	2.70773	1	2.41102	5.63303	5.73672	7.06461	6.5875	2.73486	8.064	0.683532	low
GSM643029	1.31691	1	3.40731	6.46588	5.32126	8.19255	7.96153	2.76851	3.92809	0.931164	low
GSM643030	2.31075	1	2.98604	7.63962	5.93296	7.10341	5.19253	2.74189	4.84625	0.998654	low
GSM643031	3.98357	1	2.77863	8.34127	2.73534	5.36743	3.30974	2.72152	8.84896	0.42351	low
GSM643032	0.0520192	1	4.34148	6.28355	7.95134	8.74365	7.07257	2.80649	3.2069	2.13195	high
GSM643033	5.60712	0	3.28954	7.64958	4.90664	5.56583	3.5151	2.73056	8.69098	0.67928	low
GSM643034	6.61191	0	3.25342	5.91942	5.50307	6.936	4.9379	2.77287	8.41197	0.89506	low
GSM643035	2.65845	1	4.30297	5.81389	6.67718	8.17767	6.15147	2.77778	6.81063	1.50453	high
GSM643036	2.17112	1	2.69902	7.91189	5.25658	7.82166	9.38469	4.2503	8.79359	0.344089	low
GSM643037	5.82615	0	3.2529	7.59309	7.3686	7.41845	4.38262	2.7311	8.31371	1.26453	high
GSM643038	3.81383	1	3.09955	6.68615	6.43871	7.896	4.67061	3.02635	4.4444	1.44534	high
GSM643039	0.405202	1	3.08759	3.13711	7.16695	6.54934	3.39518	2.87136	4.37033	1.94065	high
GSM746861	1.87945	1	2.85176	6.21839	4.95711	8.15512	3.78825	2.48237	5.71061	1.37445	high
GSM746862	7.07397	0	2.66766	7.93145	6.19399	7.84175	5.37196	2.89882	6.57831	0.959377	low
GSM746863	1.63014	1	3.25126	6.87165	6.02622	7.94979	5.89134	2.71716	4.40841	1.22639	high
GSM746864	1.03288	1	5.21627	6.89236	5.61286	7.47201	3.82731	2.60495	5.43288	1.87114	high
GSM746865	2.45753	0	4.20201	6.65616	4.75644	6.81166	4.88617	3.6733	5.36088	0.922605	low
GSM746866	9.61918	0	3.65285	6.73175	4.99565	6.67461	4.66395	3.15017	6.19619	0.894435	low
GSM746867	2.64384	1	3.72046	4.1266	5.03462	6.24647	4.37759	2.99921	5.94683	1.08069	high
GSM746868	2.05205	1	2.32472	8.37482	5.66793	6.60445	4.73469	3.10088	9.75884	0.564723	low
GSM746869	1.30411	1	4.82339	6.75991	6.7001	7.24853	4.70836	2.36767	5.79716	1.77833	high
GSM746870	0.134247	1	4.14997	6.73026	10.9338	7.78789	3.99917	3.06626	4.61221	3.54857	high
GSM746871	1.28767	1	2.91022	5.60245	4.57839	5.50426	4.27087	3.57371	5.7032	0.654488	low
GSM746872	8.00822	1	3.8953	8.28184	4.60513	7.36424	5.79321	3.62816	5.14836	0.764859	low
GSM746873	5.46027	0	2.88789	5.22492	6.62395	9.09173	6.49673	2.51576	5.25743	1.58383	high
GSM746874	3.3863	0	2.68384	5.50989	7.66335	8.16112	5.14602	2.92819	4.6654	1.7266	high
GSM746876	3.32055	1	3.29681	7.80301	5.74614	6.15083	4.83993	3.13227	7.28737	0.725476	low
GSM746877	0.663014	1	4.00795	4.50031	6.09751	8.2107	4.37743	2.34236	5.13344	2.18154	high
GSM746880	2.2411	1	3.92921	7.04141	6.3423	7.07423	5.49544	3.56141	5.30289	1.06883	high
GSM746883	1.80548	0	2.77347	5.74919	4.64994	6.62955	5.13828	2.60017	8.15977	0.701409	low
GSM746884	4.32603	1	4.0227	7.4132	5.24324	7.76776	4.52578	1.78689	7.79118	1.31502	high
GSM746885	2.69863	1	3.61395	5.00233	4.96746	5.85485	4.13126	2.49067	5.45058	1.05137	high
GSM746886	0.649315	1	3.34742	7.33331	5.37808	8.48449	4.59756	3.14624	8.3095	1.09487	high
GSM746887	0.375342	1	3.01408	8.70524	6.35113	8.07239	8.6374	2.7798	8.63466	0.58707	low
GSM746889	1.90959	0	3.88356	5.37033	5.74643	8.28409	9.62262	3.01448	5.32496	0.829654	low
GSM746890	5.87123	0	4.76307	6.88875	5.09429	5.87604	4.78108	2.53646	7.72743	0.909923	low
GSM746891	1.92877	1	5.00397	7.1886	6.15396	7.51371	3.92003	2.18775	8.88331	1.6561	high
GSM746892	4.27671	1	3.40186	7.03321	5.69191	6.27461	4.80141	2.79825	10.7063	0.683499	low
GSM746893	2.85753	1	3.08025	6.88799	5.08662	7.63004	4.67309	3.42887	6.24422	0.938555	low
GSM746894	4.67671	0	2.12218	4.97081	6.93347	7.05684	4.99738	3.062	7.4938	1.00361	high
GSM746895	3.15616	1	3.25126	7.41126	5.98971	6.85301	4.5052	3.07491	7.90064	0.896187	low
GSM746896	4.18904	1	2.94244	4.0852	5.91089	7.59419	4.34486	1.98922	5.57835	1.66781	high
GSM746898	1.18904	1	3.15201	6.43747	7.45043	7.27295	5.35911	3.26239	9.19407	1.01587	high
GSM746899	7.42466	0	3.29211	7.9205	7.37584	9.08369	11.7976	3.47428	7.60644	0.565536	low
GSM746900	5.73973	1	3.68328	7.61615	5.5724	6.90658	4.11716	3.02362	6.43146	1.04612	high
GSM746902	2.70685	0	4.00451	8.10074	6.45388	7.29238	4.28251	2.68898	6.93267	1.30545	high
GSM746904	6.88493	0	3.05005	7.3854	4.3548	7.10044	5.99849	2.65996	5.97235	0.68692	low
GSM746905	10.6548	0	4.36036	4.43352	5.99701	4.60541	4.35504	2.59733	6.23087	1.03285	high
GSM746906	6.16712	1	3.75929	8.52496	6.1486	7.56039	4.88936	2.62018	6.37275	1.17316	high
GSM746907	7.65753	1	3.10147	8.38447	5.40451	7.09673	4.81431	3.37788	5.24612	0.840887	low
GSM746909	0.257534	1	3.90244	5.79196	5.06816	5.88846	6.16848	1.54571	6.34134	0.870179	low
GSM746910	1.71781	1	4.41282	4.32533	6.28846	6.81577	5.3352	3.33	3.21288	1.57325	high
GSM746911	0.871233	1	2.86449	7.31886	5.57401	7.96055	4.98543	2.79277	4.46759	1.17041	high
GSM746912	2.66575	0	4.62781	7.1008	5.4142	7.00676	4.037	2.92752	7.95954	1.18646	high
GSM746913	2.82466	1	3.12436	7.82034	6.86822	7.50922	11.6844	5.00975	9.19659	0.281454	low
GSM746914	4.11233	1	2.98553	7.85481	5.72839	7.22189	5.09733	1.9933	10.6139	0.787368	low
GSM746915	5.05753	1	2.70088	7.18183	4.35273	6.40489	3.74614	3.00497	7.66681	0.680446	low
GSM746916	1.59452	1	2.65251	8.21269	6.05335	7.97364	4.42117	2.49254	8.33998	1.03174	high
GSM746918	4.55342	1	2.51582	7.89319	5.70912	9.38876	5.57688	3.06064	5.78011	1.17151	high
TCGA-OY-A56Q	1.57808	0	2.14508	5.67331	3.38273	4.77953	2.11007	1.89145	7.47851	0.648666	low
TCGA-VG-A8LO	0.0657534	1	2.805	7.79779	4.19122	6.33371	3.41572	2.29825	5.74607	0.828568	low
TCGA-WR-A838	0.832877	1	3.74027	7.33286	3.27526	4.84405	1.93713	2.00147	8.72977	0.70722	low
