# Supplementary material for: Immune Cell Infiltration Landscape of Ovarian Cancer to Identify Prognosis and Immunotherapy-Related Genes to Aid Immunotherapy
Source: Front Cell Dev Biol. 2021 Nov 3;9:749157. doi: 10.3389/fcell.2021.749157 (PMC8595115; doi:10.3389/fcell.2021.749157)
Supplement: Supplementary file 10 [file Table6.XLSX]

## Sheet: ICI signature genes A（GO）
ONTOLOGY	ID	Description	pvalue	p.adjust	qvalue	geneID	Count
BP	GO:1905522	negative regulation of macrophage migration	0.000185839	0.162981	0.131457	EMILIN1/MMP28	2
BP	GO:0014902	myotube differentiation	0.000918272	0.199696	0.16107	TMEM119/PLEKHO1/MAMSTR	3
BP	GO:0051146	striated muscle cell differentiation	0.00151139	0.199696	0.16107	TMEM119/PLEKHO1/MAMSTR/LMOD1	4
BP	GO:1905521	regulation of macrophage migration	0.00202707	0.199696	0.16107	EMILIN1/MMP28	2
BP	GO:0000187	activation of MAPK activity	0.00220695	0.199696	0.16107	FGF1/PROK1/HGF	3
BP	GO:0002686	negative regulation of leukocyte migration	0.00318289	0.199696	0.16107	EMILIN1/MMP28	2
BP	GO:0051897	positive regulation of protein kinase B signaling	0.00334121	0.199696	0.16107	AXL/FGF1/HGF	3
BP	GO:0030198	extracellular matrix organization	0.00345243	0.199696	0.16107	LOXL1/OLFML2A/EMILIN1/MMP28	4
BP	GO:0003179	heart valve morphogenesis	0.0035774	0.199696	0.16107	EMILIN1/FGFRL1	2
BP	GO:0061138	morphogenesis of a branching epithelium	0.0036712	0.199696	0.16107	FGF1/HGF/TCF21	3
BP	GO:1905517	macrophage migration	0.00371372	0.199696	0.16107	EMILIN1/MMP28	2
BP	GO:0045765	regulation of angiogenesis	0.00398118	0.199696	0.16107	FGF1/PROK1/EMILIN1/HGF	4
BP	GO:0042692	muscle cell differentiation	0.00405561	0.199696	0.16107	TMEM119/PLEKHO1/MAMSTR/LMOD1	4
BP	GO:0001763	morphogenesis of a branching structure	0.00451689	0.199696	0.16107	FGF1/HGF/TCF21	3
BP	GO:0001658	branching involved in ureteric bud morphogenesis	0.00458175	0.199696	0.16107	FGF1/TCF21	2
BP	GO:0060541	respiratory system development	0.00464654	0.199696	0.16107	FGF1/TCF21/FGFRL1	3
BP	GO:0003170	heart valve development	0.00488997	0.199696	0.16107	EMILIN1/FGFRL1	2
BP	GO:0030278	regulation of ossification	0.0049805	0.199696	0.16107	OMD/TMEM119/HGF	3
BP	GO:0010830	regulation of myotube differentiation	0.00504759	0.199696	0.16107	TMEM119/MAMSTR	2
BP	GO:0045669	positive regulation of osteoblast differentiation	0.00536979	0.199696	0.16107	TMEM119/HGF	2
BP	GO:0060675	ureteric bud morphogenesis	0.00553436	0.199696	0.16107	FGF1/TCF21	2
BP	GO:0043062	extracellular structure organization	0.00560841	0.199696	0.16107	LOXL1/OLFML2A/EMILIN1/MMP28	4
BP	GO:1901342	regulation of vasculature development	0.00560841	0.199696	0.16107	FGF1/PROK1/EMILIN1/HGF	4
BP	GO:0072171	mesonephric tubule morphogenesis	0.00570123	0.199696	0.16107	FGF1/TCF21	2
BP	GO:0042698	ovulation cycle	0.00621558	0.199696	0.16107	AXL/PAM	2
BP	GO:0031100	animal organ regeneration	0.00693312	0.199696	0.16107	AXL/HGF	2
BP	GO:0072078	nephron tubule morphogenesis	0.00711813	0.199696	0.16107	FGF1/TCF21	2
BP	GO:0030500	regulation of bone mineralization	0.00749483	0.199696	0.16107	OMD/TMEM119	2
BP	GO:0072088	nephron epithelium morphogenesis	0.00749483	0.199696	0.16107	FGF1/TCF21	2
BP	GO:0061333	renal tubule morphogenesis	0.00788039	0.199696	0.16107	FGF1/TCF21	2
BP	GO:0072028	nephron morphogenesis	0.00788039	0.199696	0.16107	FGF1/TCF21	2
BP	GO:0051896	regulation of protein kinase B signaling	0.00826911	0.199696	0.16107	AXL/FGF1/HGF	3
BP	GO:0043406	positive regulation of MAP kinase activity	0.00962543	0.199696	0.16107	FGF1/PROK1/HGF	3
BP	GO:0051781	positive regulation of cell division	0.00972349	0.199696	0.16107	FGF1/PROK1	2
BP	GO:0060021	roof of mouth development	0.0101567	0.199696	0.16107	CLDN5/TCF21	2
BP	GO:0045778	positive regulation of ossification	0.0103765	0.199696	0.16107	TMEM119/HGF	2
BP	GO:0043491	protein kinase B signaling	0.0107774	0.199696	0.16107	AXL/FGF1/HGF	3
BP	GO:0072080	nephron tubule development	0.0110486	0.199696	0.16107	FGF1/TCF21	2
BP	GO:0060993	kidney morphogenesis	0.0112768	0.199696	0.16107	FGF1/TCF21	2
BP	GO:0070167	regulation of biomineral tissue development	0.0112768	0.199696	0.16107	OMD/TMEM119	2
BP	GO:0061326	renal tubule development	0.011507	0.199696	0.16107	FGF1/TCF21	2
BP	GO:0048010	vascular endothelial growth factor receptor signaling pathway	0.0117394	0.199696	0.16107	AXL/EMILIN1	2
BP	GO:0001657	ureteric bud development	0.0119738	0.199696	0.16107	FGF1/TCF21	2
BP	GO:0072163	mesonephric epithelium development	0.0122103	0.199696	0.16107	FGF1/TCF21	2
BP	GO:0072164	mesonephric tubule development	0.0122103	0.199696	0.16107	FGF1/TCF21	2
BP	GO:0070301	cellular response to hydrogen peroxide	0.0124488	0.199696	0.16107	AXL/HGF	2
BP	GO:0001823	mesonephros development	0.0131767	0.199696	0.16107	FGF1/TCF21	2
BP	GO:0048511	rhythmic process	0.0138081	0.199696	0.16107	AXL/PROK1/PAM	3
BP	GO:0072009	nephron epithelium development	0.0149454	0.199696	0.16107	FGF1/TCF21	2
BP	GO:0060326	cell chemotaxis	0.0149595	0.199696	0.16107	FGF1/HGF/MMP28	3
BP	GO:1903510	mucopolysaccharide metabolic process	0.0157332	0.199696	0.16107	OMD/HGF	2
BP	GO:0008543	fibroblast growth factor receptor signaling pathway	0.0162681	0.199696	0.16107	FGF1/FGFRL1	2
BP	GO:0030282	bone mineralization	0.0162681	0.199696	0.16107	OMD/TMEM119	2
BP	GO:0032963	collagen metabolic process	0.0165385	0.199696	0.16107	EMILIN1/MMP28	2
BP	GO:0007191	adenylate cyclase-activating dopamine receptor signaling pathway	0.0170123	0.199696	0.16107	GNG2	1
BP	GO:0033690	positive regulation of osteoblast proliferation	0.0170123	0.199696	0.16107	TMEM119	1
BP	GO:0035768	endothelial cell chemotaxis to fibroblast growth factor	0.0170123	0.199696	0.16107	FGF1	1
BP	GO:0060068	vagina development	0.0170123	0.199696	0.16107	AXL	1
BP	GO:0090205	positive regulation of cholesterol metabolic process	0.0170123	0.199696	0.16107	FGF1	1
BP	GO:0097048	dendritic cell apoptotic process	0.0170123	0.199696	0.16107	AXL	1
BP	GO:2000544	regulation of endothelial cell chemotaxis to fibroblast growth factor	0.0170123	0.199696	0.16107	FGF1	1
BP	GO:2000668	regulation of dendritic cell apoptotic process	0.0170123	0.199696	0.16107	AXL	1
BP	GO:0051153	regulation of striated muscle cell differentiation	0.0170851	0.199696	0.16107	TMEM119/MAMSTR	2
BP	GO:0035457	cellular response to interferon-alpha	0.018698	0.199696	0.16107	AXL	1
BP	GO:0035766	cell chemotaxis to fibroblast growth factor	0.018698	0.199696	0.16107	FGF1	1
BP	GO:0048548	regulation of pinocytosis	0.018698	0.199696	0.16107	AXL	1
BP	GO:0060856	establishment of blood-brain barrier	0.018698	0.199696	0.16107	MXRA8	1
BP	GO:1901201	regulation of extracellular matrix assembly	0.018698	0.199696	0.16107	EMILIN1	1
BP	GO:1904847	regulation of cell chemotaxis to fibroblast growth factor	0.018698	0.199696	0.16107	FGF1	1
BP	GO:0032147	activation of protein kinase activity	0.019033	0.199696	0.16107	FGF1/PROK1/HGF	3
BP	GO:0030336	negative regulation of cell migration	0.0191834	0.199696	0.16107	EMILIN1/PODN/MMP28	3
BP	GO:0071902	positive regulation of protein serine/threonine kinase activity	0.0191834	0.199696	0.16107	FGF1/PROK1/HGF	3
BP	GO:0045667	regulation of osteoblast differentiation	0.0196387	0.199696	0.16107	TMEM119/HGF	2
BP	GO:0043405	regulation of MAP kinase activity	0.0196387	0.199696	0.16107	FGF1/PROK1/HGF	3
BP	GO:0042340	keratan sulfate catabolic process	0.0203809	0.199696	0.16107	OMD	1
BP	GO:0060394	negative regulation of pathway-restricted SMAD protein phosphorylation	0.0203809	0.199696	0.16107	EMILIN1	1
BP	GO:0070572	positive regulation of neuron projection regeneration	0.0203809	0.199696	0.16107	HGF	1
BP	GO:1901298	regulation of hydrogen peroxide-mediated programmed cell death	0.0203809	0.199696	0.16107	HGF	1
BP	GO:0003158	endothelium development	0.0214248	0.199696	0.16107	FGF1/CLDN5	2
BP	GO:2000146	negative regulation of cell motility	0.0215199	0.199696	0.16107	EMILIN1/PODN/MMP28	3
BP	GO:0051260	protein homooligomerization	0.0218428	0.199696	0.16107	PAM/EMILIN1/FGFRL1	3
BP	GO:0032355	response to estradiol	0.0220348	0.199696	0.16107	PAM/ARNT2	2
BP	GO:0030948	negative regulation of vascular endothelial growth factor receptor signaling pathway	0.022061	0.199696	0.16107	EMILIN1	1
BP	GO:0032823	regulation of natural killer cell differentiation	0.022061	0.199696	0.16107	AXL	1
BP	GO:0045779	negative regulation of bone resorption	0.022061	0.199696	0.16107	TMEM119	1
BP	GO:0051451	myoblast migration	0.022061	0.199696	0.16107	PLEKHO1	1
BP	GO:1901550	regulation of endothelial cell development	0.022061	0.199696	0.16107	CLDN5	1
BP	GO:1902947	regulation of tau-protein kinase activity	0.022061	0.199696	0.16107	HGF	1
BP	GO:1903140	regulation of establishment of endothelial barrier	0.022061	0.199696	0.16107	CLDN5	1
BP	GO:0010421	hydrogen peroxide-mediated programmed cell death	0.0237384	0.199696	0.16107	HGF	1
BP	GO:0097468	programmed cell death in response to reactive oxygen species	0.0237384	0.199696	0.16107	HGF	1
BP	GO:1903054	negative regulation of extracellular matrix organization	0.0237384	0.199696	0.16107	EMILIN1	1
BP	GO:0072073	kidney epithelium development	0.0239078	0.199696	0.16107	FGF1/TCF21	2
BP	GO:0072006	nephron development	0.0245463	0.199696	0.16107	FGF1/TCF21	2
BP	GO:1902904	negative regulation of supramolecular fiber organization	0.0245463	0.199696	0.16107	EMILIN1/LMOD1	2
BP	GO:0044344	cellular response to fibroblast growth factor stimulus	0.0248681	0.199696	0.16107	FGF1/FGFRL1	2
BP	GO:0010561	negative regulation of glycoprotein biosynthetic process	0.0254129	0.199696	0.16107	ITM2A	1
BP	GO:0018158	protein oxidation	0.0254129	0.199696	0.16107	LOXL1	1
BP	GO:0042983	amyloid precursor protein biosynthetic process	0.0254129	0.199696	0.16107	ITM2A	1
BP	GO:0042984	regulation of amyloid precursor protein biosynthetic process	0.0254129	0.199696	0.16107	ITM2A	1
BP	GO:0043517	positive regulation of DNA damage response, signal transduction by p53 class mediator	0.0254129	0.199696	0.16107	HIC1	1
BP	GO:0046851	negative regulation of bone remodeling	0.0254129	0.199696	0.16107	TMEM119	1
BP	GO:0060766	negative regulation of androgen receptor signaling pathway	0.0254129	0.199696	0.16107	TCF21	1
BP	GO:0072075	metanephric mesenchyme development	0.0254129	0.199696	0.16107	TCF21	1
BP	GO:0042542	response to hydrogen peroxide	0.0258442	0.199696	0.16107	AXL/HGF	2
BP	GO:0071236	cellular response to antibiotic	0.026173	0.199696	0.16107	AXL/HGF	2
BP	GO:0001780	neutrophil homeostasis	0.0270847	0.199696	0.16107	AXL	1
BP	GO:0048012	hepatocyte growth factor receptor signaling pathway	0.0270847	0.199696	0.16107	HGF	1
BP	GO:0071380	cellular response to prostaglandin E stimulus	0.0270847	0.199696	0.16107	GNG2	1
BP	GO:0072224	metanephric glomerulus development	0.0270847	0.199696	0.16107	TCF21	1
BP	GO:0048754	branching morphogenesis of an epithelial tube	0.0271696	0.199696	0.16107	FGF1/TCF21	2
BP	GO:0071774	response to fibroblast growth factor	0.0271696	0.199696	0.16107	FGF1/FGFRL1	2
BP	GO:0051271	negative regulation of cellular component movement	0.0275577	0.199696	0.16107	EMILIN1/PODN/MMP28	3
BP	GO:0030168	platelet activation	0.0281815	0.199696	0.16107	GNG2/AXL	2
BP	GO:0062013	positive regulation of small molecule metabolic process	0.0281815	0.199696	0.16107	GCK/FGF1	2
BP	GO:0030540	female genitalia development	0.0287537	0.199696	0.16107	AXL	1
BP	GO:0031643	positive regulation of myelination	0.0287537	0.199696	0.16107	HGF	1
BP	GO:0032966	negative regulation of collagen biosynthetic process	0.0287537	0.199696	0.16107	EMILIN1	1
BP	GO:0035729	cellular response to hepatocyte growth factor stimulus	0.0287537	0.199696	0.16107	HGF	1
BP	GO:0045721	negative regulation of gluconeogenesis	0.0287537	0.199696	0.16107	GCK	1
BP	GO:0045725	positive regulation of glycogen biosynthetic process	0.0287537	0.199696	0.16107	GCK	1
BP	GO:0072673	lamellipodium morphogenesis	0.0287537	0.199696	0.16107	PLEKHO1	1
BP	GO:0040013	negative regulation of locomotion	0.0298168	0.199696	0.16107	EMILIN1/PODN/MMP28	3
BP	GO:0001503	ossification	0.0302026	0.199696	0.16107	OMD/TMEM119/HGF	3
BP	GO:0010713	negative regulation of collagen metabolic process	0.0304199	0.199696	0.16107	EMILIN1	1
BP	GO:0010832	negative regulation of myotube differentiation	0.0304199	0.199696	0.16107	TMEM119	1
BP	GO:0044320	cellular response to leptin stimulus	0.0304199	0.199696	0.16107	GCK	1
BP	GO:0048557	embryonic digestive tract morphogenesis	0.0304199	0.199696	0.16107	TCF21	1
BP	GO:0070875	positive regulation of glycogen metabolic process	0.0304199	0.199696	0.16107	GCK	1
BP	GO:1903019	negative regulation of glycoprotein metabolic process	0.0304199	0.199696	0.16107	ITM2A	1
BP	GO:0030203	glycosaminoglycan metabolic process	0.0306011	0.199696	0.16107	OMD/HGF	2
BP	GO:0031214	biomineral tissue development	0.0316627	0.199696	0.16107	OMD/TMEM119	2
BP	GO:0002313	mature B cell differentiation involved in immune response	0.0320833	0.199696	0.16107	ITM2A	1
BP	GO:0002689	negative regulation of leukocyte chemotaxis	0.0320833	0.199696	0.16107	MMP28	1
BP	GO:0003159	morphogenesis of an endothelium	0.0320833	0.199696	0.16107	FGF1	1
BP	GO:0035728	response to hepatocyte growth factor	0.0320833	0.199696	0.16107	HGF	1
BP	GO:0061154	endothelial tube morphogenesis	0.0320833	0.199696	0.16107	FGF1	1
BP	GO:0072074	kidney mesenchyme development	0.0320833	0.199696	0.16107	TCF21	1
BP	GO:0090201	negative regulation of release of cytochrome c from mitochondria	0.0320833	0.199696	0.16107	HGF	1
BP	GO:0034614	cellular response to reactive oxygen species	0.0334642	0.199696	0.16107	AXL/HGF	2
BP	GO:0051302	regulation of cell division	0.0334642	0.199696	0.16107	FGF1/PROK1	2
BP	GO:0032816	positive regulation of natural killer cell activation	0.033744	0.199696	0.16107	AXL	1
BP	GO:0034104	negative regulation of tissue remodeling	0.033744	0.199696	0.16107	TMEM119	1
BP	GO:0060008	Sertoli cell differentiation	0.033744	0.199696	0.16107	TCF21	1
BP	GO:0060602	branch elongation of an epithelium	0.033744	0.199696	0.16107	FGF1	1
BP	GO:0060538	skeletal muscle organ development	0.0338293	0.199696	0.16107	TCF21/FGFRL1	2
BP	GO:0006022	aminoglycan metabolic process	0.0341959	0.199696	0.16107	OMD/HGF	2
BP	GO:0030324	lung development	0.034934	0.199696	0.16107	FGF1/TCF21	2
BP	GO:0001779	natural killer cell differentiation	0.0354019	0.199696	0.16107	AXL	1
BP	GO:0006907	pinocytosis	0.0354019	0.199696	0.16107	AXL	1
BP	GO:0010893	positive regulation of steroid biosynthetic process	0.0354019	0.199696	0.16107	FGF1	1
BP	GO:0035455	response to interferon-alpha	0.0354019	0.199696	0.16107	AXL	1
BP	GO:1903055	positive regulation of extracellular matrix organization	0.0354019	0.199696	0.16107	EMILIN1	1
BP	GO:2000810	regulation of bicellular tight junction assembly	0.0354019	0.199696	0.16107	CLDN5	1
BP	GO:0030323	respiratory tube development	0.0364287	0.199696	0.16107	FGF1/TCF21	2
BP	GO:0001759	organ induction	0.0370571	0.199696	0.16107	FGF1	1
BP	GO:0044321	response to leptin	0.0370571	0.199696	0.16107	GCK	1
BP	GO:0071379	cellular response to prostaglandin stimulus	0.0370571	0.199696	0.16107	GNG2	1
BP	GO:1901798	positive regulation of signal transduction by p53 class mediator	0.0370571	0.199696	0.16107	HIC1	1
BP	GO:0048771	tissue remodeling	0.0375658	0.199696	0.16107	AXL/TMEM119	2
BP	GO:0048732	gland development	0.0376033	0.199696	0.16107	PAM/HGF/TCF21	3
BP	GO:1905330	regulation of morphogenesis of an epithelium	0.0379479	0.199696	0.16107	FGF1/HGF	2
BP	GO:0051147	regulation of muscle cell differentiation	0.0383316	0.199696	0.16107	TMEM119/MAMSTR	2
BP	GO:0007530	sex determination	0.0387095	0.199696	0.16107	TCF21	1
BP	GO:0016338	calcium-independent cell-cell adhesion via plasma membrane cell-adhesion molecules	0.0387095	0.199696	0.16107	CLDN5	1
BP	GO:0034695	response to prostaglandin E	0.0387095	0.199696	0.16107	GNG2	1
BP	GO:0060445	branching involved in salivary gland morphogenesis	0.0387095	0.199696	0.16107	HGF	1
BP	GO:1901032	negative regulation of response to reactive oxygen species	0.0387095	0.199696	0.16107	HGF	1
BP	GO:1903206	negative regulation of hydrogen peroxide-induced cell death	0.0387095	0.199696	0.16107	HGF	1
BP	GO:2001039	negative regulation of cellular response to drug	0.0387095	0.199696	0.16107	HGF	1
BP	GO:0045603	positive regulation of endothelial cell differentiation	0.0403592	0.20342	0.164074	CLDN5	1
BP	GO:0046835	carbohydrate phosphorylation	0.0403592	0.20342	0.164074	GCK	1
BP	GO:1903010	regulation of bone development	0.0403592	0.20342	0.164074	TMEM119	1
BP	GO:2001026	regulation of endothelial cell chemotaxis	0.0403592	0.20342	0.164074	FGF1	1
BP	GO:0002335	mature B cell differentiation	0.0420061	0.204766	0.16516	ITM2A	1
BP	GO:0009404	toxin metabolic process	0.0420061	0.204766	0.16516	PAM	1
BP	GO:0051156	glucose 6-phosphate metabolic process	0.0420061	0.204766	0.16516	GCK	1
BP	GO:0072012	glomerulus vasculature development	0.0420061	0.204766	0.16516	TCF21	1
BP	GO:0072202	cell differentiation involved in metanephros development	0.0420061	0.204766	0.16516	TCF21	1
BP	GO:0010758	regulation of macrophage chemotaxis	0.0436503	0.204766	0.16516	MMP28	1
BP	GO:0002683	negative regulation of immune system process	0.0441859	0.204766	0.16516	AXL/EMILIN1/MMP28	3
BP	GO:0002685	regulation of leukocyte migration	0.044263	0.204766	0.16516	EMILIN1/MMP28	2
BP	GO:0031099	regeneration	0.0450784	0.204766	0.16516	AXL/HGF	2
BP	GO:0006735	NADH regeneration	0.0452917	0.204766	0.16516	GCK	1
BP	GO:0051450	myoblast proliferation	0.0452917	0.204766	0.16516	HGF	1
BP	GO:0061437	renal system vasculature development	0.0452917	0.204766	0.16516	TCF21	1
BP	GO:0061440	kidney vasculature development	0.0452917	0.204766	0.16516	TCF21	1
BP	GO:0061621	canonical glycolysis	0.0452917	0.204766	0.16516	GCK	1
BP	GO:0061718	glucose catabolic process to pyruvate	0.0452917	0.204766	0.16516	GCK	1
BP	GO:0007179	transforming growth factor beta receptor signaling pathway	0.0454882	0.204766	0.16516	EMILIN1/CLDN5	2
BP	GO:0050866	negative regulation of cell activation	0.0454882	0.204766	0.16516	AXL/EMILIN1	2
BP	GO:0001958	endochondral ossification	0.0469305	0.204766	0.16516	TMEM119	1
BP	GO:0003180	aortic valve morphogenesis	0.0469305	0.204766	0.16516	EMILIN1	1
BP	GO:0018146	keratan sulfate biosynthetic process	0.0469305	0.204766	0.16516	OMD	1
BP	GO:0033137	negative regulation of peptidyl-serine phosphorylation	0.0469305	0.204766	0.16516	HGF	1
BP	GO:0033688	regulation of osteoblast proliferation	0.0469305	0.204766	0.16516	TMEM119	1
BP	GO:0036075	replacement ossification	0.0469305	0.204766	0.16516	TMEM119	1
BP	GO:0061615	glycolytic process through fructose-6-phosphate	0.0469305	0.204766	0.16516	GCK	1
BP	GO:0061620	glycolytic process through glucose-6-phosphate	0.0469305	0.204766	0.16516	GCK	1
BP	GO:0085029	extracellular matrix assembly	0.0469305	0.204766	0.16516	EMILIN1	1
BP	GO:1902932	positive regulation of alcohol biosynthetic process	0.0469305	0.204766	0.16516	FGF1	1
BP	GO:0045766	positive regulation of angiogenesis	0.0475582	0.206478	0.16654	FGF1/HGF	2
BP	GO:0005979	regulation of glycogen biosynthetic process	0.0485664	0.20777	0.167582	GCK	1
BP	GO:0010962	regulation of glucan biosynthetic process	0.0485664	0.20777	0.167582	GCK	1
BP	GO:0060765	regulation of androgen receptor signaling pathway	0.0485664	0.20777	0.167582	TCF21	1
CC	GO:0031680	G-protein beta/gamma-subunit complex	0.000186458	0.0147302	0.0125614	GNG2/GNG4	2
CC	GO:0062023	collagen-containing extracellular matrix	0.000914989	0.0284788	0.0242857	OMD/LOXL1/EMILIN1/PODN/MMP28	5
CC	GO:0005834	heterotrimeric G-protein complex	0.00144197	0.0284788	0.0242857	GNG2/GNG4	2
CC	GO:1905360	GTPase complex	0.00144197	0.0284788	0.0242857	GNG2/GNG4	2
CC	GO:0031234	extrinsic component of cytoplasmic side of plasma membrane	0.0126343	0.199622	0.17023	GNG2/GNG4	2
CC	GO:0005751	mitochondrial respiratory chain complex IV	0.0222938	0.216062	0.18425	NDUFA4L2	1
CC	GO:0005923	bicellular tight junction	0.0222981	0.216062	0.18425	MXRA8/CLDN5	2
CC	GO:0070160	tight junction	0.024015	0.216062	0.18425	MXRA8/CLDN5	2
CC	GO:0043296	apical junction complex	0.0294778	0.216062	0.18425	MXRA8/CLDN5	2
CC	GO:0033643	host cell part	0.0296171	0.216062	0.18425	AXL	1
CC	GO:0016327	apicolateral plasma membrane	0.0332586	0.216062	0.18425	CLDN5	1
CC	GO:0009898	cytoplasmic side of plasma membrane	0.0337691	0.216062	0.18425	GNG2/GNG4	2
CC	GO:0045277	respiratory chain complex IV	0.0368869	0.216062	0.18425	NDUFA4L2	1
CC	GO:0019897	extrinsic component of plasma membrane	0.0382895	0.216062	0.18425	GNG2/GNG4	2
CC	GO:0098562	cytoplasmic side of membrane	0.0439126	0.231273	0.197222	GNG2/GNG4	2
MF	GO:0031681	G-protein beta-subunit binding	0.00049847	0.0428685	0.0293835	GNG2/GNG4	2
MF	GO:0008083	growth factor activity	0.00285331	0.105154	0.0720761	FGF1/PROK1/HGF	3
MF	GO:0005507	copper ion binding	0.00477495	0.105154	0.0720761	PAM/LOXL1	2
MF	GO:0004714	transmembrane receptor protein tyrosine kinase activity	0.0052601	0.105154	0.0720761	AXL/FGFRL1	2
MF	GO:0048029	monosaccharide binding	0.00761084	0.105154	0.0720761	GCK/PAM	2
MF	GO:0019199	transmembrane receptor protein kinase activity	0.00841349	0.105154	0.0720761	AXL/FGFRL1	2
MF	GO:0001227	DNA-binding transcription repressor activity, RNA polymerase II-specific	0.00855904	0.105154	0.0720761	BACH2/HIC1/TCF21	3
MF	GO:0042826	histone deacetylase binding	0.0161033	0.138099	0.0946579	HIC1/TCF21	2
MF	GO:0005536	glucose binding	0.0191063	0.138099	0.0946579	GCK	1
MF	GO:0097493	structural molecule activity conferring elasticity	0.0191063	0.138099	0.0946579	EMILIN1	1
MF	GO:0032036	myosin heavy chain binding	0.0208256	0.138099	0.0946579	AXL	1
MF	GO:0005178	integrin binding	0.0222941	0.138099	0.0946579	FGF1/EMILIN1	2
MF	GO:0016840	carbon-nitrogen lyase activity	0.022542	0.138099	0.0946579	PAM	1
MF	GO:0004713	protein tyrosine kinase activity	0.0229278	0.138099	0.0946579	AXL/FGFRL1	2
MF	GO:0005523	tropomyosin binding	0.025966	0.138099	0.0946579	LMOD1	1
MF	GO:0044548	S100 protein binding	0.025966	0.138099	0.0946579	FGF1	1
MF	GO:0016641	oxidoreductase activity, acting on the CH-NH2 group of donors, oxygen as acceptor	0.0276737	0.138099	0.0946579	LOXL1	1
MF	GO:0005201	extracellular matrix structural constituent	0.032926	0.138099	0.0946579	EMILIN1/PODN	2
MF	GO:0016638	oxidoreductase activity, acting on the CH-NH2 group of donors	0.0344755	0.138099	0.0946579	LOXL1	1
MF	GO:0031418	L-ascorbic acid binding	0.0344755	0.138099	0.0946579	PAM	1
MF	GO:0008201	heparin binding	0.0351746	0.138099	0.0946579	FGF1/FGFRL1	2
MF	GO:0019200	carbohydrate kinase activity	0.0361687	0.138099	0.0946579	GCK	1
MF	GO:0030021	extracellular matrix structural constituent conferring compression resistance	0.0378591	0.138099	0.0946579	PODN	1
MF	GO:0017134	fibroblast growth factor binding	0.0395465	0.138099	0.0946579	FGFRL1	1
MF	GO:0005104	fibroblast growth factor receptor binding	0.0429129	0.138099	0.0946579	FGF1	1
MF	GO:0004129	cytochrome-c oxidase activity	0.0479411	0.138099	0.0946579	NDUFA4L2	1
MF	GO:0015002	heme-copper terminal oxidase activity	0.0479411	0.138099	0.0946579	NDUFA4L2	1
MF	GO:0016676	oxidoreductase activity, acting on a heme group of donors, oxygen as acceptor	0.0479411	0.138099	0.0946579	NDUFA4L2	1
MF	GO:0043425	bHLH transcription factor binding	0.0479411	0.138099	0.0946579	TCF21	1
MF	GO:0016675	oxidoreductase activity, acting on a heme group of donors	0.0496115	0.138099	0.0946579	NDUFA4L2	1

## Sheet: ICI signature genes B（GO）
ONTOLOGY	ID	Description	pvalue	p.adjust	qvalue	geneID	Count
BP	GO:0042110	T cell activation	2.45e-28	6.64e-25	4.67e-25	CD8A/CCL5/CD4/VSIG4/FGL2/MAFB/PTPRC/TNFSF13B/DOCK2/CD2/AIF1/SASH3/NCKAP1L/FCGR2B/CLEC4A/APBB1IP/BCL11B/CD3E/PTPN22/ITGAL/CD86/PIK3CG/ITK/LILRB4/HAVCR2/RHOH/LILRB2/LILRB1/FCER1G/CD300A/CLEC7A/IDO1/RSAD2/B2M/CD3G/THEMIS/LY9/CTLA4/ICOS/RAC2/IL12RB1/CD74/VNN1/LGALS3/IL7R	45
BP	GO:0051607	defense response to virus	7.4e-26	1e-22	7.05e-23	TLR7/FGL2/PTPRC/CXCL9/TLR8/OASL/ISG15/LILRB1/NT5C3A/IFI6/OAS1/IFI44L/RTP4/PARP9/RSAD2/DDX60/TRIM22/IFIT3/IFI16/OAS2/CXCL10/IFIH1/MX1/IFIT2/IFI27/IL12RB1/DDX58/OAS3/ISG20/PLSCR1/IFITM1/HERC5/GBP3	33
BP	GO:0009615	response to virus	1.19e-24	1.07e-21	7.53e-22	CCL5/TLR7/FGL2/PTPRC/CXCL9/TLR8/OASL/ISG15/LILRB1/NT5C3A/IFI6/IFI44/OAS1/IFI44L/RTP4/PARP9/RSAD2/DDX60/TRIM22/IFIT3/IFI16/OAS2/CXCL10/IFIH1/MX1/IFIT2/IFI27/IL12RB1/DDX58/OAS3/ISG20/PLSCR1/IFITM1/FGR/HERC5/GBP3	36
BP	GO:0046651	lymphocyte proliferation	1.01e-21	6.03e-19	4.24e-19	CCL5/MNDA/CD4/VSIG4/TLR4/PTPRC/TNFSF13B/DOCK2/AIF1/SASH3/NCKAP1L/FCGR2B/CD3E/PTPN22/CD86/BTK/PIK3CG/HAVCR2/LILRB2/LILRB1/CD180/CD300A/IDO1/CD38/CTLA4/RAC2/IL12RB1/CD74/MEF2C/LGALS3/IL7R	31
BP	GO:0032943	mononuclear cell proliferation	1.26e-21	6.03e-19	4.24e-19	CCL5/MNDA/CD4/VSIG4/TLR4/PTPRC/TNFSF13B/DOCK2/AIF1/SASH3/NCKAP1L/FCGR2B/CD3E/PTPN22/CD86/BTK/PIK3CG/HAVCR2/LILRB2/LILRB1/CD180/CD300A/IDO1/CD38/CTLA4/RAC2/IL12RB1/CD74/MEF2C/LGALS3/IL7R	31
BP	GO:0070661	leukocyte proliferation	1.34e-21	6.03e-19	4.24e-19	CCL5/MNDA/CD4/VSIG4/CSF1R/TLR4/PTPRC/TNFSF13B/DOCK2/AIF1/SASH3/NCKAP1L/FCGR2B/CD3E/PTPN22/CD86/BTK/PIK3CG/HAVCR2/LILRB2/LILRB1/CD180/CD300A/IDO1/CD38/CTLA4/RAC2/IL12RB1/CD74/MEF2C/LGALS3/IL7R	32
BP	GO:0030098	lymphocyte differentiation	2.24e-21	8.66e-19	6.09e-19	CD8A/CD4/FGL2/MAFB/PTPRC/DOCK2/CD2/SLAMF8/IKZF1/SASH3/NCKAP1L/FCGR2B/BCL11B/CD3E/PTPN22/CD86/BTK/ITK/LILRB4/MFNG/DOCK11/RHOH/LILRB2/FCER1G/RSAD2/B2M/CD3G/THEMIS/LY9/CTLA4/IL12RB1/CD74/VNN1/IL7R	34
BP	GO:0051249	regulation of lymphocyte activation	1.17e-20	3.96e-18	2.79e-18	CCL5/IGKC/MNDA/CD4/VSIG4/TLR4/FGL2/PTPRC/TNFSF13B/CD2/SLAMF8/AIF1/SASH3/NCKAP1L/FCGR2B/CD3E/PTPN22/CD86/BTK/TRBC1/SAMSN1/LILRB4/HAVCR2/LILRB2/LILRB1/CD300A/CLEC7A/IDO1/CD38/CTLA4/ICOS/RAC2/IL12RB1/CD74/VNN1/MEF2C/LGALS3/IL7R	38
BP	GO:0050670	regulation of lymphocyte proliferation	1.6e-20	4.81e-18	3.38e-18	CCL5/MNDA/CD4/VSIG4/TLR4/PTPRC/TNFSF13B/AIF1/SASH3/NCKAP1L/FCGR2B/CD3E/PTPN22/CD86/BTK/HAVCR2/LILRB2/LILRB1/CD300A/IDO1/CD38/CTLA4/RAC2/IL12RB1/CD74/MEF2C/LGALS3	27
BP	GO:0032944	regulation of mononuclear cell proliferation	1.82e-20	4.92e-18	3.46e-18	CCL5/MNDA/CD4/VSIG4/TLR4/PTPRC/TNFSF13B/AIF1/SASH3/NCKAP1L/FCGR2B/CD3E/PTPN22/CD86/BTK/HAVCR2/LILRB2/LILRB1/CD300A/IDO1/CD38/CTLA4/RAC2/IL12RB1/CD74/MEF2C/LGALS3	27
BP	GO:0030217	T cell differentiation	5.64e-20	1.39e-17	9.76e-18	CD8A/CD4/FGL2/MAFB/PTPRC/DOCK2/CD2/SASH3/NCKAP1L/BCL11B/CD3E/PTPN22/CD86/ITK/LILRB4/RHOH/LILRB2/FCER1G/RSAD2/B2M/CD3G/THEMIS/LY9/CTLA4/IL12RB1/CD74/VNN1/IL7R	28
BP	GO:0045088	regulation of innate immune response	7.87e-20	1.78e-17	1.25e-17	CCL5/TLR7/MNDA/VSIG4/TLR4/ITGB2/CD14/HCK/SLAMF8/FCGR2B/CLEC4A/TLR8/PTPN22/BTK/CD96/HAVCR2/CD300LF/APOE/LY96/LILRB1/FCER1G/CD300A/CLEC7A/PARP9/RSAD2/DDX60/IFI16/PSMB9/IFIH1/GBP5/DDX58/PLSCR1/PSMB8/FGR/PARP14/NMI	36
BP	GO:0070663	regulation of leukocyte proliferation	9.04e-20	1.88e-17	1.32e-17	CCL5/MNDA/CD4/VSIG4/TLR4/PTPRC/TNFSF13B/AIF1/SASH3/NCKAP1L/FCGR2B/CD3E/PTPN22/CD86/BTK/HAVCR2/LILRB2/LILRB1/CD300A/IDO1/CD38/CTLA4/RAC2/IL12RB1/CD74/MEF2C/LGALS3	27
BP	GO:0007159	leukocyte cell-cell adhesion	5.75e-19	1.11e-16	7.82e-17	CCL5/CD4/VSIG4/FGL2/ITGB2/PTPRC/TNFSF13B/SELPLG/AIF1/SASH3/NCKAP1L/FCGR2B/CD3E/PTPN22/ITGAL/CD86/LILRB4/HAVCR2/FERMT3/LILRB2/LILRB1/CD300A/IDO1/CTLA4/ICOS/RAC2/IL12RB1/CD74/VNN1/LGALS3/IL7R	31
BP	GO:0001819	positive regulation of cytokine production	1.53e-18	2.77e-16	1.95e-16	TLR7/C3AR1/MNDA/CD4/CSF1R/CYBB/TLR4/CD14/PTPRC/CD2/AIF1/SASH3/IRF8/TLR8/CD3E/PTPN22/CD86/HAVCR2/LILRB2/LY96/LILRB1/FCER1G/CLEC7A/IDO1/RSAD2/DDX60/B2M/IFI16/IFIH1/GBP5/LY9/IL12RB1/DDX58/CD74/FGR	35
BP	GO:0002697	regulation of immune effector process	8.15e-18	1.38e-15	9.7e-16	IGKC/C3AR1/VSIG4/TLR4/FGL2/C1QC/ITGB2/C1QB/PTPRC/CD84/SLAMF8/SASH3/FCGR2B/C1QA/CD86/BTK/CD96/HAVCR2/LILRB1/FCER1G/CD300A/PARP9/RSAD2/DDX60/B2M/RAC2/IL12RB1/DDX58/CD74/FGR/LGALS3/IL7R/HERC5/CFH	34
BP	GO:0002683	negative regulation of immune system process	1.14e-17	1.81e-15	1.27e-15	MNDA/VSIG4/TLR4/FGL2/C1QC/CD14/MAFB/PTPRC/CD84/SLAMF8/FCGR2B/PTPN22/CD86/BTK/SAMSN1/LILRB4/CD96/HAVCR2/CD300LF/LILRB2/LY96/LILRB1/FCER1G/CD300A/IDO1/IFI16/GPR171/CTLA4/CD74/TMEM176A/PARP14/LGALS3/IL7R/NMI	34
BP	GO:0050867	positive regulation of cell activation	5.1e-17	7.68e-15	5.4e-15	CCL5/IGKC/CD4/TLR4/ITGB2/PTPRC/TNFSF13B/CD2/AIF1/SASH3/NCKAP1L/CD3E/CD86/BTK/TRBC1/LILRB4/HAVCR2/LILRB2/LILRB1/FCER1G/PLEK/CLEC7A/CD38/CTLA4/ICOS/IL12RB1/CD74/FGR/VNN1/MEF2C/IL7R	31
BP	GO:0050863	regulation of T cell activation	7.38e-17	1.05e-14	7.4e-15	CCL5/CD4/VSIG4/FGL2/PTPRC/TNFSF13B/CD2/AIF1/SASH3/NCKAP1L/FCGR2B/CD3E/PTPN22/CD86/LILRB4/HAVCR2/LILRB2/LILRB1/CD300A/IDO1/CTLA4/ICOS/RAC2/IL12RB1/CD74/VNN1/LGALS3/IL7R	28
BP	GO:0043900	regulation of multi-organism process	1.11e-16	1.5e-14	1.06e-14	CCL5/CD4/CSF1R/FGL2/HAVCR2/OASL/APOE/LY96/ISG15/LILRB1/CD180/CLEC7A/OAS1/PARP9/RSAD2/DDX60/IFI16/LAMP3/MX1/IFI27/IL12RB1/DDX58/OAS3/ISG20/PLSCR1/CD74/IFITM1/MDFIC/SLPI/ARHGDIB/HERC5	31
BP	GO:0002696	positive regulation of leukocyte activation	1.55e-16	2e-14	1.41e-14	CCL5/IGKC/CD4/TLR4/ITGB2/PTPRC/TNFSF13B/CD2/AIF1/SASH3/NCKAP1L/CD3E/CD86/BTK/TRBC1/LILRB4/HAVCR2/LILRB2/LILRB1/FCER1G/CLEC7A/CD38/CTLA4/ICOS/IL12RB1/CD74/FGR/VNN1/MEF2C/IL7R	30
BP	GO:0002429	immune response-activating cell surface receptor signaling pathway	1.64e-16	2.02e-14	1.42e-14	IGKC/FCGR2A/C3AR1/MNDA/CD4/FPR3/PTPRC/HCK/NCKAP1L/FCGR2B/TRAC/CLEC4A/WIPF1/CD3E/PTPN22/BTK/TRBC1/ITK/LILRB4/LCP2/CMKLR1/FCER1G/CD300A/PSMB9/CD3G/CD38/THEMIS/CTLA4/PLSCR1/PSMB8/FGR/MEF2C/LGALS3	33
BP	GO:1903037	regulation of leukocyte cell-cell adhesion	3.03e-16	3.56e-14	2.5e-14	CCL5/CD4/VSIG4/FGL2/ITGB2/PTPRC/TNFSF13B/AIF1/SASH3/NCKAP1L/FCGR2B/CD3E/PTPN22/CD86/LILRB4/HAVCR2/LILRB2/LILRB1/CD300A/IDO1/CTLA4/ICOS/IL12RB1/CD74/VNN1/LGALS3/IL7R	27
BP	GO:0060337	type I interferon signaling pathway	9.96e-16	1.08e-13	7.59e-14	IRF8/OASL/ISG15/IFI6/OAS1/RSAD2/IFIT3/OAS2/MX1/IFIT2/IFI27/OAS3/ISG20/IFI35/PSMB8/IFITM1/SP100	17
BP	GO:0071357	cellular response to type I interferon	9.96e-16	1.08e-13	7.59e-14	IRF8/OASL/ISG15/IFI6/OAS1/RSAD2/IFIT3/OAS2/MX1/IFIT2/IFI27/OAS3/ISG20/IFI35/PSMB8/IFITM1/SP100	17
BP	GO:0034340	response to type I interferon	2.06e-15	2.14e-13	1.51e-13	IRF8/OASL/ISG15/IFI6/OAS1/RSAD2/IFIT3/OAS2/MX1/IFIT2/IFI27/OAS3/ISG20/IFI35/PSMB8/IFITM1/SP100	17
BP	GO:0022407	regulation of cell-cell adhesion	5.86e-15	5.88e-13	4.14e-13	CXCL13/CCL5/CD4/VSIG4/FGL2/ITGB2/PTPRC/TNFSF13B/AIF1/SASH3/NCKAP1L/FCGR2B/CD3E/PTPN22/CD86/LILRB4/HAVCR2/FERMT3/LILRB2/LILRB1/CD300A/IDO1/CTLA4/ICOS/IL12RB1/CD74/VNN1/LGALS3/IL7R	29
BP	GO:1903706	regulation of hemopoiesis	9.2e-15	8.89e-13	6.25e-13	CD4/TLR4/FGL2/C1QC/MAFB/PTPRC/EVI2B/CD2/SLAMF8/SASH3/NCKAP1L/FCGR2B/CD86/BTK/HCLS1/LILRB4/LILRB2/ISG15/LILRB1/B2M/PSMB9/GPR171/CTLA4/IL12RB1/PSMB8/CD74/TMEM176A/VNN1/MEF2C/LGALS3/IL7R	31
BP	GO:1902105	regulation of leukocyte differentiation	1.73e-14	1.61e-12	1.14e-12	CD4/TLR4/FGL2/C1QC/MAFB/PTPRC/EVI2B/CD2/SLAMF8/SASH3/NCKAP1L/FCGR2B/CD86/BTK/HCLS1/LILRB4/LILRB2/LILRB1/CTLA4/IL12RB1/CD74/TMEM176A/VNN1/IL7R	24
BP	GO:0051251	positive regulation of lymphocyte activation	2.61e-14	2.35e-12	1.65e-12	CCL5/IGKC/CD4/TLR4/PTPRC/TNFSF13B/AIF1/SASH3/NCKAP1L/CD3E/CD86/BTK/TRBC1/LILRB4/HAVCR2/LILRB2/LILRB1/CLEC7A/CD38/CTLA4/ICOS/IL12RB1/CD74/VNN1/MEF2C/IL7R	26
BP	GO:0002237	response to molecule of bacterial origin	4.88e-14	4.26e-12	3e-12	CXCL13/CCL5/TLR4/CD14/HCK/CXCL9/IL10RA/CCR5/FCGR2B/IRF8/PTPN22/CD86/CD96/HAVCR2/LILRB2/LY96/LILRB1/CD180/CSF2RB/IDO1/CMPK2/B2M/CXCL11/CXCL10/SLPI/MEF2C	26
BP	GO:0042098	T cell proliferation	5.7e-14	4.82e-12	3.39e-12	CCL5/CD4/VSIG4/PTPRC/TNFSF13B/DOCK2/AIF1/SASH3/NCKAP1L/CD3E/CD86/PIK3CG/HAVCR2/LILRB2/LILRB1/IDO1/CTLA4/RAC2/IL12RB1/LGALS3	20
BP	GO:0071216	cellular response to biotic stimulus	7.32e-14	6.01e-12	4.23e-12	CXCL13/CCL5/TLR4/CD14/HCK/CXCL9/CCR5/FCGR2B/IRF8/PTPN22/CD86/BTK/HAVCR2/LILRB2/LY96/LILRB1/CD180/CLEC7A/CMPK2/CXCL11/CXCL10/MEF2C	22
BP	GO:0045089	positive regulation of innate immune response	7.86e-14	6.26e-12	4.4e-12	CCL5/TLR7/MNDA/TLR4/ITGB2/CD14/HCK/CLEC4A/TLR8/PTPN22/BTK/HAVCR2/CD300LF/LY96/FCER1G/CD300A/CLEC7A/PARP9/RSAD2/DDX60/IFI16/PSMB9/IFIH1/GBP5/DDX58/PLSCR1/PSMB8	27
BP	GO:0002460	adaptive immune response based on somatic recombination of immune receptors built from immunoglobulin superfamily domains	1.61e-13	1.25e-11	8.78e-12	CD8A/CXCL13/IGKC/CD4/TLR4/FGL2/C1QC/C1QB/PTPRC/TNFSF13B/SASH3/FCGR2B/C1QA/TLR8/BTK/TRBC1/HAVCR2/LILRB1/FCER1G/RSAD2/B2M/LY9/IL12RB1/CD74/MEF2C/IL7R	26
BP	GO:0030888	regulation of B cell proliferation	2.36e-13	1.77e-11	1.24e-11	MNDA/TLR4/PTPRC/TNFSF13B/SASH3/NCKAP1L/FCGR2B/BTK/CD300A/CD38/CTLA4/CD74/MEF2C	13
BP	GO:0002695	negative regulation of leukocyte activation	2.54e-13	1.77e-11	1.24e-11	MNDA/VSIG4/FGL2/PTPRC/CD84/FCGR2B/PTPN22/CD86/BTK/SAMSN1/HAVCR2/CD300LF/LILRB2/LILRB1/CD300A/IDO1/CTLA4/CD74/LGALS3	19
BP	GO:0034341	response to interferon-gamma	2.54e-13	1.77e-11	1.24e-11	CCL5/TLR4/HCK/AIF1/IRF8/OASL/OAS1/PARP9/TRIM22/B2M/OAS2/GBP4/GBP5/IL12RB1/OAS3/IFITM1/PARP14/SP100/NMI/GBP3	20
BP	GO:0050866	negative regulation of cell activation	2.54e-13	1.77e-11	1.24e-11	MNDA/VSIG4/FGL2/PTPRC/CD84/FCGR2B/PTPN22/CD86/BTK/SAMSN1/HAVCR2/CD300LF/LILRB2/APOE/LILRB1/CD300A/IDO1/CTLA4/CD74/LGALS3	20
BP	GO:0032609	interferon-gamma production	3.23e-13	2.19e-11	1.54e-11	TLR7/TLR4/CD14/CD2/SASH3/IRF8/TLR8/CD3E/PTPN22/ITK/CD96/HAVCR2/ISG15/LILRB1/CLEC7A/IL12RB1	16
BP	GO:0042100	B cell proliferation	3.49e-13	2.3e-11	1.62e-11	MNDA/TLR4/PTPRC/TNFSF13B/SASH3/NCKAP1L/FCGR2B/BTK/CD180/CD300A/CD38/CTLA4/CD74/MEF2C/IL7R	15
BP	GO:0042129	regulation of T cell proliferation	3.84e-13	2.48e-11	1.74e-11	CCL5/CD4/VSIG4/PTPRC/TNFSF13B/AIF1/SASH3/NCKAP1L/CD3E/CD86/HAVCR2/LILRB2/LILRB1/IDO1/CTLA4/RAC2/IL12RB1/LGALS3	18
BP	GO:0071346	cellular response to interferon-gamma	4.24e-13	2.67e-11	1.88e-11	CCL5/TLR4/HCK/AIF1/IRF8/OASL/OAS1/PARP9/TRIM22/B2M/OAS2/GBP4/GBP5/IL12RB1/OAS3/PARP14/SP100/NMI/GBP3	19
BP	GO:0071219	cellular response to molecule of bacterial origin	8.39e-13	5.17e-11	3.63e-11	CXCL13/CCL5/TLR4/CD14/HCK/CXCL9/CCR5/FCGR2B/IRF8/PTPN22/CD86/HAVCR2/LILRB2/LY96/LILRB1/CD180/CMPK2/CXCL11/CXCL10/MEF2C	20
BP	GO:0032649	regulation of interferon-gamma production	8.84e-13	5.32e-11	3.74e-11	TLR7/TLR4/CD14/CD2/SASH3/IRF8/TLR8/CD3E/PTPN22/CD96/HAVCR2/ISG15/LILRB1/CLEC7A/IL12RB1	15
BP	GO:0001818	negative regulation of cytokine production	9.17e-13	5.4e-11	3.8e-11	VSIG4/TLR4/PTPRC/CD84/NCKAP1L/FCGR2B/CLEC4A/TLR8/PTPN22/BTK/CD96/HAVCR2/CMKLR1/ISG15/LILRB1/IDO1/UBE2L6/IFIH1/SLAMF1/DDX58/SRGN/HERC5/NMI	23
BP	GO:0032496	response to lipopolysaccharide	1.19e-12	6.87e-11	4.83e-11	CXCL13/CCL5/TLR4/CD14/HCK/CXCL9/IL10RA/CCR5/IRF8/PTPN22/CD86/CD96/HAVCR2/LILRB2/LY96/LILRB1/CD180/CSF2RB/IDO1/CMPK2/CXCL11/CXCL10/SLPI/MEF2C	24
BP	GO:1903039	positive regulation of leukocyte cell-cell adhesion	1.42e-12	7.99e-11	5.62e-11	CCL5/CD4/ITGB2/PTPRC/TNFSF13B/AIF1/SASH3/NCKAP1L/CD3E/CD86/LILRB4/HAVCR2/LILRB2/LILRB1/CTLA4/ICOS/IL12RB1/CD74/VNN1/IL7R	20
BP	GO:0006909	phagocytosis	1.9e-12	1.05e-10	7.37e-11	IGKC/FCGR2A/TLR4/ITGB2/CD14/PTPRC/HCK/DOCK2/AIF1/NCKAP1L/FCGR2B/IRF8/WIPF1/ITGAL/TRBC1/CD300LF/IL2RG/NCF4/FCER1G/CD300A/CLEC7A/NCF2/CD3G/SLAMF1/FGR	25
BP	GO:0050777	negative regulation of immune response	2.37e-12	1.29e-10	9.04e-11	VSIG4/FGL2/PTPRC/CD84/SLAMF8/FCGR2B/SAMSN1/CD96/HAVCR2/LILRB1/CD300A/IFI16/CTLA4/PARP14/LGALS3/IL7R/NMI	17
BP	GO:0050671	positive regulation of lymphocyte proliferation	2.97e-12	1.58e-10	1.11e-10	CCL5/CD4/TLR4/PTPRC/TNFSF13B/AIF1/SASH3/NCKAP1L/CD3E/CD86/HAVCR2/LILRB2/CD38/IL12RB1/CD74/MEF2C	16
BP	GO:0002703	regulation of leukocyte mediated immunity	3.09e-12	1.58e-10	1.11e-10	TLR4/ITGB2/PTPRC/CD84/SASH3/FCGR2B/BTK/CD96/HAVCR2/LILRB1/FCER1G/CD300A/RSAD2/B2M/RAC2/IL12RB1/DDX58/FGR/IL7R	19
BP	GO:0022409	positive regulation of cell-cell adhesion	3.1e-12	1.58e-10	1.11e-10	CXCL13/CCL5/CD4/ITGB2/PTPRC/TNFSF13B/AIF1/SASH3/NCKAP1L/CD3E/CD86/LILRB4/HAVCR2/LILRB2/LILRB1/CTLA4/ICOS/IL12RB1/CD74/VNN1/IL7R	21
BP	GO:0032946	positive regulation of mononuclear cell proliferation	3.35e-12	1.66e-10	1.17e-10	CCL5/CD4/TLR4/PTPRC/TNFSF13B/AIF1/SASH3/NCKAP1L/CD3E/CD86/HAVCR2/LILRB2/CD38/IL12RB1/CD74/MEF2C	16
BP	GO:0050870	positive regulation of T cell activation	3.38e-12	1.66e-10	1.17e-10	CCL5/CD4/PTPRC/TNFSF13B/AIF1/SASH3/NCKAP1L/CD3E/CD86/LILRB4/HAVCR2/LILRB2/LILRB1/CTLA4/ICOS/IL12RB1/CD74/VNN1/IL7R	19
BP	GO:0050851	antigen receptor-mediated signaling pathway	3.56e-12	1.72e-10	1.21e-10	IGKC/MNDA/CD4/PTPRC/NCKAP1L/FCGR2B/TRAC/CD3E/PTPN22/BTK/TRBC1/ITK/LILRB4/LCP2/CD300A/PSMB9/CD3G/CD38/THEMIS/CTLA4/PSMB8/MEF2C/LGALS3	23
BP	GO:0045071	negative regulation of viral genome replication	3.65e-12	1.73e-10	1.22e-10	CCL5/OASL/ISG15/OAS1/RSAD2/IFI16/MX1/OAS3/ISG20/PLSCR1/IFITM1/SLPI	12
BP	GO:0002218	activation of innate immune response	4.32e-12	2.01e-10	1.42e-10	TLR7/MNDA/TLR4/ITGB2/CD14/HCK/CLEC4A/TLR8/PTPN22/BTK/HAVCR2/CD300LF/LY96/FCER1G/CD300A/CLEC7A/RSAD2/DDX60/IFI16/PSMB9/IFIH1/DDX58/PSMB8	23
BP	GO:0071222	cellular response to lipopolysaccharide	4.39e-12	2.01e-10	1.42e-10	CXCL13/CCL5/TLR4/CD14/HCK/CXCL9/CCR5/IRF8/PTPN22/CD86/HAVCR2/LILRB2/LY96/LILRB1/CD180/CMPK2/CXCL11/CXCL10/MEF2C	19
BP	GO:0032103	positive regulation of response to external stimulus	5.58e-12	2.52e-10	1.77e-10	CXCL13/CCL5/TLR7/C3AR1/TLR4/AIF1/NCKAP1L/IL16/BTK/PIK3CG/HAVCR2/CMKLR1/LY96/FCER1G/CD180/CLEC7A/IDO1/DDX60/CXCL10/GBP5/RAC2/CD74/OSMR	23
BP	GO:0050792	regulation of viral process	5.68e-12	2.52e-10	1.77e-10	CCL5/CD4/CSF1R/OASL/APOE/ISG15/OAS1/RSAD2/IFI16/LAMP3/MX1/IFI27/OAS3/ISG20/PLSCR1/CD74/IFITM1/MDFIC/SLPI	19
BP	GO:0070665	positive regulation of leukocyte proliferation	8.42e-12	3.68e-10	2.59e-10	CCL5/CD4/TLR4/PTPRC/TNFSF13B/AIF1/SASH3/NCKAP1L/CD3E/CD86/HAVCR2/LILRB2/CD38/IL12RB1/CD74/MEF2C	16
BP	GO:1903555	regulation of tumor necrosis factor superfamily cytokine production	9.21e-12	3.96e-10	2.78e-10	CYBB/TLR4/CD14/PTPRC/CD2/SASH3/CLEC4A/PTPN22/CD86/HAVCR2/LY96/LILRB1/FCER1G/CLEC7A/IFIH1/SLAMF1/DDX58	17
BP	GO:0097530	granulocyte migration	1.05e-11	4.45e-10	3.13e-10	CXCL13/CCL5/C3AR1/ITGB2/CXCL9/SLAMF8/NCKAP1L/PIK3CG/CMKLR1/FCER1G/CD300A/CXCL11/CXCL10/RAC2/CD74/LGALS3	16
BP	GO:0032729	positive regulation of interferon-gamma production	1.23e-11	5.14e-10	3.62e-10	TLR7/TLR4/CD14/CD2/SASH3/IRF8/TLR8/CD3E/PTPN22/HAVCR2/CLEC7A/IL12RB1	12
BP	GO:0071706	tumor necrosis factor superfamily cytokine production	1.5e-11	6.12e-10	4.3e-10	CYBB/TLR4/CD14/PTPRC/CD2/SASH3/CLEC4A/PTPN22/CD86/HAVCR2/LY96/LILRB1/FCER1G/CLEC7A/IFIH1/SLAMF1/DDX58	17
BP	GO:2000106	regulation of leukocyte apoptotic process	1.51e-11	6.12e-10	4.3e-10	CCL5/CCR5/GIMAP8/BTK/HCLS1/LILRB1/FCER1G/IDO1/CD3G/CD74/MEF2C/LGALS3/IL7R	13
BP	GO:0043903	regulation of symbiosis, encompassing mutualism through parasitism	1.79e-11	7.06e-10	4.96e-10	CCL5/CD4/CSF1R/OASL/APOE/ISG15/OAS1/RSAD2/IFI16/LAMP3/MX1/IFI27/OAS3/ISG20/PLSCR1/CD74/IFITM1/MDFIC/SLPI	19
BP	GO:0051250	negative regulation of lymphocyte activation	1.8e-11	7.06e-10	4.96e-10	MNDA/VSIG4/FGL2/FCGR2B/PTPN22/CD86/BTK/SAMSN1/HAVCR2/LILRB2/LILRB1/CD300A/IDO1/CTLA4/CD74/LGALS3	16
BP	GO:1903900	regulation of viral life cycle	2.46e-11	9.5e-10	6.68e-10	CCL5/CD4/OASL/ISG15/OAS1/RSAD2/IFI16/LAMP3/MX1/IFI27/OAS3/ISG20/PLSCR1/CD74/IFITM1/SLPI	16
BP	GO:1903557	positive regulation of tumor necrosis factor superfamily cytokine production	3.26e-11	1.24e-09	8.75e-10	CYBB/TLR4/CD14/PTPRC/CD2/SASH3/CD86/HAVCR2/LY96/FCER1G/CLEC7A/IFIH1/DDX58	13
BP	GO:0042119	neutrophil activation	4.13e-11	1.55e-09	1.09e-09	CCL5/FCGR2A/C3AR1/MNDA/CYBB/FGL2/ITGB2/CD14/PTPRC/DOCK2/CD53/NCKAP1L/FCGR2B/ARHGAP9/LAIR1/ITGAL/LYZ/LILRB2/GLIPR1/FCER1G/CD300A/GMFG/B2M/FGR/VNN1/SLPI/LGALS3	27
BP	GO:0019058	viral life cycle	5.31e-11	1.97e-09	1.38e-09	CXCR6/CCL5/CD4/SELPLG/CCR5/CD86/OASL/APOE/ISG15/OAS1/RSAD2/IFI16/LAMP3/MX1/IFI27/SLAMF1/OAS3/ISG20/PLSCR1/CD74/IFITM1/SLPI	22
BP	GO:0002758	innate immune response-activating signal transduction	5.94e-11	2.18e-09	1.53e-09	TLR7/TLR4/ITGB2/CD14/HCK/CLEC4A/TLR8/PTPN22/BTK/HAVCR2/CD300LF/LY96/FCER1G/CD300A/CLEC7A/RSAD2/DDX60/PSMB9/IFIH1/DDX58/PSMB8	21
BP	GO:0050864	regulation of B cell activation	6.44e-11	2.33e-09	1.64e-09	IGKC/MNDA/TLR4/PTPRC/TNFSF13B/SLAMF8/SASH3/NCKAP1L/FCGR2B/BTK/TRBC1/SAMSN1/CD300A/CD38/CTLA4/CD74/MEF2C	17
BP	GO:0002819	regulation of adaptive immune response	7.27e-11	2.56e-09	1.8e-09	CD4/PTPRC/TNFSF13B/SASH3/FCGR2B/BTK/CD48/SAMSN1/HAVCR2/LILRB1/FCER1G/RSAD2/B2M/IL12RB1/MEF2C/IL7R	16
BP	GO:0032680	regulation of tumor necrosis factor production	7.27e-11	2.56e-09	1.8e-09	CYBB/TLR4/CD14/PTPRC/CD2/SASH3/CLEC4A/PTPN22/HAVCR2/LY96/LILRB1/FCER1G/CLEC7A/IFIH1/SLAMF1/DDX58	16
BP	GO:0045069	regulation of viral genome replication	8.82e-11	3.06e-09	2.15e-09	CCL5/OASL/ISG15/OAS1/RSAD2/IFI16/MX1/IFI27/OAS3/ISG20/PLSCR1/IFITM1/SLPI	13
BP	GO:0032640	tumor necrosis factor production	9.63e-11	3.27e-09	2.3e-09	CYBB/TLR4/CD14/PTPRC/CD2/SASH3/CLEC4A/PTPN22/HAVCR2/LY96/LILRB1/FCER1G/CLEC7A/IFIH1/SLAMF1/DDX58	16
BP	GO:0002699	positive regulation of immune effector process	9.66e-11	3.27e-09	2.3e-09	TLR4/ITGB2/PTPRC/CD84/SASH3/CD86/BTK/LILRB1/FCER1G/CD300A/RSAD2/DDX60/B2M/RAC2/IL12RB1/DDX58/CD74/FGR	18
BP	GO:0045576	mast cell activation	9.78e-11	3.27e-09	2.3e-09	CD84/BTK/PIK3CG/LCP2/CD300LF/RHOH/FCER1G/CD300A/RAC2/PLSCR1/FGR	11
BP	GO:1990266	neutrophil migration	1.16e-10	3.85e-09	2.7e-09	CXCL13/CCL5/C3AR1/ITGB2/CXCL9/SLAMF8/NCKAP1L/PIK3CG/FCER1G/CXCL11/CXCL10/RAC2/CD74/LGALS3	14
BP	GO:0042113	B cell activation	1.24e-10	4.04e-09	2.84e-09	IGKC/MNDA/TLR4/PTPRC/TNFSF13B/SLAMF8/SASH3/NCKAP1L/FCGR2B/BTK/TRBC1/SAMSN1/MFNG/DOCK11/CD180/CD300A/CD38/CTLA4/CD74/MEF2C/IL7R	21
BP	GO:0045058	T cell selection	1.49e-10	4.8e-09	3.37e-09	CD4/PTPRC/DOCK2/BCL11B/CD3E/CD3G/THEMIS/LY9/IL12RB1/CD74	10
BP	GO:0043368	positive T cell selection	1.51e-10	4.81e-09	3.38e-09	PTPRC/DOCK2/BCL11B/CD3E/CD3G/THEMIS/LY9/IL12RB1/CD74	9
BP	GO:0030595	leukocyte chemotaxis	1.76e-10	5.54e-09	3.89e-09	CXCL13/CCL5/C3AR1/ITGB2/CXCL9/SLAMF8/AIF1/NCKAP1L/CCR5/IL16/PIK3CG/CMKLR1/FCER1G/CXCL11/CXCL10/RAC2/CD74/LGALS3	18
BP	GO:0019079	viral genome replication	1.83e-10	5.7e-09	4.01e-09	CXCR6/CCL5/OASL/ISG15/OAS1/RSAD2/IFI16/MX1/IFI27/OAS3/ISG20/PLSCR1/IFITM1/SLPI	14
BP	GO:0071621	granulocyte chemotaxis	2.04e-10	6.27e-09	4.41e-09	CXCL13/CCL5/C3AR1/ITGB2/CXCL9/NCKAP1L/PIK3CG/CMKLR1/FCER1G/CXCL11/CXCL10/RAC2/CD74/LGALS3	14
BP	GO:0002449	lymphocyte mediated immunity	2.06e-10	6.27e-09	4.41e-09	CD8A/IGKC/FGL2/C1QC/C1QB/PTPRC/SASH3/FCGR2B/C1QA/TLR8/BTK/TRBC1/CD96/HAVCR2/SLAMF7/LILRB1/FCER1G/RSAD2/B2M/IL12RB1/CD74/IL7R	22
BP	GO:0050900	leukocyte migration	2.31e-10	6.95e-09	4.89e-09	CXCL13/CCL5/IGKC/C3AR1/ITGB2/HCK/CXCL9/CD84/CD2/SELPLG/SLAMF8/AIF1/NCKAP1L/CCR5/IL16/ITGAL/CD48/PIK3CG/CMKLR1/FCER1G/CD300A/CXCL11/CXCL10/RAC2/CD74/LGALS3	26
BP	GO:0050852	T cell receptor signaling pathway	2.8e-10	8.16e-09	5.73e-09	CD4/PTPRC/TRAC/CD3E/PTPN22/BTK/TRBC1/ITK/LILRB4/LCP2/CD300A/PSMB9/CD3G/THEMIS/CTLA4/PSMB8/LGALS3	17
BP	GO:0030593	neutrophil chemotaxis	2.82e-10	8.16e-09	5.73e-09	CXCL13/CCL5/C3AR1/ITGB2/CXCL9/NCKAP1L/PIK3CG/FCER1G/CXCL11/CXCL10/RAC2/CD74/LGALS3	13
BP	GO:0071887	leukocyte apoptotic process	2.82e-10	8.16e-09	5.73e-09	CCL5/CCR5/GIMAP8/BTK/HCLS1/LILRB1/FCER1G/IDO1/CD3G/CD74/MEF2C/LGALS3/IL7R	13
BP	GO:0032479	regulation of type I interferon production	2.83e-10	8.16e-09	5.73e-09	TLR7/TLR4/CD14/TLR8/PTPN22/HAVCR2/ISG15/LILRB1/UBE2L6/IFI16/IFIH1/DDX58/HERC5/NMI	14
BP	GO:1903901	negative regulation of viral life cycle	3.28e-10	9.34e-09	6.57e-09	CCL5/OASL/ISG15/OAS1/RSAD2/IFI16/MX1/OAS3/ISG20/PLSCR1/IFITM1/SLPI	12
BP	GO:0045730	respiratory burst	3.47e-10	9.77e-09	6.87e-09	CYBB/HCK/SLAMF8/PIK3CG/NCF4/NCF1/CLEC7A/NCF2/RAC2	9
BP	GO:0032606	type I interferon production	3.5e-10	9.77e-09	6.87e-09	TLR7/TLR4/CD14/TLR8/PTPN22/HAVCR2/ISG15/LILRB1/UBE2L6/IFI16/IFIH1/DDX58/HERC5/NMI	14
BP	GO:0032760	positive regulation of tumor necrosis factor production	3.77e-10	1.04e-08	7.33e-09	CYBB/TLR4/CD14/PTPRC/CD2/SASH3/HAVCR2/LY96/FCER1G/CLEC7A/IFIH1/DDX58	12
BP	GO:0002285	lymphocyte activation involved in immune response	4.62e-10	1.26e-08	8.88e-09	TLR4/FGL2/PTPRC/FCGR2B/APBB1IP/ITGAL/CD86/HAVCR2/MFNG/DOCK11/LILRB1/FCER1G/CD180/LY9/IL12RB1/LGALS3	16
BP	GO:0002291	T cell activation via T cell receptor contact with antigen bound to MHC molecule on antigen presenting cell	5.05e-10	1.37e-08	9.61e-09	FGL2/APBB1IP/ITGAL/HAVCR2/LILRB1/LGALS3	6
BP	GO:0097529	myeloid leukocyte migration	5.13e-10	1.37e-08	9.67e-09	CXCL13/CCL5/C3AR1/ITGB2/CXCL9/SLAMF8/AIF1/NCKAP1L/PIK3CG/CMKLR1/FCER1G/CD300A/CXCL11/CXCL10/RAC2/CD74/LGALS3	17
BP	GO:0043312	neutrophil degranulation	6.57e-10	1.74e-08	1.23e-08	FCGR2A/C3AR1/MNDA/CYBB/FGL2/ITGB2/CD14/PTPRC/DOCK2/CD53/NCKAP1L/ARHGAP9/LAIR1/ITGAL/LYZ/LILRB2/GLIPR1/FCER1G/CD300A/GMFG/B2M/FGR/VNN1/SLPI/LGALS3	25
BP	GO:0050868	negative regulation of T cell activation	7.2e-10	1.89e-08	1.33e-08	VSIG4/FGL2/FCGR2B/PTPN22/CD86/HAVCR2/LILRB2/LILRB1/CD300A/IDO1/CTLA4/CD74/LGALS3	13
BP	GO:0060333	interferon-gamma-mediated signaling pathway	7.39e-10	1.92e-08	1.35e-08	HCK/IRF8/OASL/OAS1/PARP9/TRIM22/B2M/OAS2/OAS3/PARP14/SP100/NMI	12
BP	GO:0002283	neutrophil activation involved in immune response	7.46e-10	1.92e-08	1.35e-08	FCGR2A/C3AR1/MNDA/CYBB/FGL2/ITGB2/CD14/PTPRC/DOCK2/CD53/NCKAP1L/ARHGAP9/LAIR1/ITGAL/LYZ/LILRB2/GLIPR1/FCER1G/CD300A/GMFG/B2M/FGR/VNN1/SLPI/LGALS3	25
BP	GO:0032945	negative regulation of mononuclear cell proliferation	8.88e-10	2.25e-08	1.58e-08	MNDA/VSIG4/FCGR2B/CD86/BTK/HAVCR2/LILRB2/LILRB1/CD300A/IDO1/CTLA4	11
BP	GO:0050672	negative regulation of lymphocyte proliferation	8.88e-10	2.25e-08	1.58e-08	MNDA/VSIG4/FCGR2B/CD86/BTK/HAVCR2/LILRB2/LILRB1/CD300A/IDO1/CTLA4	11
BP	GO:0046631	alpha-beta T cell activation	9.56e-10	2.4e-08	1.69e-08	PTPRC/DOCK2/SASH3/NCKAP1L/CLEC4A/BCL11B/CD3E/CD86/ITK/LILRB1/CD300A/RSAD2/LY9/IL12RB1	14
BP	GO:0002446	neutrophil mediated immunity	1.18e-09	2.93e-08	2.06e-08	FCGR2A/C3AR1/MNDA/CYBB/FGL2/ITGB2/CD14/PTPRC/DOCK2/CD53/NCKAP1L/ARHGAP9/LAIR1/ITGAL/LYZ/LILRB2/GLIPR1/FCER1G/CD300A/GMFG/B2M/FGR/VNN1/SLPI/LGALS3	25
BP	GO:0042102	positive regulation of T cell proliferation	1.23e-09	3.02e-08	2.13e-08	CCL5/CD4/PTPRC/TNFSF13B/AIF1/SASH3/NCKAP1L/CD3E/CD86/HAVCR2/LILRB2/IL12RB1	12
BP	GO:0045619	regulation of lymphocyte differentiation	1.55e-09	3.78e-08	2.66e-08	FGL2/PTPRC/CD2/SLAMF8/SASH3/NCKAP1L/CD86/BTK/LILRB4/LILRB2/CTLA4/IL12RB1/CD74/VNN1/IL7R	15
BP	GO:0002221	pattern recognition receptor signaling pathway	1.61e-09	3.88e-08	2.73e-08	TLR7/TLR4/ITGB2/CD14/TLR8/PTPN22/BTK/HAVCR2/CD300LF/LY96/CD300A/CLEC7A/RSAD2/DDX60/IFIH1/DDX58	16
BP	GO:1902107	positive regulation of leukocyte differentiation	1.68e-09	4.02e-08	2.83e-08	CD4/PTPRC/EVI2B/SASH3/NCKAP1L/CD86/BTK/HCLS1/LILRB4/LILRB2/IL12RB1/CD74/VNN1/IL7R	14
BP	GO:0043901	negative regulation of multi-organism process	1.83e-09	4.31e-08	3.03e-08	CCL5/FGL2/HAVCR2/OASL/ISG15/OAS1/RSAD2/IFI16/MX1/OAS3/ISG20/PLSCR1/IFITM1/SLPI/ARHGDIB	15
BP	GO:0002822	regulation of adaptive immune response based on somatic recombination of immune receptors built from immunoglobulin superfamily domains	1.84e-09	4.31e-08	3.03e-08	CD4/PTPRC/TNFSF13B/SASH3/FCGR2B/BTK/HAVCR2/LILRB1/FCER1G/RSAD2/B2M/IL12RB1/MEF2C/IL7R	14
BP	GO:0070664	negative regulation of leukocyte proliferation	1.84e-09	4.31e-08	3.03e-08	MNDA/VSIG4/FCGR2B/CD86/BTK/HAVCR2/LILRB2/LILRB1/CD300A/IDO1/CTLA4	11
BP	GO:0048525	negative regulation of viral process	1.99e-09	4.61e-08	3.24e-08	CCL5/OASL/ISG15/OAS1/RSAD2/IFI16/MX1/OAS3/ISG20/PLSCR1/IFITM1/SLPI	12
BP	GO:0045785	positive regulation of cell adhesion	2.6e-09	5.98e-08	4.2e-08	CXCL13/CCL5/CD4/ITGB2/PTPRC/TNFSF13B/AIF1/SASH3/NCKAP1L/APBB1IP/CD3E/CD86/LILRB4/HAVCR2/LILRB2/LILRB1/CTLA4/ICOS/IL12RB1/CD74/VNN1/IL7R	22
BP	GO:0032675	regulation of interleukin-6 production	3.41e-09	7.76e-08	5.46e-08	TLR7/TLR4/AIF1/NCKAP1L/TLR8/PTPN22/HAVCR2/LILRB2/FCER1G/CLEC7A/IFIH1/SLAMF1/DDX58/CD74	14
BP	GO:0060326	cell chemotaxis	3.74e-09	8.44e-08	5.94e-08	CXCR6/CXCL13/CCL5/C3AR1/ITGB2/CXCL9/SLAMF8/AIF1/NCKAP1L/CCR5/IL16/PIK3CG/CMKLR1/FCER1G/CXCL11/CXCL10/RAC2/CD74/LGALS3	19
BP	GO:0050663	cytokine secretion	3.96e-09	8.86e-08	6.23e-08	CSF1R/TLR4/CD14/CD2/AIF1/FCGR2B/TLR8/PTPN22/LCP2/HAVCR2/ISG15/LILRB1/IFIH1/GBP5/DDX58/FGR/SRGN	17
BP	GO:0050853	B cell receptor signaling pathway	4.19e-09	9.22e-08	6.48e-08	IGKC/MNDA/PTPRC/NCKAP1L/FCGR2B/PTPN22/BTK/TRBC1/ITK/CD300A/CD38/CTLA4/MEF2C	13
BP	GO:1903038	negative regulation of leukocyte cell-cell adhesion	4.19e-09	9.22e-08	6.48e-08	VSIG4/FGL2/FCGR2B/PTPN22/CD86/HAVCR2/LILRB2/LILRB1/CD300A/IDO1/CTLA4/CD74/LGALS3	13
BP	GO:1903708	positive regulation of hemopoiesis	5.4e-09	1.18e-07	8.3e-08	CD4/PTPRC/EVI2B/SASH3/NCKAP1L/CD86/BTK/HCLS1/LILRB4/LILRB2/ISG15/IL12RB1/CD74/VNN1/IL7R	15
BP	GO:0042108	positive regulation of cytokine biosynthetic process	5.81e-09	1.26e-07	8.84e-08	TLR7/CD4/CYBB/TLR4/PTPRC/TLR8/CD3E/CD86/CLEC7A/CD74	10
BP	GO:0032635	interleukin-6 production	7.21e-09	1.55e-07	1.09e-07	TLR7/TLR4/AIF1/NCKAP1L/TLR8/PTPN22/HAVCR2/LILRB2/FCER1G/CLEC7A/IFIH1/SLAMF1/DDX58/CD74	14
BP	GO:0002755	MyD88-dependent toll-like receptor signaling pathway	7.46e-09	1.59e-07	1.12e-07	TLR7/TLR4/CD14/TLR8/BTK/CD300LF/LY96/CD300A	8
BP	GO:0033077	T cell differentiation in thymus	9.01e-09	1.91e-07	1.34e-07	MAFB/PTPRC/DOCK2/BCL11B/CD3E/B2M/CD3G/CD74/VNN1/IL7R	10
BP	GO:0042035	regulation of cytokine biosynthetic process	1.02e-08	2.14e-07	1.51e-07	TLR7/CD4/CYBB/TLR4/PTPRC/TLR8/CD3E/CD86/LILRB1/CLEC7A/CD74/NMI	12
BP	GO:0045580	regulation of T cell differentiation	1.04e-08	2.17e-07	1.53e-07	FGL2/PTPRC/CD2/SASH3/NCKAP1L/CD86/LILRB4/LILRB2/CTLA4/IL12RB1/CD74/VNN1/IL7R	13
BP	GO:0006968	cellular defense response	1.05e-08	2.17e-07	1.53e-07	MNDA/CXCL9/CCR5/ITK/LSP1/LILRB2/LY96/NCF1/NCF2	9
BP	GO:0045621	positive regulation of lymphocyte differentiation	1.39e-08	2.85e-07	2e-07	PTPRC/SASH3/NCKAP1L/CD86/BTK/LILRB4/LILRB2/IL12RB1/CD74/VNN1/IL7R	11
BP	GO:0002886	regulation of myeloid leukocyte mediated immunity	1.48e-08	3.01e-07	2.12e-07	ITGB2/CD84/FCGR2B/BTK/FCER1G/CD300A/RAC2/DDX58/FGR	9
BP	GO:0042116	macrophage activation	1.55e-08	3.14e-07	2.21e-07	TLR7/VSIG4/TLR4/ITGB2/PTPRC/AIF1/FCGR2B/C1QA/TLR8/HAVCR2/CD74	11
BP	GO:0032677	regulation of interleukin-8 production	1.57e-08	3.14e-07	2.21e-07	TLR7/TLR4/CD14/PTPRC/CD2/TLR8/PTPN22/CLEC7A/DDX58/CD74	10
BP	GO:0002698	negative regulation of immune effector process	1.83e-08	3.64e-07	2.56e-07	VSIG4/FGL2/PTPRC/CD84/SLAMF8/FCGR2B/CD96/HAVCR2/LILRB1/CD300A/LGALS3/IL7R	12
BP	GO:0050764	regulation of phagocytosis	2.16e-08	4.27e-07	3.01e-07	PTPRC/HCK/DOCK2/NCKAP1L/FCGR2B/CD300LF/IL2RG/FCER1G/CD300A/CLEC7A/FGR	11
BP	GO:0030890	positive regulation of B cell proliferation	2.24e-08	4.39e-07	3.09e-07	TLR4/PTPRC/TNFSF13B/SASH3/NCKAP1L/CD38/CD74/MEF2C	8
BP	GO:0030099	myeloid cell differentiation	2.39e-08	4.65e-07	3.27e-07	CD4/CSF1R/TLR4/C1QC/MAFB/EVI2B/IKZF1/NCKAP1L/FLI1/IRF8/HCLS1/LILRB4/ISG15/LILRB1/FCER1G/B2M/IFI16/GPR171/CD74/MEF2C/LGALS3	21
BP	GO:0042089	cytokine biosynthetic process	2.42e-08	4.68e-07	3.29e-07	TLR7/CD4/CYBB/TLR4/PTPRC/TLR8/CD3E/CD86/LILRB1/CLEC7A/CD74/NMI	12
BP	GO:0042107	cytokine metabolic process	2.65e-08	5.09e-07	3.58e-07	TLR7/CD4/CYBB/TLR4/PTPRC/TLR8/CD3E/CD86/LILRB1/CLEC7A/CD74/NMI	12
BP	GO:0032647	regulation of interferon-alpha production	2.75e-08	5.25e-07	3.69e-07	TLR7/TLR4/TLR8/HAVCR2/IFIH1/DDX58/NMI	7
BP	GO:0042590	antigen processing and presentation of exogenous peptide antigen via MHC class I	2.98e-08	5.65e-07	3.97e-07	CYBB/CLEC4A/NCF4/FCER1G/NCF1/NCF2/B2M/PSMB9/PSMB8/TAP1	10
BP	GO:0032637	interleukin-8 production	4.29e-08	8.08e-07	5.68e-07	TLR7/TLR4/CD14/PTPRC/CD2/TLR8/PTPN22/CLEC7A/DDX58/CD74	10
BP	GO:0032623	interleukin-2 production	4.39e-08	8.2e-07	5.77e-07	CD4/VSIG4/PTPRC/SASH3/CD3E/CD86/HAVCR2/FCER1G/CLEC7A	9
BP	GO:0032607	interferon-alpha production	4.64e-08	8.6e-07	6.05e-07	TLR7/TLR4/TLR8/HAVCR2/IFIH1/DDX58/NMI	7
BP	GO:0045582	positive regulation of T cell differentiation	4.83e-08	8.9e-07	6.26e-07	PTPRC/SASH3/NCKAP1L/CD86/LILRB4/LILRB2/IL12RB1/CD74/VNN1/IL7R	10
BP	GO:0002286	T cell activation involved in immune response	4.94e-08	9.04e-07	6.36e-07	FGL2/FCGR2B/APBB1IP/ITGAL/CD86/HAVCR2/LILRB1/FCER1G/LY9/IL12RB1/LGALS3	11
BP	GO:0002718	regulation of cytokine production involved in immune response	5.43e-08	9.87e-07	6.94e-07	TLR4/SASH3/BTK/CD96/LILRB1/FCER1G/RSAD2/B2M/DDX58/CD74	10
BP	GO:0002526	acute inflammatory response	5.56e-08	1e-06	7.06e-07	IGKC/C3AR1/VSIG4/C1QC/CD163/C1QB/FCGR2B/C1QA/BTK/PIK3CG/FCER1G/PLSCR1/VNN1/OSMR/CFH	15
BP	GO:0032480	negative regulation of type I interferon production	5.81e-08	1.04e-06	7.33e-07	HAVCR2/ISG15/LILRB1/UBE2L6/IFIH1/DDX58/HERC5/NMI	8
BP	GO:0007162	negative regulation of cell adhesion	6.2e-08	1.1e-06	7.77e-07	VSIG4/FGL2/TGFBI/PTPRC/FCGR2B/PTPN22/CD86/PLXNC1/HAVCR2/LILRB2/LILRB1/CD300A/IDO1/CTLA4/CD74/LGALS3/ARHGDIB	17
BP	GO:2000107	negative regulation of leukocyte apoptotic process	6.93e-08	1.23e-06	8.63e-07	CCL5/CCR5/HCLS1/LILRB1/FCER1G/IDO1/CD74/IL7R	8
BP	GO:0050727	regulation of inflammatory response	7.26e-08	1.28e-06	8.98e-07	CCL5/IGKC/TLR7/C3AR1/VSIG4/TLR4/C1QC/C1QB/PTPRC/HCK/SLAMF8/FCGR2B/C1QA/BTK/PIK3CG/APOE/FCER1G/CLEC7A/IDO1/GBP5/OSMR/CFH	22
BP	GO:0019882	antigen processing and presentation	7.93e-08	1.38e-06	9.74e-07	CD8A/CYBB/FGL2/FCGR2B/CLEC4A/LILRB2/NCF4/FCER1G/NCF1/NCF2/B2M/PSMB9/PSMB8/CD74/TAP1	15
BP	GO:0002700	regulation of production of molecular mediator of immune response	9.51e-08	1.65e-06	1.16e-06	TLR4/PTPRC/SASH3/FCGR2B/BTK/CD96/LILRB1/FCER1G/RSAD2/B2M/DDX58/CD74	12
BP	GO:0002704	negative regulation of leukocyte mediated immunity	9.74e-08	1.67e-06	1.17e-06	PTPRC/CD84/FCGR2B/CD96/HAVCR2/LILRB1/CD300A/IL7R	8
BP	GO:0032757	positive regulation of interleukin-8 production	9.74e-08	1.67e-06	1.17e-06	TLR7/TLR4/CD14/CD2/TLR8/CLEC7A/DDX58/CD74	8
BP	GO:0043383	negative T cell selection	1.61e-07	2.72e-06	1.91e-06	PTPRC/DOCK2/CD3E/THEMIS/CD74	5
BP	GO:0045416	positive regulation of interleukin-8 biosynthetic process	1.61e-07	2.72e-06	1.91e-06	TLR7/TLR4/TLR8/CLEC7A/CD74	5
BP	GO:0002224	toll-like receptor signaling pathway	1.63e-07	2.75e-06	1.93e-06	TLR7/TLR4/ITGB2/CD14/TLR8/PTPN22/BTK/HAVCR2/CD300LF/LY96/CD300A/RSAD2	12
BP	GO:0038093	Fc receptor signaling pathway	1.83e-07	3.06e-06	2.15e-06	IGKC/FCGR2A/PTPRC/HCK/NCKAP1L/FCGR2B/WIPF1/BTK/ITK/LCP2/FCER1G/PSMB9/CD3G/PSMB8/FGR	15
BP	GO:0070228	regulation of lymphocyte apoptotic process	1.84e-07	3.06e-06	2.15e-06	CCL5/GIMAP8/BTK/IDO1/CD3G/CD74/LGALS3/IL7R	8
BP	GO:0002474	antigen processing and presentation of peptide antigen via MHC class I	1.96e-07	3.22e-06	2.26e-06	CYBB/CLEC4A/NCF4/FCER1G/NCF1/NCF2/B2M/PSMB9/PSMB8/TAP1	10
BP	GO:0032755	positive regulation of interleukin-6 production	1.96e-07	3.22e-06	2.26e-06	TLR7/TLR4/AIF1/TLR8/LILRB2/FCER1G/CLEC7A/IFIH1/DDX58/CD74	10
BP	GO:0002706	regulation of lymphocyte mediated immunity	2.04e-07	3.33e-06	2.34e-06	PTPRC/SASH3/FCGR2B/BTK/CD96/HAVCR2/LILRB1/FCER1G/RSAD2/B2M/IL12RB1/IL7R	12
BP	GO:0050707	regulation of cytokine secretion	2.06e-07	3.33e-06	2.34e-06	CSF1R/TLR4/CD14/CD2/AIF1/FCGR2B/TLR8/PTPN22/HAVCR2/LILRB1/IFIH1/DDX58/FGR/SRGN	14
BP	GO:0002720	positive regulation of cytokine production involved in immune response	2.14e-07	3.4e-06	2.39e-06	TLR4/SASH3/LILRB1/FCER1G/RSAD2/B2M/DDX58/CD74	8
BP	GO:0032655	regulation of interleukin-12 production	2.14e-07	3.4e-06	2.39e-06	TLR4/IRF8/TLR8/CMKLR1/LILRB1/CLEC7A/IDO1/SLAMF1	8
BP	GO:0032663	regulation of interleukin-2 production	2.14e-07	3.4e-06	2.39e-06	CD4/VSIG4/PTPRC/SASH3/CD3E/CD86/HAVCR2/CLEC7A	8
BP	GO:0030100	regulation of endocytosis	2.39e-07	3.78e-06	2.66e-06	CD14/PTPRC/HCK/DOCK2/NCKAP1L/FCGR2B/CD300LF/IL2RG/APOE/LILRB1/FCER1G/CD300A/CLEC7A/B2M/FGR/LGALS3	16
BP	GO:0022408	negative regulation of cell-cell adhesion	2.4e-07	3.78e-06	2.66e-06	VSIG4/FGL2/FCGR2B/PTPN22/CD86/HAVCR2/LILRB2/LILRB1/CD300A/IDO1/CTLA4/CD74/LGALS3	13
BP	GO:0032613	interleukin-10 production	2.48e-07	3.88e-06	2.72e-06	TLR4/SASH3/FCGR2B/ISG15/LILRB1/FCER1G/CLEC7A/IDO1	8
BP	GO:0045059	positive thymic T cell selection	2.59e-07	4e-06	2.82e-06	PTPRC/DOCK2/CD3E/CD3G/CD74	5
BP	GO:0045086	positive regulation of interleukin-2 biosynthetic process	2.59e-07	4e-06	2.82e-06	CD4/PTPRC/CD3E/CD86/CLEC7A	5
BP	GO:0032615	interleukin-12 production	2.86e-07	4.4e-06	3.09e-06	TLR4/IRF8/TLR8/CMKLR1/LILRB1/CLEC7A/IDO1/SLAMF1	8
BP	GO:0002440	production of molecular mediator of immune response	3.03e-07	4.63e-06	3.26e-06	IGKC/TLR4/FGL2/PTPRC/TNFSF13B/SASH3/FCGR2B/BTK/CD96/LILRB1/FCER1G/RSAD2/B2M/DDX58/CD74/IL7R	16
BP	GO:0045637	regulation of myeloid cell differentiation	3.1e-07	4.71e-06	3.31e-06	CD4/TLR4/C1QC/MAFB/EVI2B/NCKAP1L/HCLS1/LILRB4/ISG15/LILRB1/B2M/GPR171/CD74/MEF2C/LGALS3	15
BP	GO:0018108	peptidyl-tyrosine phosphorylation	3.25e-07	4.92e-06	3.46e-06	CCL5/CD4/CSF1R/ITGB2/PTPRC/HCK/CD3E/BTK/SAMSN1/HCLS1/ITK/SLA/NCF1/CD300A/PARP9/CD74/FGR/PARP14	18
BP	GO:0002367	cytokine production involved in immune response	3.48e-07	5.24e-06	3.68e-06	TLR4/SASH3/BTK/CD96/LILRB1/FCER1G/RSAD2/B2M/DDX58/CD74	10
BP	GO:0018212	peptidyl-tyrosine modification	3.67e-07	5.49e-06	3.86e-06	CCL5/CD4/CSF1R/ITGB2/PTPRC/HCK/CD3E/BTK/SAMSN1/HCLS1/ITK/SLA/NCF1/CD300A/PARP9/CD74/FGR/PARP14	18
BP	GO:1902106	negative regulation of leukocyte differentiation	3.82e-07	5.68e-06	4e-06	TLR4/FGL2/C1QC/MAFB/FCGR2B/LILRB4/LILRB1/CTLA4/CD74/TMEM176A	10
BP	GO:0002673	regulation of acute inflammatory response	4.13e-07	6.12e-06	4.3e-06	IGKC/C3AR1/VSIG4/C1QC/C1QB/FCGR2B/C1QA/BTK/PIK3CG/FCER1G/OSMR/CFH	12
BP	GO:0045824	negative regulation of innate immune response	4.33e-07	6.37e-06	4.48e-06	VSIG4/SLAMF8/CD96/HAVCR2/LILRB1/IFI16/PARP14/NMI	8
BP	GO:0033003	regulation of mast cell activation	5.45e-07	7.98e-06	5.61e-06	CD84/CD300LF/FCER1G/CD300A/RAC2/PLSCR1/FGR	7
BP	GO:0001906	cell killing	7.47e-07	1.09e-05	7.64e-06	PTPRC/FCGR2B/LYZ/HAVCR2/SLAMF7/LILRB1/CLEC7A/B2M/IL12RB1/APOL1/IL7R/CFH	12
BP	GO:0050715	positive regulation of cytokine secretion	7.91e-07	1.14e-05	8.05e-06	CSF1R/TLR4/CD14/CD2/AIF1/TLR8/PTPN22/HAVCR2/IFIH1/DDX58/FGR	11
BP	GO:0030889	negative regulation of B cell proliferation	8.53e-07	1.23e-05	8.64e-06	MNDA/FCGR2B/BTK/CD300A/CTLA4	5
BP	GO:0002690	positive regulation of leukocyte chemotaxis	8.6e-07	1.23e-05	8.67e-06	CXCL13/CCL5/C3AR1/AIF1/NCKAP1L/CMKLR1/CXCL10/RAC2/CD74	9
BP	GO:0002573	myeloid leukocyte differentiation	9.43e-07	1.34e-05	9.45e-06	CD4/CSF1R/TLR4/C1QC/MAFB/EVI2B/HCLS1/LILRB4/LILRB1/FCER1G/IFI16/CD74/MEF2C	13
BP	GO:0050871	positive regulation of B cell activation	9.78e-07	1.39e-05	9.75e-06	IGKC/TLR4/PTPRC/TNFSF13B/SASH3/NCKAP1L/BTK/TRBC1/CD38/CD74/MEF2C	11
BP	GO:0002688	regulation of leukocyte chemotaxis	9.84e-07	1.39e-05	9.76e-06	CXCL13/CCL5/C3AR1/SLAMF8/AIF1/NCKAP1L/CMKLR1/CXCL10/RAC2/CD74	10
BP	GO:0043300	regulation of leukocyte degranulation	1.04e-06	1.45e-05	1.02e-05	ITGB2/CD84/FCGR2B/FCER1G/CD300A/RAC2/FGR	7
BP	GO:0071675	regulation of mononuclear cell migration	1.04e-06	1.45e-05	1.02e-05	CCL5/C3AR1/SLAMF8/AIF1/CMKLR1/CXCL10/LGALS3	7
BP	GO:0002478	antigen processing and presentation of exogenous peptide antigen	1.15e-06	1.6e-05	1.13e-05	CYBB/FCGR2B/CLEC4A/NCF4/FCER1G/NCF1/NCF2/B2M/PSMB9/PSMB8/CD74/TAP1	12
BP	GO:0032743	positive regulation of interleukin-2 production	1.17e-06	1.61e-05	1.13e-05	CD4/PTPRC/SASH3/CD3E/CD86/CLEC7A	6
BP	GO:0050869	negative regulation of B cell activation	1.17e-06	1.61e-05	1.13e-05	MNDA/FCGR2B/BTK/SAMSN1/CD300A/CTLA4	6
BP	GO:0006959	humoral immune response	1.17e-06	1.61e-05	1.13e-05	CXCL13/IGKC/C3AR1/VSIG4/C1QC/C1QB/PTPRC/CXCL9/FCGR2B/C1QA/TRBC1/LYZ/CXCL11/CXCL10/SLPI/MEF2C/CFH	17
BP	GO:0002431	Fc receptor mediated stimulatory signaling pathway	1.2e-06	1.64e-05	1.15e-05	IGKC/FCGR2A/PTPRC/HCK/NCKAP1L/FCGR2B/WIPF1/FCER1G/CD3G/PLSCR1/FGR	11
BP	GO:0043303	mast cell degranulation	1.21e-06	1.64e-05	1.15e-05	CD84/BTK/PIK3CG/FCER1G/CD300A/RAC2/FGR	7
BP	GO:0007204	positive regulation of cytosolic calcium ion concentration	1.29e-06	1.74e-05	1.22e-05	CXCR6/CXCL13/GPR65/C3AR1/CD4/FPR3/PTPRC/CXCL9/CCR5/PIK3CG/CMKLR1/CXCL11/CXCL10/CD38/P2RY10/P2RY8	16
BP	GO:0002279	mast cell activation involved in immune response	1.4e-06	1.87e-05	1.31e-05	CD84/BTK/PIK3CG/FCER1G/CD300A/RAC2/FGR	7
BP	GO:0032648	regulation of interferon-beta production	1.4e-06	1.87e-05	1.31e-05	TLR7/TLR4/TLR8/LILRB1/IFIH1/DDX58/NMI	7
BP	GO:0070227	lymphocyte apoptotic process	1.48e-06	1.96e-05	1.38e-05	CCL5/GIMAP8/BTK/IDO1/CD3G/CD74/LGALS3/IL7R	8
BP	GO:0002448	mast cell mediated immunity	1.62e-06	2.14e-05	1.5e-05	CD84/BTK/PIK3CG/FCER1G/CD300A/RAC2/FGR	7
BP	GO:0001911	negative regulation of leukocyte mediated cytotoxicity	1.64e-06	2.15e-05	1.51e-05	PTPRC/FCGR2B/HAVCR2/LILRB1/IL7R	5
BP	GO:0002709	regulation of T cell mediated immunity	1.65e-06	2.15e-05	1.51e-05	PTPRC/SASH3/FCGR2B/LILRB1/RSAD2/B2M/IL12RB1/IL7R	8
BP	GO:0050766	positive regulation of phagocytosis	1.65e-06	2.15e-05	1.51e-05	PTPRC/DOCK2/NCKAP1L/FCGR2B/CD300LF/IL2RG/FCER1G/CLEC7A	8
BP	GO:0019884	antigen processing and presentation of exogenous antigen	1.74e-06	2.26e-05	1.59e-05	CYBB/FCGR2B/CLEC4A/NCF4/FCER1G/NCF1/NCF2/B2M/PSMB9/PSMB8/CD74/TAP1	12
BP	GO:0002702	positive regulation of production of molecular mediator of immune response	1.82e-06	2.34e-05	1.65e-05	TLR4/PTPRC/SASH3/LILRB1/FCER1G/RSAD2/B2M/DDX58/CD74	9
BP	GO:0032608	interferon-beta production	1.86e-06	2.39e-05	1.68e-05	TLR7/TLR4/TLR8/LILRB1/IFIH1/DDX58/NMI	7
BP	GO:0042742	defense response to bacterium	2.01e-06	2.56e-05	1.8e-05	CXCL13/IGKC/MPEG1/CD4/TLR4/SLAMF8/IRF8/TRBC1/LYZ/HAVCR2/STAB1/ISG15/FCER1G/GBP4/FGR/SLPI	16
BP	GO:0045807	positive regulation of endocytosis	2.04e-06	2.59e-05	1.82e-05	CD14/PTPRC/DOCK2/NCKAP1L/FCGR2B/CD300LF/IL2RG/APOE/FCER1G/CLEC7A/B2M	11
BP	GO:0002532	production of molecular mediator involved in inflammatory response	2.05e-06	2.59e-05	1.82e-05	TLR4/SLAMF8/BTK/CD96/FCER1G/CLEC7A/IDO1/GBP5	8
BP	GO:0001914	regulation of T cell mediated cytotoxicity	2.12e-06	2.66e-05	1.87e-05	PTPRC/FCGR2B/LILRB1/B2M/IL12RB1/IL7R	6
BP	GO:0032633	interleukin-4 production	2.12e-06	2.66e-05	1.87e-05	SASH3/CD3E/CD86/ITK/HAVCR2/FCER1G	6
BP	GO:0045076	regulation of interleukin-2 biosynthetic process	2.21e-06	2.73e-05	1.92e-05	CD4/PTPRC/CD3E/CD86/CLEC7A	5
BP	GO:0045414	regulation of interleukin-8 biosynthetic process	2.21e-06	2.73e-05	1.92e-05	TLR7/TLR4/TLR8/CLEC7A/CD74	5
BP	GO:0061081	positive regulation of myeloid leukocyte cytokine production involved in immune response	2.21e-06	2.73e-05	1.92e-05	TLR4/LILRB1/FCER1G/DDX58/CD74	5
BP	GO:1903707	negative regulation of hemopoiesis	2.32e-06	2.86e-05	2.01e-05	TLR4/FGL2/C1QC/MAFB/FCGR2B/LILRB4/LILRB1/GPR171/CTLA4/CD74/TMEM176A	11
BP	GO:0031341	regulation of cell killing	2.36e-06	2.89e-05	2.03e-05	PTPRC/FCGR2B/HAVCR2/LILRB1/CLEC7A/B2M/IL12RB1/IL7R/CFH	9
BP	GO:0032653	regulation of interleukin-10 production	2.45e-06	2.98e-05	2.1e-05	TLR4/SASH3/FCGR2B/LILRB1/FCER1G/CLEC7A/IDO1	7
BP	GO:0048002	antigen processing and presentation of peptide antigen	2.59e-06	3.14e-05	2.21e-05	CYBB/FCGR2B/CLEC4A/NCF4/FCER1G/NCF1/NCF2/B2M/PSMB9/PSMB8/CD74/TAP1	12
BP	GO:0002824	positive regulation of adaptive immune response based on somatic recombination of immune receptors built from immunoglobulin superfamily domains	2.8e-06	3.37e-05	2.37e-05	CD4/PTPRC/TNFSF13B/SASH3/BTK/FCER1G/RSAD2/B2M/IL12RB1	9
BP	GO:0002479	antigen processing and presentation of exogenous peptide antigen via MHC class I, TAP-dependent	2.8e-06	3.37e-05	2.37e-05	CYBB/NCF4/NCF1/NCF2/B2M/PSMB9/PSMB8/TAP1	8
BP	GO:0002687	positive regulation of leukocyte migration	2.84e-06	3.41e-05	2.4e-05	CXCL13/CCL5/C3AR1/AIF1/NCKAP1L/CMKLR1/CXCL10/RAC2/CD74/LGALS3	10
BP	GO:0042228	interleukin-8 biosynthetic process	2.91e-06	3.48e-05	2.44e-05	TLR7/TLR4/TLR8/CLEC7A/CD74	5
BP	GO:0032481	positive regulation of type I interferon production	3.43e-06	4.07e-05	2.86e-05	TLR7/TLR4/CD14/TLR8/PTPN22/IFI16/IFIH1/DDX58	8
BP	GO:0002685	regulation of leukocyte migration	3.77e-06	4.46e-05	3.14e-05	CXCL13/CCL5/C3AR1/SLAMF8/AIF1/NCKAP1L/CMKLR1/CD300A/CXCL10/RAC2/CD74/LGALS3	12
BP	GO:0045061	thymic T cell selection	3.79e-06	4.46e-05	3.14e-05	PTPRC/DOCK2/CD3E/CD3G/CD74	5
BP	GO:0002705	positive regulation of leukocyte mediated immunity	4.02e-06	4.71e-05	3.31e-05	ITGB2/PTPRC/SASH3/BTK/FCER1G/RSAD2/B2M/IL12RB1/DDX58/FGR	10
BP	GO:0002821	positive regulation of adaptive immune response	4.2e-06	4.9e-05	3.45e-05	CD4/PTPRC/TNFSF13B/SASH3/BTK/FCER1G/RSAD2/B2M/IL12RB1	9
BP	GO:0002920	regulation of humoral immune response	4.3e-06	4.99e-05	3.51e-05	CXCL13/IGKC/C3AR1/VSIG4/C1QC/C1QB/PTPRC/FCGR2B/C1QA/CFH	10
BP	GO:0002456	T cell mediated immunity	4.54e-06	5.25e-05	3.69e-05	CD8A/PTPRC/SASH3/FCGR2B/LILRB1/RSAD2/B2M/IL12RB1/IL7R	9
BP	GO:0050921	positive regulation of chemotaxis	4.59e-06	5.28e-05	3.71e-05	CXCL13/CCL5/C3AR1/AIF1/NCKAP1L/IL16/CMKLR1/CXCL10/RAC2/CD74	10
BP	GO:0060760	positive regulation of response to cytokine stimulus	4.6e-06	5.28e-05	3.71e-05	TLR4/CD300LF/PARP9/IFIH1/DDX58/CD74/PARP14	7
BP	GO:0031342	negative regulation of cell killing	4.85e-06	5.48e-05	3.85e-05	PTPRC/FCGR2B/HAVCR2/LILRB1/IL7R	5
BP	GO:0032069	regulation of nuclease activity	4.85e-06	5.48e-05	3.85e-05	GZMA/OASL/OAS1/OAS2/OAS3	5
BP	GO:0032727	positive regulation of interferon-alpha production	4.85e-06	5.48e-05	3.85e-05	TLR7/TLR4/TLR8/IFIH1/DDX58	5
BP	GO:0042094	interleukin-2 biosynthetic process	4.85e-06	5.48e-05	3.85e-05	CD4/PTPRC/CD3E/CD86/CLEC7A	5
BP	GO:0002707	negative regulation of lymphocyte mediated immunity	5.04e-06	5.66e-05	3.98e-05	PTPRC/FCGR2B/CD96/HAVCR2/LILRB1/IL7R	6
BP	GO:0031663	lipopolysaccharide-mediated signaling pathway	5.18e-06	5.77e-05	4.06e-05	CCL5/TLR4/CD14/HCK/PTPN22/LY96/CD180	7
BP	GO:0032722	positive regulation of chemokine production	5.18e-06	5.77e-05	4.06e-05	TLR7/CSF1R/TLR4/AIF1/HAVCR2/CLEC7A/CD74	7
BP	GO:0051480	regulation of cytosolic calcium ion concentration	5.5e-06	6.1e-05	4.29e-05	CXCR6/CXCL13/GPR65/C3AR1/CD4/FPR3/PTPRC/CXCL9/CCR5/PIK3CG/CMKLR1/CXCL11/CXCL10/CD38/P2RY10/P2RY8	16
BP	GO:0002517	T cell tolerance induction	5.8e-06	6.32e-05	4.45e-05	CD3E/LILRB2/IDO1/ICOS	4
BP	GO:0033632	regulation of cell-cell adhesion mediated by integrin	5.8e-06	6.32e-05	4.45e-05	CXCL13/CCL5/CD3E/FERMT3	4
BP	GO:0045060	negative thymic T cell selection	5.8e-06	6.32e-05	4.45e-05	PTPRC/DOCK2/CD3E/CD74	4
BP	GO:0045351	type I interferon biosynthetic process	5.8e-06	6.32e-05	4.45e-05	TLR7/TLR4/TLR8/NMI	4
BP	GO:0042130	negative regulation of T cell proliferation	5.81e-06	6.32e-05	4.45e-05	VSIG4/CD86/HAVCR2/LILRB2/LILRB1/IDO1/CTLA4	7
BP	GO:0002831	regulation of response to biotic stimulus	5.97e-06	6.46e-05	4.54e-05	FGL2/HAVCR2/LY96/LILRB1/CD180/PARP9/DDX60/IL12RB1/DDX58/HERC5	10
BP	GO:0032753	positive regulation of interleukin-4 production	6.14e-06	6.63e-05	4.66e-05	SASH3/CD3E/CD86/HAVCR2/FCER1G	5
BP	GO:0038094	Fc-gamma receptor signaling pathway	7.21e-06	7.75e-05	5.45e-05	IGKC/FCGR2A/PTPRC/HCK/NCKAP1L/FCGR2B/WIPF1/FCER1G/CD3G/FGR	10
BP	GO:0048872	homeostasis of number of cells	7.46e-06	7.98e-05	5.61e-05	MAFB/TNFSF13B/IKZF1/SASH3/NCKAP1L/HCLS1/DOCK11/ISG15/FCER1G/B2M/CD74/MEF2C/IL7R	13
BP	GO:0002791	regulation of peptide secretion	7.86e-06	8.38e-05	5.9e-05	CCL5/CSF1R/TLR4/CD14/CD2/AIF1/FCGR2B/TLR8/PTPN22/HAVCR2/APOE/LILRB1/RSAD2/IFIH1/CD38/DDX58/CD74/FGR/SRGN	19
BP	GO:0002468	dendritic cell antigen processing and presentation	8.62e-06	9.12e-05	6.41e-05	FGL2/FCGR2B/CLEC4A/CD74	4
BP	GO:2001198	regulation of dendritic cell differentiation	8.62e-06	9.12e-05	6.41e-05	FCGR2B/LILRB2/LILRB1/TMEM176A	4
BP	GO:0006874	cellular calcium ion homeostasis	8.72e-06	9.19e-05	6.46e-05	CXCR6/CXCL13/CCL5/GPR65/C3AR1/CD4/FPR3/PTPRC/CXCL9/CCR5/PIK3CG/CMKLR1/APOE/CXCL11/CXCL10/CD38/P2RY10/P2RY8	18
BP	GO:0070098	chemokine-mediated signaling pathway	9.37e-06	9.83e-05	6.91e-05	CXCR6/CXCL13/CCL5/CXCL9/CCR5/CMKLR1/CXCL11/CXCL10	8
BP	GO:0002507	tolerance induction	9.52e-06	9.95e-05	7e-05	CD3E/HAVCR2/LILRB2/IDO1/ICOS	5
BP	GO:0002761	regulation of myeloid leukocyte differentiation	1.02e-05	0.000106362	7.48e-05	CD4/TLR4/C1QC/MAFB/EVI2B/HCLS1/LILRB4/LILRB1/CD74	9
BP	GO:0016064	immunoglobulin mediated immune response	1.12e-05	0.000115865	8.15e-05	IGKC/FGL2/C1QC/C1QB/PTPRC/FCGR2B/C1QA/TLR8/BTK/TRBC1/FCER1G/CD74	12
BP	GO:0050730	regulation of peptidyl-tyrosine phosphorylation	1.14e-05	0.00011818	8.31e-05	CCL5/CD4/CSF1R/ITGB2/PTPRC/CD3E/SAMSN1/HCLS1/NCF1/CD300A/PARP9/CD74/PARP14	13
BP	GO:0071622	regulation of granulocyte chemotaxis	1.21e-05	0.000125056	8.79e-05	CCL5/C3AR1/NCKAP1L/CMKLR1/RAC2/CD74	6
BP	GO:0055074	calcium ion homeostasis	1.27e-05	0.000130572	9.18e-05	CXCR6/CXCL13/CCL5/GPR65/C3AR1/CD4/FPR3/PTPRC/CXCL9/CCR5/PIK3CG/CMKLR1/APOE/CXCL11/CXCL10/CD38/P2RY10/P2RY8	18
BP	GO:0019724	B cell mediated immunity	1.28e-05	0.000130922	9.21e-05	IGKC/FGL2/C1QC/C1QB/PTPRC/FCGR2B/C1QA/TLR8/BTK/TRBC1/FCER1G/CD74	12
BP	GO:1904894	positive regulation of STAT cascade	1.3e-05	0.00013264	9.33e-05	CCL5/CSF1R/IL10RA/HCLS1/CD300A/PARP9/PARP14/IL7R	8
BP	GO:0050708	regulation of protein secretion	1.31e-05	0.000132839	9.34e-05	CCL5/CSF1R/TLR4/CD14/CD2/AIF1/FCGR2B/TLR8/PTPN22/HAVCR2/APOE/LILRB1/RSAD2/IFIH1/CD38/DDX58/FGR/SRGN	18
BP	GO:0002820	negative regulation of adaptive immune response	1.39e-05	0.00014022	9.86e-05	PTPRC/FCGR2B/SAMSN1/HAVCR2/LILRB1/IL7R	6
BP	GO:0046634	regulation of alpha-beta T cell activation	1.41e-05	0.000142068	9.99e-05	PTPRC/SASH3/NCKAP1L/CD3E/CD86/LILRB1/CD300A/IL12RB1	8
BP	GO:0032673	regulation of interleukin-4 production	1.42e-05	0.000142278	0.000100047	SASH3/CD3E/CD86/HAVCR2/FCER1G	5
BP	GO:0043902	positive regulation of multi-organism process	1.48e-05	0.000147416	0.00010366	CCL5/CD4/CSF1R/HAVCR2/APOE/LY96/CD180/CLEC7A/DDX60/CD74/MDFIC	11
BP	GO:0033627	cell adhesion mediated by integrin	1.51e-05	0.000150396	0.000105755	CXCL13/CCL5/ITGB2/NCKAP1L/CD3E/PIK3CG/FERMT3	7
BP	GO:0033628	regulation of cell adhesion mediated by integrin	1.58e-05	0.000156754	0.000110226	CXCL13/CCL5/NCKAP1L/CD3E/PIK3CG/FERMT3	6
BP	GO:0010818	T cell chemotaxis	1.71e-05	0.000168435	0.00011844	CXCL13/CCL5/PIK3CG/CXCL11/CXCL10	5
BP	GO:0050858	negative regulation of antigen receptor-mediated signaling pathway	1.71e-05	0.000168435	0.00011844	FCGR2B/PTPN22/LILRB4/CD300A/LGALS3	5
BP	GO:0034121	regulation of toll-like receptor signaling pathway	1.83e-05	0.000179663	0.000126335	TLR4/CD14/PTPN22/CD300LF/LY96/CD300A/RSAD2	7
BP	GO:1990868	response to chemokine	1.92e-05	0.000187376	0.000131759	CXCR6/CXCL13/CCL5/CXCL9/CCR5/CMKLR1/CXCL11/CXCL10	8
BP	GO:1990869	cellular response to chemokine	1.92e-05	0.000187376	0.000131759	CXCR6/CXCL13/CCL5/CXCL9/CCR5/CMKLR1/CXCL11/CXCL10	8
BP	GO:0001774	microglial cell activation	2.03e-05	0.000196341	0.000138063	TLR7/ITGB2/PTPRC/AIF1/C1QA/TLR8	6
BP	GO:0002269	leukocyte activation involved in inflammatory response	2.03e-05	0.000196341	0.000138063	TLR7/ITGB2/PTPRC/AIF1/C1QA/TLR8	6
BP	GO:0001913	T cell mediated cytotoxicity	2.29e-05	0.000220765	0.000155238	PTPRC/FCGR2B/LILRB1/B2M/IL12RB1/IL7R	6
BP	GO:0072503	cellular divalent inorganic cation homeostasis	2.34e-05	0.000224593	0.000157929	CXCR6/CXCL13/CCL5/GPR65/C3AR1/CD4/FPR3/PTPRC/CXCL9/CCR5/PIK3CG/CMKLR1/APOE/CXCL11/CXCL10/CD38/P2RY10/P2RY8	18
BP	GO:0006801	superoxide metabolic process	2.42e-05	0.000229573	0.000161431	CYBB/ITGB2/NCF4/NCF1/CLEC7A/NCF2/SOD2	7
BP	GO:0050688	regulation of defense response to virus	2.42e-05	0.000229573	0.000161431	FGL2/LILRB1/PARP9/DDX60/IL12RB1/DDX58/HERC5	7
BP	GO:0001782	B cell homeostasis	2.43e-05	0.000229573	0.000161431	TNFSF13B/NCKAP1L/DOCK11/CD74/MEF2C	5
BP	GO:0032728	positive regulation of interferon-beta production	2.43e-05	0.000229573	0.000161431	TLR7/TLR4/TLR8/IFIH1/DDX58	5
BP	GO:0061082	myeloid leukocyte cytokine production	2.43e-05	0.000229573	0.000161431	TLR4/LILRB1/FCER1G/DDX58/CD74	5
BP	GO:0035821	modification of morphology or physiology of other organism	2.54e-05	0.000239152	0.000168167	CCL5/MPEG1/CD4/CSF1R/LYZ/APOE/CLEC7A/IFI27/APOL1/SLPI	10
BP	GO:0046632	alpha-beta T cell differentiation	2.58e-05	0.000242105	0.000170243	SASH3/NCKAP1L/BCL11B/CD86/ITK/RSAD2/LY9/IL12RB1	8
BP	GO:0032418	lysosome localization	2.64e-05	0.000246664	0.000173449	CD84/BTK/PIK3CG/FCER1G/CD300A/RAC2/FGR	7
BP	GO:0031348	negative regulation of defense response	2.79e-05	0.000259475	0.000182457	VSIG4/FGL2/PTPRC/SLAMF8/FCGR2B/CD96/HAVCR2/APOE/LILRB1/IFI16/PARP14/NMI	12
BP	GO:0097696	STAT cascade	2.82e-05	0.000261791	0.000184086	CCL5/CSF1R/PTPRC/IL10RA/HCLS1/CD300A/PARP9/PARP14/IL7R/NMI	10
BP	GO:0002888	positive regulation of myeloid leukocyte mediated immunity	2.87e-05	0.000264655	0.0001861	ITGB2/BTK/FCER1G/DDX58/FGR	5
BP	GO:0043304	regulation of mast cell degranulation	2.87e-05	0.000264655	0.0001861	CD84/FCER1G/CD300A/RAC2/FGR	5
BP	GO:0007229	integrin-mediated signaling pathway	2.98e-05	0.000273479	0.000192305	ITGB2/HCK/ITGAL/FERMT3/ISG15/FCER1G/PLEK/FGR	8
BP	GO:0002643	regulation of tolerance induction	3.06e-05	0.000276705	0.000194573	CD3E/HAVCR2/LILRB2/IDO1	4
BP	GO:0002830	positive regulation of type 2 immune response	3.06e-05	0.000276705	0.000194573	CD86/IDO1/RSAD2/CD74	4
BP	GO:0032695	negative regulation of interleukin-12 production	3.06e-05	0.000276705	0.000194573	TLR8/CMKLR1/LILRB1/SLAMF1	4
BP	GO:0033631	cell-cell adhesion mediated by integrin	3.06e-05	0.000276705	0.000194573	CXCL13/CCL5/CD3E/FERMT3	4
BP	GO:0033006	regulation of mast cell activation involved in immune response	3.37e-05	0.00030446	0.00021409	CD84/FCER1G/CD300A/RAC2/FGR	5
BP	GO:0001910	regulation of leukocyte mediated cytotoxicity	3.73e-05	0.000335272	0.000235756	PTPRC/FCGR2B/HAVCR2/LILRB1/B2M/IL12RB1/IL7R	7
BP	GO:0001909	leukocyte mediated cytotoxicity	3.92e-05	0.000351782	0.000247366	PTPRC/FCGR2B/HAVCR2/SLAMF7/LILRB1/B2M/IL12RB1/IL7R	8
BP	GO:0070232	regulation of T cell apoptotic process	3.94e-05	0.000351886	0.000247439	CCL5/GIMAP8/IDO1/LGALS3/IL7R	5
BP	GO:0045072	regulation of interferon-gamma biosynthetic process	3.96e-05	0.000352613	0.00024795	TLR7/TLR8/LILRB1/CLEC7A	4
BP	GO:0002433	immune response-regulating cell surface receptor signaling pathway involved in phagocytosis	4.05e-05	0.000358667	0.000252207	IGKC/FCGR2A/PTPRC/HCK/NCKAP1L/FCGR2B/WIPF1/CD3G/FGR	9
BP	GO:0038096	Fc-gamma receptor signaling pathway involved in phagocytosis	4.05e-05	0.000358667	0.000252207	IGKC/FCGR2A/PTPRC/HCK/NCKAP1L/FCGR2B/WIPF1/CD3G/FGR	9
BP	GO:0043030	regulation of macrophage activation	4.48e-05	0.000394985	0.000277745	VSIG4/TLR4/PTPRC/FCGR2B/HAVCR2/CD74	6
BP	GO:0042095	interferon-gamma biosynthetic process	5.04e-05	0.000442155	0.000310914	TLR7/TLR8/LILRB1/CLEC7A	4
BP	GO:0051924	regulation of calcium ion transport	5.05e-05	0.000442155	0.000310914	CCL5/CD4/CXCL9/CD84/IL16/PIK3CG/LILRB2/LILRB1/CXCL11/CXCL10/TRPV2/LGALS3	12
BP	GO:0032642	regulation of chemokine production	5.15e-05	0.000450186	0.000316562	TLR7/CSF1R/TLR4/AIF1/HAVCR2/CLEC7A/CD74	7
BP	GO:0034142	toll-like receptor 4 signaling pathway	5.28e-05	0.000460036	0.000323488	TLR4/ITGB2/CD14/PTPN22/LY96	5
BP	GO:0050920	regulation of chemotaxis	5.53e-05	0.000479921	0.00033747	CXCL13/CCL5/C3AR1/SLAMF8/AIF1/NCKAP1L/IL16/CMKLR1/CXCL10/RAC2/CD74	11
BP	GO:1904892	regulation of STAT cascade	5.95e-05	0.000514893	0.000362062	CCL5/CSF1R/PTPRC/IL10RA/HCLS1/CD300A/PARP9/PARP14/IL7R	9
BP	GO:0061900	glial cell activation	6.07e-05	0.000517497	0.000363893	TLR7/ITGB2/PTPRC/AIF1/C1QA/TLR8	6
BP	GO:0030224	monocyte differentiation	6.08e-05	0.000517497	0.000363893	CD4/CSF1R/IFI16/CD74/MEF2C	5
BP	GO:0042554	superoxide anion generation	6.08e-05	0.000517497	0.000363893	CYBB/ITGB2/NCF1/CLEC7A/NCF2	5
BP	GO:1902622	regulation of neutrophil migration	6.08e-05	0.000517497	0.000363893	C3AR1/SLAMF8/NCKAP1L/RAC2/CD74	5
BP	GO:1903131	mononuclear cell differentiation	6.08e-05	0.000517497	0.000363893	CD4/CSF1R/IFI16/CD74/MEF2C	5
BP	GO:0002544	chronic inflammatory response	6.33e-05	0.000535536	0.000376578	CXCL13/CCL5/IDO1/VNN1	4
BP	GO:0002710	negative regulation of T cell mediated immunity	6.33e-05	0.000535536	0.000376578	PTPRC/FCGR2B/LILRB1/IL7R	4
BP	GO:0032732	positive regulation of interleukin-1 production	6.69e-05	0.000564584	0.000397004	MNDA/TLR4/TLR8/HAVCR2/CLEC7A/IFI16	6
BP	GO:0038083	peptidyl-tyrosine autophosphorylation	6.96e-05	0.00058348	0.000410291	HCK/BTK/ITK/SLA/FGR	5
BP	GO:2000249	regulation of actin cytoskeleton reorganization	6.96e-05	0.00058348	0.000410291	CSF1R/HCK/HCLS1/GMFG/ARHGDIB	5
BP	GO:0030101	natural killer cell activation	7e-05	0.000585046	0.000411392	ITGB2/PTPRC/CD2/PTPN22/IL21R/HAVCR2/SLAMF7	7
BP	GO:0002577	regulation of antigen processing and presentation	7.84e-05	0.000651048	0.000457804	FGL2/FCGR2B/LILRB2/CD74	4
BP	GO:0033630	positive regulation of cell adhesion mediated by integrin	7.84e-05	0.000651048	0.000457804	CXCL13/CCL5/NCKAP1L/CD3E	4
BP	GO:0006911	phagocytosis, engulfment	7.88e-05	0.000652819	0.000459049	IGKC/ITGB2/AIF1/NCKAP1L/FCGR2B/TRBC1/FCER1G/CD300A	8
BP	GO:0048246	macrophage chemotaxis	7.94e-05	0.000655342	0.000460823	CCL5/C3AR1/SLAMF8/CMKLR1/LGALS3	5
BP	GO:0050714	positive regulation of protein secretion	8.43e-05	0.000694275	0.0004882	CSF1R/TLR4/CD14/CD2/AIF1/TLR8/PTPN22/HAVCR2/IFIH1/CD38/DDX58/FGR	12
BP	GO:0030168	platelet activation	8.55e-05	0.000699489	0.000491866	TLR4/PIK3R5/PIK3CG/LCP2/FERMT3/APOE/FCER1G/PLEK/PLSCR1	9
BP	GO:0050729	positive regulation of inflammatory response	8.55e-05	0.000699489	0.000491866	TLR7/TLR4/BTK/PIK3CG/FCER1G/CLEC7A/IDO1/GBP5/OSMR	9
BP	GO:0032602	chemokine production	8.71e-05	0.000708496	0.0004982	TLR7/CSF1R/TLR4/AIF1/HAVCR2/CLEC7A/CD74	7
BP	GO:0046427	positive regulation of JAK-STAT cascade	8.71e-05	0.000708496	0.0004982	CCL5/CSF1R/IL10RA/HCLS1/CD300A/PARP9/PARP14	7
BP	GO:0007249	I-kappaB kinase/NF-kappaB signaling	8.74e-05	0.000708496	0.0004982	TLR7/CD4/TLR4/CD14/TLR8/BTK/RHOH/LY96/TRIM22/TNFSF10/APOL3/CD74	12
BP	GO:0046635	positive regulation of alpha-beta T cell activation	8.87e-05	0.000716752	0.000504006	PTPRC/SASH3/NCKAP1L/CD3E/CD86/IL12RB1	6
BP	GO:0071674	mononuclear cell migration	9.35e-05	0.000753885	0.000530117	CCL5/C3AR1/SLAMF8/AIF1/CMKLR1/CXCL10/LGALS3	7
BP	GO:0035455	response to interferon-alpha	9.59e-05	0.000770823	0.000542027	IFIT3/LAMP3/IFIT2/IFITM1	4
BP	GO:0050731	positive regulation of peptidyl-tyrosine phosphorylation	9.64e-05	0.00077225	0.000543031	CCL5/CD4/CSF1R/PTPRC/CD3E/HCLS1/NCF1/PARP9/CD74/PARP14	10
BP	GO:0007259	JAK-STAT cascade	9.92e-05	0.000792787	0.000557472	CCL5/CSF1R/PTPRC/IL10RA/HCLS1/CD300A/PARP9/PARP14/NMI	9
BP	GO:0002823	negative regulation of adaptive immune response based on somatic recombination of immune receptors built from immunoglobulin superfamily domains	0.000102085	0.000813075	0.000571738	PTPRC/FCGR2B/HAVCR2/LILRB1/IL7R	5
BP	GO:0034122	negative regulation of toll-like receptor signaling pathway	0.000115157	0.000913393	0.00064228	TLR4/CD14/CD300LF/LY96/CD300A	5
BP	GO:0050854	regulation of antigen receptor-mediated signaling pathway	0.000115692	0.000913393	0.00064228	PTPRC/FCGR2B/PTPN22/LILRB4/CD300A/LGALS3	6
BP	GO:0072678	T cell migration	0.000115692	0.000913393	0.00064228	CXCL13/CCL5/AIF1/PIK3CG/CXCL11/CXCL10	6
BP	GO:0072643	interferon-gamma secretion	0.000116164	0.000914453	0.000643025	CD2/PTPN22/ISG15/LILRB1	4
BP	GO:0099024	plasma membrane invagination	0.000131959	0.00103578	0.00072834	IGKC/ITGB2/AIF1/NCKAP1L/FCGR2B/TRBC1/FCER1G/CD300A	8
BP	GO:0051222	positive regulation of protein transport	0.000137221	0.00107397	0.000755195	CSF1R/TLR4/ITGB2/CD14/CD2/AIF1/TLR8/PTPN22/HCLS1/HAVCR2/IFIH1/CD38/RAC2/DDX58/FGR	15
BP	GO:0002407	dendritic cell chemotaxis	0.000165654	0.00127921	0.000899511	CCL5/SLAMF8/CCR5/PIK3CG	4
BP	GO:0034162	toll-like receptor 9 signaling pathway	0.000165654	0.00127921	0.000899511	TLR7/TLR8/HAVCR2/RSAD2	4
BP	GO:0071677	positive regulation of mononuclear cell migration	0.000165654	0.00127921	0.000899511	CCL5/AIF1/CXCL10/LGALS3	4
BP	GO:0090023	positive regulation of neutrophil chemotaxis	0.000165654	0.00127921	0.000899511	C3AR1/NCKAP1L/RAC2/CD74	4
BP	GO:0002793	positive regulation of peptide secretion	0.000165805	0.00127921	0.000899511	CSF1R/TLR4/CD14/CD2/AIF1/TLR8/PTPN22/HAVCR2/IFIH1/CD38/DDX58/FGR	12
BP	GO:0032720	negative regulation of tumor necrosis factor production	0.00017489	0.00134546	0.000946103	TLR4/CLEC4A/PTPN22/HAVCR2/LILRB1/SLAMF1	6
BP	GO:0072641	type I interferon secretion	0.000182206	0.00139383	0.000980112	LILRB1/IFIH1/DDX58	3
BP	GO:2000109	regulation of macrophage apoptotic process	0.000182206	0.00139383	0.000980112	CCL5/CCR5/MEF2C	3
BP	GO:0031532	actin cytoskeleton reorganization	0.000193066	0.00147274	0.0010356	GPR65/CSF1R/HCK/HCLS1/PLEK/GMFG/ARHGDIB	7
BP	GO:0002335	mature B cell differentiation	0.000195394	0.00148215	0.00104222	SLAMF8/FCGR2B/MFNG/DOCK11	4
BP	GO:0090025	regulation of monocyte chemotaxis	0.000195394	0.00148215	0.00104222	CCL5/SLAMF8/AIF1/CXCL10	4
BP	GO:0010324	membrane invagination	0.000201247	0.00152228	0.00107044	IGKC/ITGB2/AIF1/NCKAP1L/FCGR2B/TRBC1/FCER1G/CD300A	8
BP	GO:1903556	negative regulation of tumor necrosis factor superfamily cytokine production	0.00020437	0.0015416	0.00108402	TLR4/CLEC4A/PTPN22/HAVCR2/LILRB1/SLAMF1	6
BP	GO:0007599	hemostasis	0.000213953	0.0016094	0.0011317	TLR4/FLI1/PIK3R5/PIK3CG/LCP2/FERMT3/ENTPD1/DOCK11/APOE/FCER1G/PLEK/MICAL1/PLSCR1	13
BP	GO:0002312	B cell activation involved in immune response	0.000220509	0.00165412	0.00116314	TLR4/PTPRC/FCGR2B/MFNG/DOCK11/CD180	6
BP	GO:0046425	regulation of JAK-STAT cascade	0.000222578	0.00166046	0.0011676	CCL5/CSF1R/PTPRC/IL10RA/HCLS1/CD300A/PARP9/PARP14	8
BP	GO:0070231	T cell apoptotic process	0.00022258	0.00166046	0.0011676	CCL5/GIMAP8/IDO1/LGALS3/IL7R	5
BP	GO:0002230	positive regulation of defense response to virus by host	0.000228798	0.00169286	0.00119038	LILRB1/PARP9/IL12RB1/DDX58	4
BP	GO:0010758	regulation of macrophage chemotaxis	0.000228798	0.00169286	0.00119038	CCL5/C3AR1/SLAMF8/CMKLR1	4
BP	GO:0071624	positive regulation of granulocyte chemotaxis	0.000228798	0.00169286	0.00119038	C3AR1/NCKAP1L/RAC2/CD74	4
BP	GO:0043367	CD4-positive, alpha-beta T cell differentiation	0.000237635	0.00175345	0.00123299	SASH3/NCKAP1L/CD86/RSAD2/LY9/IL12RB1	6
BP	GO:0070374	positive regulation of ERK1 and ERK2 cascade	0.000242642	0.00178396	0.00125445	CCL5/CD4/CSF1R/TLR4/PTPRC/PTPN22/HAVCR2/APOE/SLAMF1/CD74	10
BP	GO:0002708	positive regulation of lymphocyte mediated immunity	0.000245557	0.00178396	0.00125445	PTPRC/SASH3/BTK/FCER1G/RSAD2/B2M/IL12RB1	7
BP	GO:0002711	positive regulation of T cell mediated immunity	0.000246101	0.00178396	0.00125445	PTPRC/SASH3/RSAD2/B2M/IL12RB1	5
BP	GO:0002762	negative regulation of myeloid leukocyte differentiation	0.000246101	0.00178396	0.00125445	TLR4/C1QC/MAFB/LILRB4/LILRB1	5
BP	GO:0044764	multi-organism cellular process	0.000246101	0.00178396	0.00125445	CD4/CCR5/DDX60/IFIH1/DDX58	5
BP	GO:0072604	interleukin-6 secretion	0.000246101	0.00178396	0.00125445	AIF1/TLR8/PTPN22/IFIH1/DDX58	5
BP	GO:0002604	regulation of dendritic cell antigen processing and presentation	0.000248358	0.00178396	0.00125445	FGL2/FCGR2B/CD74	3
BP	GO:0002887	negative regulation of myeloid leukocyte mediated immunity	0.000248358	0.00178396	0.00125445	CD84/FCGR2B/CD300A	3
BP	GO:0098883	synapse pruning	0.000248358	0.00178396	0.00125445	C1QC/C1QB/C1QA	3
BP	GO:1902563	regulation of neutrophil activation	0.000248358	0.00178396	0.00125445	ITGB2/FCGR2B/CD300A	3
BP	GO:0150076	neuroinflammatory response	0.00025579	0.00183249	0.00128857	TLR7/ITGB2/PTPRC/AIF1/C1QA/TLR8	6
BP	GO:0036336	dendritic cell migration	0.000266122	0.00189647	0.00133356	CCL5/SLAMF8/CCR5/PIK3CG	4
BP	GO:0045671	negative regulation of osteoclast differentiation	0.000266122	0.00189647	0.00133356	TLR4/MAFB/LILRB4/LILRB1	4
BP	GO:0002534	cytokine production involved in inflammatory response	0.000271464	0.00192946	0.00135676	TLR4/CD96/CLEC7A/IDO1/GBP5	5
BP	GO:1903532	positive regulation of secretion by cell	0.00028798	0.00204149	0.00143554	CSF1R/TLR4/ITGB2/CD14/CD2/AIF1/TLR8/PTPN22/HAVCR2/FCER1G/IFIH1/CD38/DDX58/FGR	14
BP	GO:0001773	myeloid dendritic cell activation	0.000307625	0.0021694	0.00152548	DOCK2/CD2/HAVCR2/SLAMF1	4
BP	GO:0035456	response to interferon-beta	0.000307625	0.0021694	0.00152548	MNDA/IFI16/PLSCR1/IFITM1	4
BP	GO:0071888	macrophage apoptotic process	0.00032827	0.00230897	0.00162362	CCL5/CCR5/MEF2C	3
BP	GO:1904951	positive regulation of establishment of protein localization	0.000349103	0.00244915	0.00172219	CSF1R/TLR4/ITGB2/CD14/CD2/AIF1/TLR8/PTPN22/HCLS1/HAVCR2/IFIH1/CD38/RAC2/DDX58/FGR	15
BP	GO:0033032	regulation of myeloid cell apoptotic process	0.00035357	0.00245504	0.00172634	CCL5/CCR5/FCER1G/MEF2C	4
BP	GO:0035666	TRIF-dependent toll-like receptor signaling pathway	0.00035357	0.00245504	0.00172634	TLR4/CD14/CD300LF/LY96	4
BP	GO:0070229	negative regulation of lymphocyte apoptotic process	0.00035357	0.00245504	0.00172634	CCL5/IDO1/CD74/IL7R	4
BP	GO:1902624	positive regulation of neutrophil migration	0.00035357	0.00245504	0.00172634	C3AR1/NCKAP1L/RAC2/CD74	4
BP	GO:0032731	positive regulation of interleukin-1 beta production	0.00035955	0.00249018	0.00175105	MNDA/TLR4/TLR8/CLEC7A/IFI16	5
BP	GO:0002792	negative regulation of peptide secretion	0.00037566	0.00259512	0.00182484	FCGR2B/TLR8/PTPN22/APOE/LILRB1/RSAD2/CD74/SRGN	8
BP	GO:0032715	negative regulation of interleukin-6 production	0.000393236	0.00270275	0.00190052	TLR4/NCKAP1L/PTPN22/HAVCR2/SLAMF1	5
BP	GO:1905517	macrophage migration	0.000393236	0.00270275	0.00190052	CCL5/C3AR1/SLAMF8/CMKLR1/LGALS3	5
BP	GO:0002828	regulation of type 2 immune response	0.000404222	0.00275034	0.00193398	CD86/IDO1/RSAD2/CD74	4
BP	GO:0043372	positive regulation of CD4-positive, alpha-beta T cell differentiation	0.000404222	0.00275034	0.00193398	SASH3/NCKAP1L/CD86/IL12RB1	4
BP	GO:0050690	regulation of defense response to virus by virus	0.000404222	0.00275034	0.00193398	CD4/HCK/DOCK2/B2M	4
BP	GO:0090022	regulation of neutrophil chemotaxis	0.000404222	0.00275034	0.00193398	C3AR1/NCKAP1L/RAC2/CD74	4
BP	GO:0002430	complement receptor mediated signaling pathway	0.000423048	0.00282868	0.00198907	C3AR1/FPR3/CMKLR1	3
BP	GO:0002679	respiratory burst involved in defense response	0.000423048	0.00282868	0.00198907	HCK/SLAMF8/PIK3CG	3
BP	GO:0002864	regulation of acute inflammatory response to antigenic stimulus	0.000423048	0.00282868	0.00198907	FCGR2B/BTK/FCER1G	3
BP	GO:0033004	negative regulation of mast cell activation	0.000423048	0.00282868	0.00198907	CD84/CD300LF/CD300A	3
BP	GO:0035589	G protein-coupled purinergic nucleotide receptor signaling pathway	0.000423048	0.00282868	0.00198907	GPR171/P2RY10/P2RY8	3
BP	GO:0043301	negative regulation of leukocyte degranulation	0.000423048	0.00282868	0.00198907	CD84/FCGR2B/CD300A	3
BP	GO:0045078	positive regulation of interferon-gamma biosynthetic process	0.000423048	0.00282868	0.00198907	TLR7/TLR8/CLEC7A	3
BP	GO:0030449	regulation of complement activation	0.000428125	0.00284856	0.00200305	IGKC/C3AR1/VSIG4/C1QC/C1QB/C1QA/CFH	7
BP	GO:0032612	interleukin-1 production	0.000428125	0.00284856	0.00200305	MNDA/TLR4/TLR8/HAVCR2/CLEC7A/IFI16/GBP5	7
BP	GO:0060759	regulation of response to cytokine stimulus	0.000433177	0.00287511	0.00202172	CCL5/TLR4/PTPRC/CD300LF/PARP9/IFIH1/DDX58/CD74/PARP14	9
BP	GO:2000257	regulation of protein activation cascade	0.000451134	0.00298697	0.00210038	IGKC/C3AR1/VSIG4/C1QC/C1QB/C1QA/CFH	7
BP	GO:0002675	positive regulation of acute inflammatory response	0.00045985	0.00301519	0.00212022	BTK/PIK3CG/FCER1G/OSMR	4
BP	GO:0010543	regulation of platelet activation	0.00045985	0.00301519	0.00212022	TLR4/APOE/FCER1G/PLEK	4
BP	GO:0051482	positive regulation of cytosolic calcium ion concentration involved in phospholipase C-activating G protein-coupled signaling pathway	0.00045985	0.00301519	0.00212022	GPR65/C3AR1/P2RY10/P2RY8	4
BP	GO:2000406	positive regulation of T cell migration	0.00045985	0.00301519	0.00212022	CXCL13/CCL5/AIF1/CXCL10	4
BP	GO:0051224	negative regulation of protein transport	0.000485367	0.00317482	0.00223247	FCGR2B/TLR8/PTPN22/APOE/LILRB1/RSAD2/MDFIC/SRGN/SP100	9
BP	GO:0031295	T cell costimulation	0.000508683	0.00331931	0.00233407	TNFSF13B/CD3E/CD86/CTLA4/ICOS	5
BP	GO:0055094	response to lipoprotein particle	0.000520724	0.00338159	0.00237786	TLR4/ITGB2/APOE/FCER1G	4
BP	GO:2000778	positive regulation of interleukin-6 secretion	0.000520724	0.00338159	0.00237786	AIF1/TLR8/IFIH1/DDX58	4
BP	GO:0001771	immunological synapse formation	0.000533756	0.00344146	0.00241996	DOCK2/HAVCR2/LGALS3	3
BP	GO:0010935	regulation of macrophage cytokine production	0.000533756	0.00344146	0.00241996	TLR4/LILRB1/CD74	3
BP	GO:0046629	gamma-delta T cell activation	0.000533756	0.00344146	0.00241996	PTPRC/NCKAP1L/LILRB1	3
BP	GO:0001776	leukocyte homeostasis	0.000536524	0.00345109	0.00242673	TNFSF13B/NCKAP1L/DOCK11/FCER1G/CD74/MEF2C	6
BP	GO:0051048	negative regulation of secretion	0.000541863	0.00347717	0.00244507	CD84/FCGR2B/TLR8/PTPN22/APOE/LILRB1/CD300A/RSAD2/CD74/SRGN	10
BP	GO:0031294	lymphocyte costimulation	0.000552309	0.00353582	0.00248632	TNFSF13B/CD3E/CD86/CTLA4/ICOS	5
BP	GO:1904950	negative regulation of establishment of protein localization	0.000562888	0.00359505	0.00252796	FCGR2B/TLR8/PTPN22/APOE/LILRB1/RSAD2/MDFIC/SRGN/SP100	9
BP	GO:0014068	positive regulation of phosphatidylinositol 3-kinase signaling	0.000570683	0.00363575	0.00255659	CCL5/PIK3R5/PIK3CG/HCLS1/NCF1/FGR	6
BP	GO:0072593	reactive oxygen species metabolic process	0.000571946	0.00363575	0.00255659	CYBB/TLR4/ITGB2/AIF1/NCF4/NCF1/CLEC7A/IFI6/NCF2/RAC2/SOD2	11
BP	GO:0051047	positive regulation of secretion	0.000579386	0.00367442	0.00258378	CSF1R/TLR4/ITGB2/CD14/CD2/AIF1/TLR8/PTPN22/HAVCR2/FCER1G/IFIH1/CD38/DDX58/FGR	14
BP	GO:0046718	viral entry into host cell	0.000581426	0.00367646	0.00258521	CD4/SELPLG/CCR5/CD86/SLAMF1/CD74/IFITM1	7
BP	GO:0043087	regulation of GTPase activity	0.000582423	0.00367646	0.00258521	CXCL13/CCL5/GPR65/DOCK2/NCKAP1L/ARHGAP9/PLXNC1/ADAP2/TAGAP/DOCK11/RHOH/ARHGAP30/ARHGAP31/ARHGAP26/ARHGDIB	15
BP	GO:0002756	MyD88-independent toll-like receptor signaling pathway	0.000587118	0.0036889	0.00259396	TLR4/CD14/CD300LF/LY96	4
BP	GO:0033028	myeloid cell apoptotic process	0.000587118	0.0036889	0.00259396	CCL5/CCR5/FCER1G/MEF2C	4
BP	GO:0035306	positive regulation of dephosphorylation	0.000598687	0.00375288	0.00263895	PTPRC/LILRB2/PLEK/CD300A/MEF2C	5
BP	GO:1903305	regulation of regulated secretory pathway	0.00063081	0.00394511	0.00277412	ITGB2/CD84/FCGR2B/FCER1G/CD300A/MICAL1/RAC2/FGR	8
BP	GO:0051928	positive regulation of calcium ion transport	0.000641236	0.00400108	0.00281348	CCL5/CD4/CXCL9/CXCL11/CXCL10/TRPV2/LGALS3	7
BP	GO:0010922	positive regulation of phosphatase activity	0.000659304	0.00405228	0.00284948	PTPRC/PLEK/CD300A/MEF2C	4
BP	GO:0042533	tumor necrosis factor biosynthetic process	0.000659304	0.00405228	0.00284948	CYBB/TLR4/LILRB1/CLEC7A	4
BP	GO:0042534	regulation of tumor necrosis factor biosynthetic process	0.000659304	0.00405228	0.00284948	CYBB/TLR4/LILRB1/CLEC7A	4
BP	GO:0071402	cellular response to lipoprotein particle stimulus	0.000659304	0.00405228	0.00284948	TLR4/ITGB2/APOE/FCER1G	4
BP	GO:0002467	germinal center formation	0.000661414	0.00405228	0.00284948	CXCL13/TNFSF13B/MEF2C	3
BP	GO:0002716	negative regulation of natural killer cell mediated immunity	0.000661414	0.00405228	0.00284948	CD96/HAVCR2/LILRB1	3
BP	GO:0010759	positive regulation of macrophage chemotaxis	0.000661414	0.00405228	0.00284948	CCL5/C3AR1/CMKLR1	3
BP	GO:0030852	regulation of granulocyte differentiation	0.000661414	0.00405228	0.00284948	C1QC/EVI2B/HCLS1	3
BP	GO:0006816	calcium ion transport	0.000663843	0.00405799	0.00285349	CCL5/CD4/PTPRC/CXCL9/CD84/CCR5/IL16/PIK3CG/LILRB2/LILRB1/CXCL11/CXCL10/TRPV2/LGALS3	14
BP	GO:0007596	blood coagulation	0.000666461	0.00406481	0.00285829	TLR4/PIK3R5/PIK3CG/LCP2/FERMT3/ENTPD1/DOCK11/APOE/FCER1G/PLEK/MICAL1/PLSCR1	12
BP	GO:0051056	regulation of small GTPase mediated signal transduction	0.00070198	0.00427183	0.00300386	GPR65/ARHGAP9/TAGAP/RHOH/ARHGAP30/APOE/ARHGAP31/P2RY10/RAC2/ARHGAP26/P2RY8/ARHGDIB	12
BP	GO:0045638	negative regulation of myeloid cell differentiation	0.000724533	0.00438934	0.00308649	TLR4/C1QC/MAFB/LILRB4/LILRB1/GPR171	6
BP	GO:0045639	positive regulation of myeloid cell differentiation	0.000724533	0.00438934	0.00308649	CD4/EVI2B/NCKAP1L/HCLS1/ISG15/CD74	6
BP	GO:0032689	negative regulation of interferon-gamma production	0.000737558	0.00443846	0.00312104	TLR4/CD96/HAVCR2/LILRB1	4
BP	GO:0032735	positive regulation of interleukin-12 production	0.000737558	0.00443846	0.00312104	TLR4/IRF8/CLEC7A/IDO1	4
BP	GO:0042092	type 2 immune response	0.000737558	0.00443846	0.00312104	CD86/IDO1/RSAD2/CD74	4
BP	GO:0035710	CD4-positive, alpha-beta T cell activation	0.00076758	0.00460888	0.00324087	SASH3/NCKAP1L/CD86/RSAD2/LY9/IL12RB1	6
BP	GO:0050817	coagulation	0.000777793	0.00465988	0.00327673	TLR4/PIK3R5/PIK3CG/LCP2/FERMT3/ENTPD1/DOCK11/APOE/FCER1G/PLEK/MICAL1/PLSCR1	12
BP	GO:0010934	macrophage cytokine production	0.000806997	0.00480296	0.00337735	TLR4/LILRB1/CD74	3
BP	GO:0033033	negative regulation of myeloid cell apoptotic process	0.000806997	0.00480296	0.00337735	CCL5/CCR5/FCER1G	3
BP	GO:0043031	negative regulation of macrophage activation	0.000806997	0.00480296	0.00337735	VSIG4/PTPRC/FCGR2B	3
BP	GO:0002260	lymphocyte homeostasis	0.00081391	0.00482291	0.00339137	TNFSF13B/NCKAP1L/DOCK11/CD74/MEF2C	5
BP	GO:0002753	cytoplasmic pattern recognition receptor signaling pathway	0.00081391	0.00482291	0.00339137	TLR4/PTPN22/DDX60/IFIH1/DDX58	5
BP	GO:0032733	positive regulation of interleukin-10 production	0.000822157	0.00485055	0.00341081	TLR4/SASH3/FCER1G/CLEC7A	4
BP	GO:2000516	positive regulation of CD4-positive, alpha-beta T cell activation	0.000822157	0.00485055	0.00341081	SASH3/NCKAP1L/CD86/IL12RB1	4
BP	GO:0010959	regulation of metal ion transport	0.000837438	0.00492996	0.00346665	CCL5/CD4/CXCL9/CD84/IL16/PIK3CG/LILRB2/LILRB1/B2M/CXCL11/CXCL10/TRPV2/LGALS3	13
BP	GO:0050691	regulation of defense response to virus by host	0.000913377	0.00535373	0.00376464	LILRB1/PARP9/IL12RB1/DDX58	4
BP	GO:2000403	positive regulation of lymphocyte migration	0.000913377	0.00535373	0.00376464	CXCL13/CCL5/AIF1/CXCL10	4
BP	GO:1903531	negative regulation of secretion by cell	0.00091814	0.00537003	0.00377609	CD84/FCGR2B/TLR8/PTPN22/APOE/LILRB1/CD300A/RSAD2/SRGN	9
BP	GO:0030183	B cell differentiation	0.000931012	0.00543358	0.00382078	PTPRC/SLAMF8/NCKAP1L/FCGR2B/BTK/MFNG/DOCK11	7
BP	GO:0048247	lymphocyte chemotaxis	0.000940934	0.00547968	0.0038532	CXCL13/CCL5/PIK3CG/CXCL11/CXCL10	5
BP	GO:0010819	regulation of T cell chemotaxis	0.000971443	0.00563312	0.0039611	CXCL13/CCL5/CXCL10	3
BP	GO:0060263	regulation of respiratory burst	0.000971443	0.00563312	0.0039611	SLAMF8/CLEC7A/RAC2	3
BP	GO:0002548	monocyte chemotaxis	0.00100971	0.00584248	0.00410831	CCL5/SLAMF8/AIF1/CXCL10/LGALS3	5
BP	GO:0030316	osteoclast differentiation	0.00101326	0.00585053	0.00411397	CSF1R/TLR4/MAFB/LILRB4/LILRB1/FCER1G	6
BP	GO:0030260	entry into host cell	0.00106303	0.006086	0.00427955	CD4/SELPLG/CCR5/CD86/SLAMF1/CD74/IFITM1	7
BP	GO:0044409	entry into host	0.00106303	0.006086	0.00427955	CD4/SELPLG/CCR5/CD86/SLAMF1/CD74/IFITM1	7
BP	GO:0051806	entry into cell of other organism involved in symbiotic interaction	0.00106303	0.006086	0.00427955	CD4/SELPLG/CCR5/CD86/SLAMF1/CD74/IFITM1	7
BP	GO:0051828	entry into other organism involved in symbiotic interaction	0.00106303	0.006086	0.00427955	CD4/SELPLG/CCR5/CD86/SLAMF1/CD74/IFITM1	7
BP	GO:0043547	positive regulation of GTPase activity	0.00107584	0.00614633	0.00432198	CXCL13/CCL5/GPR65/DOCK2/NCKAP1L/ARHGAP9/ADAP2/TAGAP/DOCK11/ARHGAP30/ARHGAP31/ARHGAP26/ARHGDIB	13
BP	GO:0050856	regulation of T cell receptor signaling pathway	0.00111679	0.00635349	0.00446764	PTPN22/LILRB4/CD300A/LGALS3	4
BP	GO:1905521	regulation of macrophage migration	0.00111679	0.00635349	0.00446764	CCL5/C3AR1/SLAMF8/CMKLR1	4
BP	GO:0006956	complement activation	0.00112954	0.00641256	0.00450918	IGKC/C3AR1/VSIG4/C1QC/C1QB/C1QA/TRBC1/CFH	8
BP	GO:0032693	negative regulation of interleukin-10 production	0.00115565	0.00651977	0.00458457	FCGR2B/LILRB1/IDO1	3
BP	GO:0070233	negative regulation of T cell apoptotic process	0.00115565	0.00651977	0.00458457	CCL5/IDO1/IL7R	3
BP	GO:0090026	positive regulation of monocyte chemotaxis	0.00115565	0.00651977	0.00458457	CCL5/AIF1/CXCL10	3
BP	GO:0007200	phospholipase C-activating G protein-coupled receptor signaling pathway	0.00118721	0.00668394	0.00470001	GPR65/C3AR1/FPR3/CMKLR1/P2RY10/P2RY8	6
BP	GO:0019835	cytolysis	0.00122953	0.00690783	0.00485744	GZMA/LYZ/LILRB1/APOL1	4
BP	GO:0002292	T cell differentiation involved in immune response	0.00123847	0.00692929	0.00487253	FGL2/CD86/FCER1G/LY9/IL12RB1	5
BP	GO:0045806	negative regulation of endocytosis	0.00123847	0.00692929	0.00487253	FCGR2B/CD300LF/LILRB1/CD300A/LGALS3	5
BP	GO:0032611	interleukin-1 beta production	0.00125	0.00697939	0.00490776	MNDA/TLR4/TLR8/CLEC7A/IFI16/GBP5	6
BP	GO:0002313	mature B cell differentiation involved in immune response	0.00136046	0.00754782	0.00530747	FCGR2B/MFNG/DOCK11	3
BP	GO:0002726	positive regulation of T cell cytokine production	0.00136046	0.00754782	0.00530747	SASH3/RSAD2/B2M	3
BP	GO:0098581	detection of external biotic stimulus	0.00136046	0.00754782	0.00530747	TLR4/LY96/CLEC7A	3
BP	GO:0006898	receptor-mediated endocytosis	0.00136295	0.00754782	0.00530747	IGKC/ITGB2/CD163/CD14/FCGR2B/STAB1/APOE/LILRB1/FCER1G/B2M/APOL1	11
BP	GO:0032652	regulation of interleukin-1 production	0.00138317	0.00764413	0.0053752	MNDA/TLR4/TLR8/HAVCR2/CLEC7A/IFI16	6
BP	GO:0050709	negative regulation of protein secretion	0.00142843	0.00787819	0.00553978	FCGR2B/TLR8/PTPN22/APOE/LILRB1/RSAD2/SRGN	7
BP	GO:0097028	dendritic cell differentiation	0.00147848	0.00813766	0.00572224	FCGR2B/LILRB2/LILRB1/TMEM176A	4
BP	GO:0042531	positive regulation of tyrosine phosphorylation of STAT protein	0.00150345	0.00825831	0.00580707	CCL5/CSF1R/HCLS1/PARP9/PARP14	5
BP	GO:0001894	tissue homeostasis	0.0015277	0.00837454	0.00588881	IGKC/CSF1R/TLR4/SASH3/LYZ/B2M/CD38/RAC2/DRAM2	9
BP	GO:0042535	positive regulation of tumor necrosis factor biosynthetic process	0.00158672	0.00862816	0.00606715	CYBB/TLR4/CLEC7A	3
BP	GO:0050860	negative regulation of T cell receptor signaling pathway	0.00158672	0.00862816	0.00606715	PTPN22/LILRB4/LGALS3	3
BP	GO:1900017	positive regulation of cytokine production involved in inflammatory response	0.00158672	0.00862816	0.00606715	TLR4/CLEC7A/GBP5	3
BP	GO:1905523	positive regulation of macrophage migration	0.00158672	0.00862816	0.00606715	CCL5/C3AR1/CMKLR1	3
BP	GO:0030866	cortical actin cytoskeleton organization	0.00161524	0.00874812	0.0061515	EPB41L3/NCKAP1L/WIPF1/PLEK	4
BP	GO:0045429	positive regulation of nitric oxide biosynthetic process	0.00161524	0.00874812	0.0061515	TLR4/ITGB2/AIF1/CLEC7A	4
BP	GO:0048524	positive regulation of viral process	0.00168173	0.00909009	0.00639197	CCL5/CD4/CSF1R/APOE/CD74/MDFIC	6
BP	GO:0030225	macrophage differentiation	0.00176054	0.00945943	0.00665168	CD4/CSF1R/C1QC/HCLS1	4
BP	GO:1904407	positive regulation of nitric oxide metabolic process	0.00176054	0.00945943	0.00665168	TLR4/ITGB2/AIF1/CLEC7A	4
BP	GO:2000404	regulation of T cell migration	0.00176054	0.00945943	0.00665168	CXCL13/CCL5/AIF1/CXCL10	4
BP	GO:0050710	negative regulation of cytokine secretion	0.00180796	0.00969498	0.00681731	FCGR2B/TLR8/PTPN22/LILRB1/SRGN	5
BP	GO:0002262	myeloid cell homeostasis	0.00181386	0.00970737	0.00682603	MAFB/IKZF1/NCKAP1L/HCLS1/ISG15/FCER1G/B2M	7
BP	GO:0070838	divalent metal ion transport	0.00183165	0.00972538	0.00683869	CCL5/CD4/PTPRC/CXCL9/CD84/CCR5/IL16/PIK3CG/LILRB2/LILRB1/CXCL11/CXCL10/TRPV2/LGALS3	14
BP	GO:0002438	acute inflammatory response to antigenic stimulus	0.00183518	0.00972538	0.00683869	FCGR2B/BTK/FCER1G	3
BP	GO:0035590	purinergic nucleotide receptor signaling pathway	0.00183518	0.00972538	0.00683869	GPR171/P2RY10/P2RY8	3
BP	GO:1901739	regulation of myoblast fusion	0.00183518	0.00972538	0.00683869	CXCL9/CD53/CXCL10	3
BP	GO:1904469	positive regulation of tumor necrosis factor secretion	0.00183518	0.00972538	0.00683869	HAVCR2/IFIH1/DDX58	3
BP	GO:0002833	positive regulation of response to biotic stimulus	0.00191468	0.0101268	0.00712099	HAVCR2/LY96/CD180/DDX60	4
BP	GO:0072676	lymphocyte migration	0.00202689	0.0106777	0.00750832	CXCL13/CCL5/AIF1/PIK3CG/CXCL11/CXCL10	6
BP	GO:0002455	humoral immune response mediated by circulating immunoglobulin	0.00203459	0.0106777	0.00750832	IGKC/C1QC/C1QB/PTPRC/FCGR2B/C1QA/TRBC1	7
BP	GO:0008360	regulation of cell shape	0.00203459	0.0106777	0.00750832	CSF1R/ITGB2/EPB41L3/HCK/PLXNC1/RHOH/FGR	7
BP	GO:0045454	cell redox homeostasis	0.00203459	0.0106777	0.00750832	CYBB/NCF4/NCF1/NCF2/RAC2	5
BP	GO:0072511	divalent inorganic cation transport	0.0020518	0.0107472	0.00755719	CCL5/CD4/PTPRC/CXCL9/CD84/CCR5/IL16/PIK3CG/LILRB2/LILRB1/CXCL11/CXCL10/TRPV2/LGALS3	14
BP	GO:0002377	immunoglobulin production	0.00209804	0.0109285	0.00768471	IGKC/FGL2/PTPRC/TNFSF13B/SASH3/FCGR2B/BTK/IL7R	8
BP	GO:0006925	inflammatory cell apoptotic process	0.0021066	0.0109285	0.00768471	CCL5/CCR5/MEF2C	3
BP	GO:0019883	antigen processing and presentation of endogenous antigen	0.0021066	0.0109285	0.00768471	B2M/CD74/TAP1	3
BP	GO:0033622	integrin activation	0.0021066	0.0109285	0.00768471	CXCL13/FERMT3/PLEK	3
BP	GO:0050765	negative regulation of phagocytosis	0.0021066	0.0109285	0.00768471	FCGR2B/CD300LF/CD300A	3
BP	GO:0019932	second-messenger-mediated signaling	0.00219792	0.0113804	0.00800248	CXCR6/GPR65/CD4/PTPRC/CXCL9/CCR5/CD3E/BTK/CMKLR1/APOE/PLEK/CXCL11/CXCL10	13
BP	GO:0043370	regulation of CD4-positive, alpha-beta T cell differentiation	0.00225049	0.0115862	0.00814715	SASH3/NCKAP1L/CD86/IL12RB1	4
BP	GO:0045646	regulation of erythrocyte differentiation	0.00225049	0.0115862	0.00814715	MAFB/NCKAP1L/ISG15/B2M	4
BP	GO:0046638	positive regulation of alpha-beta T cell differentiation	0.00225049	0.0115862	0.00814715	SASH3/NCKAP1L/CD86/IL12RB1	4
BP	GO:0030218	erythrocyte differentiation	0.002319	0.0119162	0.00837926	MAFB/IKZF1/NCKAP1L/HCLS1/ISG15/B2M	6
BP	GO:0061025	membrane fusion	0.00236059	0.012107	0.00851337	CD4/CCR5/SAMD9L/SAMD9/MX1/STX11/TAP1	7
BP	GO:0009595	detection of biotic stimulus	0.0024017	0.0122482	0.00861268	TLR4/LY96/CLEC7A	3
BP	GO:0032703	negative regulation of interleukin-2 production	0.0024017	0.0122482	0.00861268	VSIG4/PTPRC/HAVCR2	3
BP	GO:0036037	CD8-positive, alpha-beta T cell activation	0.0024017	0.0122482	0.00861268	NCKAP1L/CLEC4A/LILRB1	3
BP	GO:0030865	cortical cytoskeleton organization	0.0024327	0.012383	0.00870749	EPB41L3/NCKAP1L/WIPF1/PLEK	4
BP	GO:0072376	protein activation cascade	0.00245869	0.0124918	0.00878399	IGKC/C3AR1/VSIG4/C1QC/C1QB/C1QA/TRBC1/CFH	8
BP	GO:0002861	regulation of inflammatory response to antigenic stimulus	0.00272113	0.0136967	0.00963123	FCGR2B/BTK/FCER1G	3
BP	GO:0031579	membrane raft organization	0.00272113	0.0136967	0.00963123	PTPRC/DOCK2/CD2	3
BP	GO:0035588	G protein-coupled purinergic receptor signaling pathway	0.00272113	0.0136967	0.00963123	GPR171/P2RY10/P2RY8	3
BP	GO:0042832	defense response to protozoan	0.00272113	0.0136967	0.00963123	IRF8/CLEC7A/GBP4	3
BP	GO:0043302	positive regulation of leukocyte degranulation	0.00272113	0.0136967	0.00963123	ITGB2/FCER1G/FGR	3
BP	GO:0001961	positive regulation of cytokine-mediated signaling pathway	0.00282708	0.0142036	0.00998768	CD300LF/PARP9/CD74/PARP14	4
BP	GO:0042509	regulation of tyrosine phosphorylation of STAT protein	0.00299254	0.0150071	0.0105527	CCL5/CSF1R/HCLS1/PARP9/PARP14	5
BP	GO:0002712	regulation of B cell mediated immunity	0.00303976	0.0151764	0.0106718	PTPRC/FCGR2B/BTK/FCER1G	4
BP	GO:0002889	regulation of immunoglobulin mediated immune response	0.00303976	0.0151764	0.0106718	PTPRC/FCGR2B/BTK/FCER1G	4
BP	GO:0070372	regulation of ERK1 and ERK2 cascade	0.00304832	0.0151764	0.0106718	CCL5/CD4/CSF1R/TLR4/PTPRC/PTPN22/HAVCR2/APOE/SLAMF1/CD74	10
BP	GO:0001562	response to protozoan	0.00306555	0.0151764	0.0106718	IRF8/CLEC7A/GBP4	3
BP	GO:0072677	eosinophil migration	0.00306555	0.0151764	0.0106718	CCL5/CD300A/LGALS3	3
BP	GO:1903306	negative regulation of regulated secretory pathway	0.00306555	0.0151764	0.0106718	CD84/FCGR2B/CD300A	3
BP	GO:2000482	regulation of interleukin-8 secretion	0.00306555	0.0151764	0.0106718	CD14/CD2/PTPN22	3
BP	GO:0019730	antimicrobial humoral response	0.0032531	0.0160463	0.0112834	CXCL13/CXCL9/LYZ/CXCL11/CXCL10/SLPI	6
BP	GO:0034101	erythrocyte homeostasis	0.0032531	0.0160463	0.0112834	MAFB/IKZF1/NCKAP1L/HCLS1/ISG15/B2M	6
BP	GO:0008154	actin polymerization or depolymerization	0.00342282	0.0168527	0.0118505	HCK/AIF1/NCKAP1L/WIPF1/HCLS1/PLEK/GMFG/MICAL1	8
BP	GO:0001916	positive regulation of T cell mediated cytotoxicity	0.00343556	0.0168847	0.011873	PTPRC/B2M/IL12RB1	3
BP	GO:0007260	tyrosine phosphorylation of STAT protein	0.00348918	0.0171172	0.0120365	CCL5/CSF1R/HCLS1/PARP9/PARP14	5
BP	GO:0050732	negative regulation of peptidyl-tyrosine phosphorylation	0.00349739	0.0171264	0.012043	PTPRC/SAMSN1/CD300A/PARP14	4
BP	GO:0014066	regulation of phosphatidylinositol 3-kinase signaling	0.00352505	0.0172307	0.0121163	CCL5/PIK3R5/PIK3CG/HCLS1/NCF1/FGR	6
BP	GO:0002763	positive regulation of myeloid leukocyte differentiation	0.00374284	0.0182295	0.0128186	CD4/EVI2B/HCLS1/CD74	4
BP	GO:0010524	positive regulation of calcium ion transport into cytosol	0.00374284	0.0182295	0.0128186	CD4/CXCL9/CXCL11/CXCL10	4
BP	GO:0039528	cytoplasmic pattern recognition receptor signaling pathway in response to virus	0.00383174	0.0185956	0.0130761	DDX60/IFIH1/DDX58	3
BP	GO:1901623	regulation of lymphocyte chemotaxis	0.00383174	0.0185956	0.0130761	CXCL13/CCL5/CXCL10	3
BP	GO:0038095	Fc-epsilon receptor signaling pathway	0.00395376	0.0191535	0.0134683	IGKC/BTK/ITK/LCP2/FCER1G/PSMB9/PSMB8	7
BP	GO:0032651	regulation of interleukin-1 beta production	0.00424002	0.020501	0.0144159	MNDA/TLR4/TLR8/CLEC7A/IFI16	5
BP	GO:0045577	regulation of B cell differentiation	0.00425463	0.020501	0.0144159	SLAMF8/NCKAP1L/BTK	3
BP	GO:2000108	positive regulation of leukocyte apoptotic process	0.00425463	0.020501	0.0144159	CCL5/IDO1/MEF2C	3
BP	GO:0098586	cellular response to virus	0.00426825	0.0205301	0.0144363	IFI6/DDX60/IFIH1/DDX58	4
BP	GO:0017157	regulation of exocytosis	0.00429143	0.0206049	0.014489	ITGB2/CD84/FCGR2B/FCER1G/CD300A/MICAL1/RAC2/FGR	8
BP	GO:0019722	calcium-mediated signaling	0.00441094	0.0211413	0.0148661	CXCR6/CD4/PTPRC/CCR5/CD3E/BTK/CMKLR1/PLEK	8
BP	GO:0070371	ERK1 and ERK2 cascade	0.00449275	0.0214954	0.0151151	CCL5/CD4/CSF1R/TLR4/PTPRC/PTPN22/HAVCR2/APOE/SLAMF1/CD74	10
BP	GO:1903428	positive regulation of reactive oxygen species biosynthetic process	0.0045487	0.0217247	0.0152763	TLR4/ITGB2/AIF1/CLEC7A	4
BP	GO:0035025	positive regulation of Rho protein signal transduction	0.00470475	0.0222736	0.0156623	GPR65/P2RY10/P2RY8	3
BP	GO:0044788	modulation by host of viral process	0.00470475	0.0222736	0.0156623	CSF1R/APOE/IFI27	3
BP	GO:0050855	regulation of B cell receptor signaling pathway	0.00470475	0.0222736	0.0156623	FCGR2B/PTPN22/CD300A	3
BP	GO:0060142	regulation of syncytium formation by plasma membrane fusion	0.00470475	0.0222736	0.0156623	CXCL9/CD53/CXCL10	3
BP	GO:0072606	interleukin-8 secretion	0.00470475	0.0222736	0.0156623	CD14/CD2/PTPN22	3
BP	GO:0051098	regulation of binding	0.00486421	0.0229883	0.0161649	GZMA/MFNG/APOE/PARP9/B2M/IFI16/IFIT2/SLPI/MEF2C/LGALS3/SP100	11
BP	GO:0032092	positive regulation of protein binding	0.00487408	0.0229948	0.0161695	MFNG/APOE/B2M/MEF2C/LGALS3	5
BP	GO:0046596	regulation of viral entry into host cell	0.00518259	0.0244078	0.017163	CD4/CD74/IFITM1	3
BP	GO:0051651	maintenance of location in cell	0.00533245	0.0250699	0.0176287	CD4/EPB41L3/APOE/SRGN/SP100	5
BP	GO:0070613	regulation of protein processing	0.00556271	0.0261071	0.018358	IGKC/C3AR1/VSIG4/C1QC/C1QB/C1QA/CFH	7
BP	GO:0048010	vascular endothelial growth factor receptor signaling pathway	0.0055727	0.0261088	0.0183592	CYBB/NCKAP1L/NCF4/NCF1/NCF2	5
BP	GO:0002724	regulation of T cell cytokine production	0.0056886	0.0266058	0.0187086	SASH3/RSAD2/B2M	3
BP	GO:0048015	phosphatidylinositol-mediated signaling	0.00573014	0.0266897	0.0187677	CCL5/CSF1R/PIK3R5/PIK3CG/HCLS1/NCF1/FGR	7
BP	GO:0034113	heterotypic cell-cell adhesion	0.00579426	0.0266897	0.0187677	ITGB2/PTPRC/CD2/LILRB2	4
BP	GO:2000514	regulation of CD4-positive, alpha-beta T cell activation	0.00579426	0.0266897	0.0187677	SASH3/NCKAP1L/CD86/IL12RB1	4
BP	GO:0001820	serotonin secretion	0.00584453	0.0266897	0.0187677	LILRB1/FCER1G	2
BP	GO:0032621	interleukin-18 production	0.00584453	0.0266897	0.0187677	CD84/GBP5	2
BP	GO:0034058	endosomal vesicle fusion	0.00584453	0.0266897	0.0187677	SAMD9L/SAMD9	2
BP	GO:0039530	MDA-5 signaling pathway	0.00584453	0.0266897	0.0187677	DDX60/IFIH1	2
BP	GO:0043379	memory T cell differentiation	0.00584453	0.0266897	0.0187677	FGL2/IL12RB1	2
BP	GO:0044803	multi-organism membrane organization	0.00584453	0.0266897	0.0187677	CD4/CCR5	2
BP	GO:0045657	positive regulation of monocyte differentiation	0.00584453	0.0266897	0.0187677	CD4/CD74	2
BP	GO:0070391	response to lipoteichoic acid	0.00584453	0.0266897	0.0187677	TLR4/CD14	2
BP	GO:0071223	cellular response to lipoteichoic acid	0.00584453	0.0266897	0.0187677	TLR4/CD14	2
BP	GO:0072610	interleukin-12 secretion	0.00584453	0.0266897	0.0187677	TLR8/LILRB1	2
BP	GO:0090715	immunological memory formation process	0.00584453	0.0266897	0.0187677	FGL2/IL12RB1	2
BP	GO:1903317	regulation of protein maturation	0.00590131	0.0269036	0.0189181	IGKC/C3AR1/VSIG4/C1QC/C1QB/C1QA/CFH	7
BP	GO:0051235	maintenance of location	0.00592453	0.0269641	0.0189606	CD4/EPB41L3/PTPRC/CXCL9/CCR5/APOE/CXCL11/CXCL10/SRGN/SP100	10
BP	GO:0038061	NIK/NF-kappaB signaling	0.00607628	0.0276083	0.0194136	TLR7/TLR4/CD14/PTPN22/HAVCR2/PSMB9/PSMB8	7
BP	GO:0035587	purinergic receptor signaling pathway	0.00622321	0.0280874	0.0197505	GPR171/P2RY10/P2RY8	3
BP	GO:0045589	regulation of regulatory T cell differentiation	0.00622321	0.0280874	0.0197505	LILRB4/LILRB2/CTLA4	3
BP	GO:0071353	cellular response to interleukin-4	0.00622321	0.0280874	0.0197505	CD300LF/IL2RG/PARP14	3
BP	GO:1904467	regulation of tumor necrosis factor secretion	0.00622321	0.0280874	0.0197505	HAVCR2/IFIH1/DDX58	3
BP	GO:0048017	inositol lipid-mediated signaling	0.0062551	0.0281844	0.0198187	CCL5/CSF1R/PIK3R5/PIK3CG/HCLS1/NCF1/FGR	7
BP	GO:0046330	positive regulation of JNK cascade	0.00634724	0.028552	0.0200772	TLR4/FCGR2B/ZEB2/NCF1/SLAMF1/MDFIC	6
BP	GO:0030336	negative regulation of cell migration	0.00643006	0.0288636	0.0202963	CXCL13/SLAMF8/AIF1/APOE/CD300A/CD74/IFITM1/MEF2C/ARHGDIB/SP100	10
BP	GO:0046328	regulation of JNK cascade	0.00643781	0.0288636	0.0202963	TLR4/FCGR2B/PTPN22/ZEB2/NCF1/SLAMF1/MDFIC	7
BP	GO:0046637	regulation of alpha-beta T cell differentiation	0.00649449	0.0290216	0.0204074	SASH3/NCKAP1L/CD86/IL12RB1	4
BP	GO:2000401	regulation of lymphocyte migration	0.00649449	0.0290216	0.0204074	CXCL13/CCL5/AIF1/CXCL10	4
BP	GO:0006471	protein ADP-ribosylation	0.00678682	0.0301785	0.0212209	PARP9/PARP14/PARP12	3
BP	GO:0030851	granulocyte differentiation	0.00678682	0.0301785	0.0212209	C1QC/EVI2B/HCLS1	3
BP	GO:0046633	alpha-beta T cell proliferation	0.00678682	0.0301785	0.0212209	PTPRC/DOCK2/CD3E	3
BP	GO:0043405	regulation of MAP kinase activity	0.00683076	0.0303241	0.0213233	TLR4/PTPRC/PIK3R5/PTPN22/PIK3CG/APOE/ZEB2/CD300A/CD74/MDFIC	10
BP	GO:0002228	natural killer cell mediated immunity	0.00686472	0.0303753	0.0213593	CD96/HAVCR2/SLAMF7/LILRB1	4
BP	GO:0045670	regulation of osteoclast differentiation	0.00686472	0.0303753	0.0213593	TLR4/MAFB/LILRB4/LILRB1	4
BP	GO:0050830	defense response to Gram-positive bacterium	0.00688955	0.0304354	0.0214016	MPEG1/LYZ/HAVCR2/GBP4/FGR	5
BP	GO:0002730	regulation of dendritic cell cytokine production	0.00708813	0.0309093	0.0217348	TLR4/DDX58	2
BP	GO:0002923	regulation of humoral immune response mediated by circulating immunoglobulin	0.00708813	0.0309093	0.0217348	PTPRC/FCGR2B	2
BP	GO:0032490	detection of molecule of bacterial origin	0.00708813	0.0309093	0.0217348	TLR4/LY96	2
BP	GO:0033089	positive regulation of T cell differentiation in thymus	0.00708813	0.0309093	0.0217348	VNN1/IL7R	2
BP	GO:0035457	cellular response to interferon-alpha	0.00708813	0.0309093	0.0217348	IFIT3/IFIT2	2
BP	GO:0035747	natural killer cell chemotaxis	0.00708813	0.0309093	0.0217348	CCL5/PIK3CG	2
BP	GO:0072608	interleukin-10 secretion	0.00708813	0.0309093	0.0217348	ISG15/LILRB1	2
BP	GO:0090073	positive regulation of protein homodimerization activity	0.00708813	0.0309093	0.0217348	MEF2C/LGALS3	2
BP	GO:0032660	regulation of interleukin-17 production	0.0073798	0.0319752	0.0224843	TLR4/NCKAP1L/LY9	3
BP	GO:0045066	regulatory T cell differentiation	0.0073798	0.0319752	0.0224843	LILRB4/LILRB2/CTLA4	3
BP	GO:0045920	negative regulation of exocytosis	0.0073798	0.0319752	0.0224843	CD84/FCGR2B/CD300A	3
BP	GO:0070670	response to interleukin-4	0.0073798	0.0319752	0.0224843	CD300LF/IL2RG/PARP14	3
BP	GO:0006979	response to oxidative stress	0.00741754	0.0320874	0.0225632	CYBB/TLR4/AIF1/BTK/APOE/NCF4/LDHA/NCF1/NCF2/CD38/VNN1/SOD2	12
BP	GO:0045428	regulation of nitric oxide biosynthetic process	0.0076465	0.0330251	0.0232226	TLR4/ITGB2/AIF1/CLEC7A	4
BP	GO:0032956	regulation of actin cytoskeleton organization	0.00769017	0.0331608	0.023318	GPR65/CSF1R/HCK/NCKAP1L/HCLS1/RHOH/PLEK/GMFG/MEF2C/ARHGDIB	10
BP	GO:0002701	negative regulation of production of molecular mediator of immune response	0.00800251	0.0343981	0.024188	FCGR2B/CD96/LILRB1	3
BP	GO:1990774	tumor necrosis factor secretion	0.00800251	0.0343981	0.024188	HAVCR2/IFIH1/DDX58	3
BP	GO:0032387	negative regulation of intracellular transport	0.00805844	0.0345528	0.0242968	CD84/CD300A/MDFIC/SP100	4
BP	GO:0007015	actin filament organization	0.00806401	0.0345528	0.0242968	GPR65/HCK/AIF1/NCKAP1L/WIPF1/HCLS1/RHOH/PLEK/GMFG/MICAL1/RAC2	11
BP	GO:0014065	phosphatidylinositol 3-kinase signaling	0.00825207	0.035247	0.024785	CCL5/PIK3R5/PIK3CG/HCLS1/NCF1/FGR	6
BP	GO:0051668	localization within membrane	0.00825207	0.035247	0.024785	ITGB2/PTPRC/DOCK2/CD2/ITGAL/APOE	6
BP	GO:0002371	dendritic cell cytokine production	0.0084401	0.0354353	0.0249174	TLR4/DDX58	2
BP	GO:0002863	positive regulation of inflammatory response to antigenic stimulus	0.0084401	0.0354353	0.0249174	BTK/FCER1G	2
BP	GO:0002921	negative regulation of humoral immune response	0.0084401	0.0354353	0.0249174	VSIG4/FCGR2B	2
BP	GO:0036005	response to macrophage colony-stimulating factor	0.0084401	0.0354353	0.0249174	CSF1R/TLR4	2
BP	GO:0036006	cellular response to macrophage colony-stimulating factor stimulus	0.0084401	0.0354353	0.0249174	CSF1R/TLR4	2
BP	GO:0045579	positive regulation of B cell differentiation	0.0084401	0.0354353	0.0249174	NCKAP1L/BTK	2
BP	GO:0060368	regulation of Fc receptor mediated stimulatory signaling pathway	0.0084401	0.0354353	0.0249174	PTPRC/PLSCR1	2
BP	GO:0072540	T-helper 17 cell lineage commitment	0.0084401	0.0354353	0.0249174	LY9/IL12RB1	2
BP	GO:0090209	negative regulation of triglyceride metabolic process	0.0084401	0.0354353	0.0249174	PIK3CG/APOE	2
BP	GO:1902916	positive regulation of protein polyubiquitination	0.0084401	0.0354353	0.0249174	PTPN22/NMI	2
BP	GO:1902950	regulation of dendritic spine maintenance	0.0084401	0.0354353	0.0249174	FCGR2B/APOE	2
BP	GO:0031343	positive regulation of cell killing	0.00848469	0.0355124	0.0249716	PTPRC/CLEC7A/B2M/IL12RB1	4
BP	GO:0050918	positive chemotaxis	0.00848469	0.0355124	0.0249716	CCL5/IL16/CXCL10/LGALS3	4
BP	GO:2000146	negative regulation of cell motility	0.00863087	0.0360685	0.0253626	CXCL13/SLAMF8/AIF1/APOE/CD300A/CD74/IFITM1/MEF2C/ARHGDIB/SP100	10
BP	GO:0002714	positive regulation of B cell mediated immunity	0.00933838	0.0389051	0.0273573	PTPRC/BTK/FCER1G	3
BP	GO:0002891	positive regulation of immunoglobulin mediated immune response	0.00933838	0.0389051	0.0273573	PTPRC/BTK/FCER1G	3
BP	GO:0061515	myeloid cell development	0.00938086	0.0390221	0.0274395	EVI2B/NCKAP1L/FLI1/LILRB1	4
BP	GO:0034599	cellular response to oxidative stress	0.00980097	0.0406724	0.0286	CYBB/TLR4/AIF1/BTK/NCF4/NCF1/NCF2/VNN1/SOD2	9
BP	GO:0033623	regulation of integrin activation	0.00989774	0.0406724	0.0286	CXCL13/PLEK	2
BP	GO:0035723	interleukin-15-mediated signaling pathway	0.00989774	0.0406724	0.0286	CD4/IL2RG	2
BP	GO:0070431	nucleotide-binding oligomerization domain containing 2 signaling pathway	0.00989774	0.0406724	0.0286	TLR4/PTPN22	2
BP	GO:0071350	cellular response to interleukin-15	0.00989774	0.0406724	0.0286	CD4/IL2RG	2
BP	GO:0090713	immunological memory process	0.00989774	0.0406724	0.0286	FGL2/IL12RB1	2
BP	GO:1900225	regulation of NLRP3 inflammasome complex assembly	0.00989774	0.0406724	0.0286	TLR4/GBP5	2
BP	GO:1902713	regulation of interferon-gamma secretion	0.00989774	0.0406724	0.0286	CD2/PTPN22	2
BP	GO:0032620	interleukin-17 production	0.0100521	0.0412441	0.029002	TLR4/NCKAP1L/LY9	3
BP	GO:0007266	Rho protein signal transduction	0.0104511	0.0428163	0.0301075	GPR65/RHOH/APOE/P2RY10/RAC2/P2RY8/ARHGDIB	7
BP	GO:0051817	modification of morphology or physiology of other organism involved in symbiotic interaction	0.0105238	0.0430488	0.0302711	CCL5/CD4/CSF1R/APOE/IFI27	5
BP	GO:0061844	antimicrobial humoral immune response mediated by antimicrobial peptide	0.0108371	0.0442636	0.0311252	CXCL13/CXCL9/CXCL11/CXCL10	4
BP	GO:0060402	calcium ion transport into cytosol	0.0111718	0.045562	0.0320383	CD4/PTPRC/CXCL9/CCR5/CXCL11/CXCL10	6
BP	GO:0001895	retina homeostasis	0.011353	0.046106	0.0324208	IGKC/LYZ/B2M/DRAM2	4
BP	GO:0002523	leukocyte migration involved in inflammatory response	0.0114584	0.046106	0.0324208	ITGB2/SLAMF8	2
BP	GO:0032688	negative regulation of interferon-beta production	0.0114584	0.046106	0.0324208	LILRB1/NMI	2
BP	GO:0044546	NLRP3 inflammasome complex assembly	0.0114584	0.046106	0.0324208	TLR4/GBP5	2
BP	GO:0045591	positive regulation of regulatory T cell differentiation	0.0114584	0.046106	0.0324208	LILRB4/LILRB2	2
BP	GO:0045953	negative regulation of natural killer cell mediated cytotoxicity	0.0114584	0.046106	0.0324208	HAVCR2/LILRB1	2
BP	GO:0070234	positive regulation of T cell apoptotic process	0.0114584	0.046106	0.0324208	CCL5/IDO1	2
BP	GO:0070672	response to interleukin-15	0.0114584	0.046106	0.0324208	CD4/IL2RG	2
BP	GO:0098543	detection of other organism	0.0114584	0.046106	0.0324208	TLR4/CLEC7A	2
BP	GO:0002369	T cell cytokine production	0.0115724	0.0462215	0.032502	SASH3/RSAD2/B2M	3
BP	GO:0042036	negative regulation of cytokine biosynthetic process	0.0115724	0.0462215	0.032502	PTPRC/LILRB1/NMI	3
BP	GO:0051281	positive regulation of release of sequestered calcium ion into cytosol	0.0115724	0.0462215	0.032502	CXCL9/CXCL11/CXCL10	3
BP	GO:0098760	response to interleukin-7	0.0115724	0.0462215	0.032502	BTK/IL2RG/IL7R	3
BP	GO:0098761	cellular response to interleukin-7	0.0115724	0.0462215	0.032502	BTK/IL2RG/IL7R	3
BP	GO:0035303	regulation of dephosphorylation	0.0121241	0.0482824	0.0339512	PTPRC/NCKAP1L/LILRB2/PLEK/CD300A/MEF2C/LGALS3	7
BP	GO:0051701	interaction with host	0.0121241	0.0482824	0.0339512	CD4/SELPLG/CCR5/CD86/SLAMF1/CD74/IFITM1	7
BP	GO:0007520	myoblast fusion	0.0123795	0.0492271	0.0346155	CXCL9/CD53/CXCL10	3
BP	GO:0019674	NAD metabolic process	0.0124317	0.0493623	0.0347106	LDHA/IDO1/PARP9/CD38	4
BP	GO:1901222	regulation of NIK/NF-kappaB signaling	0.0125423	0.0497283	0.034968	TLR7/TLR4/CD14/PTPN22/HAVCR2	5
BP	GO:0006809	nitric oxide biosynthetic process	0.0129948	0.0508991	0.0357912	TLR4/ITGB2/AIF1/CLEC7A	4
BP	GO:0051851	modification by host of symbiont morphology or physiology	0.0129948	0.0508991	0.0357912	CCL5/CSF1R/APOE/IFI27	4
BP	GO:1901224	positive regulation of NIK/NF-kappaB signaling	0.0129948	0.0508991	0.0357912	TLR7/TLR4/CD14/HAVCR2	4
BP	GO:0002483	antigen processing and presentation of endogenous peptide antigen	0.0131195	0.0508991	0.0357912	B2M/TAP1	2
BP	GO:0019885	antigen processing and presentation of endogenous peptide antigen via MHC class I	0.0131195	0.0508991	0.0357912	B2M/TAP1	2
BP	GO:0032645	regulation of granulocyte macrophage colony-stimulating factor production	0.0131195	0.0508991	0.0357912	CD84/DDX58	2
BP	GO:0033008	positive regulation of mast cell activation involved in immune response	0.0131195	0.0508991	0.0357912	FCER1G/FGR	2
BP	GO:0042976	activation of Janus kinase activity	0.0131195	0.0508991	0.0357912	CCL5/CD300A	2
BP	GO:0043306	positive regulation of mast cell degranulation	0.0131195	0.0508991	0.0357912	FCER1G/FGR	2
BP	GO:0045410	positive regulation of interleukin-6 biosynthetic process	0.0131195	0.0508991	0.0357912	CLEC7A/CD74	2
BP	GO:0048569	post-embryonic animal organ development	0.0131195	0.0508991	0.0357912	BCL11B/LDHA	2
BP	GO:0060099	regulation of phagocytosis, engulfment	0.0131195	0.0508991	0.0357912	NCKAP1L/CD300A	2
BP	GO:0090197	positive regulation of chemokine secretion	0.0131195	0.0508991	0.0357912	CSF1R/AIF1	2
BP	GO:2000484	positive regulation of interleukin-8 secretion	0.0131195	0.0508991	0.0357912	CD14/CD2	2
BP	GO:2001185	regulation of CD8-positive, alpha-beta T cell activation	0.0131195	0.0508991	0.0357912	NCKAP1L/LILRB1	2
BP	GO:0007254	JNK cascade	0.0136595	0.0529183	0.0372111	TLR4/FCGR2B/PTPN22/ZEB2/NCF1/SLAMF1/MDFIC	7
BP	GO:0002244	hematopoietic progenitor cell differentiation	0.013983	0.0540942	0.0380379	CSF1R/PTPRC/PLEK/PSMB9/PSMB8/HERC6	6
BP	GO:0042088	T-helper 1 type immune response	0.0140882	0.0544236	0.0382695	TLR4/HAVCR2/IL12RB1	3
BP	GO:0030193	regulation of blood coagulation	0.0141692	0.0546584	0.0384347	TLR4/APOE/FCER1G/PLEK	4
BP	GO:0031334	positive regulation of protein complex assembly	0.0143883	0.0554245	0.0389734	CXCL13/TLR4/HCK/NCKAP1L/PLEK/CLEC7A/GMFG/GBP5	8
BP	GO:0043393	regulation of protein binding	0.014645	0.0563335	0.0396126	MFNG/APOE/B2M/IFIT2/SLPI/MEF2C/LGALS3	7
BP	GO:0140029	exocytic process	0.0147808	0.0563507	0.0396247	BTK/FCER1G/PLEK/STX11	4
BP	GO:1900046	regulation of hemostasis	0.0147808	0.0563507	0.0396247	TLR4/APOE/FCER1G/PLEK	4
BP	GO:1903409	reactive oxygen species biosynthetic process	0.0148082	0.0563507	0.0396247	CYBB/TLR4/ITGB2/AIF1/CLEC7A	5
BP	GO:0002295	T-helper cell lineage commitment	0.0148784	0.0563507	0.0396247	LY9/IL12RB1	2
BP	GO:0006837	serotonin transport	0.0148784	0.0563507	0.0396247	LILRB1/FCER1G	2
BP	GO:0006957	complement activation, alternative pathway	0.0148784	0.0563507	0.0396247	VSIG4/CFH	2
BP	GO:0010820	positive regulation of T cell chemotaxis	0.0148784	0.0563507	0.0396247	CXCL13/CCL5	2
BP	GO:0032604	granulocyte macrophage colony-stimulating factor production	0.0148784	0.0563507	0.0396247	CD84/DDX58	2
BP	GO:0044794	positive regulation by host of viral process	0.0148784	0.0563507	0.0396247	CSF1R/APOE	2
BP	GO:1905153	regulation of membrane invagination	0.0148784	0.0563507	0.0396247	NCKAP1L/CD300A	2
BP	GO:1990000	amyloid fibril formation	0.0148784	0.0563507	0.0396247	APOE/B2M	2
BP	GO:0035307	positive regulation of protein dephosphorylation	0.0149902	0.0566159	0.0398111	PTPRC/LILRB2/CD300A	3
BP	GO:0070266	necroptotic process	0.0149902	0.0566159	0.0398111	TLR4/CD14/LY96	3
BP	GO:0051100	negative regulation of binding	0.015154	0.0571547	0.04019	GZMA/B2M/IFI16/IFIT2/SLPI/SP100	6
BP	GO:0034109	homotypic cell-cell adhesion	0.0154088	0.0580348	0.0408089	CCL5/PIK3CG/FERMT3/PLEK	4
BP	GO:0051209	release of sequestered calcium ion into cytosol	0.0157866	0.0593751	0.0417513	PTPRC/CXCL9/CCR5/CXCL11/CXCL10	5
BP	GO:0045581	negative regulation of T cell differentiation	0.0159242	0.0598097	0.042057	FGL2/CTLA4/CD74	3
BP	GO:0060401	cytosolic calcium ion transport	0.0159715	0.0598925	0.0421152	CD4/PTPRC/CXCL9/CCR5/CXCL11/CXCL10	6
BP	GO:0051271	negative regulation of cellular component movement	0.0159905	0.0598925	0.0421152	CXCL13/SLAMF8/AIF1/APOE/CD300A/CD74/IFITM1/MEF2C/ARHGDIB/SP100	10
BP	GO:0046209	nitric oxide metabolic process	0.0160534	0.0599281	0.0421402	TLR4/ITGB2/AIF1/CLEC7A	4
BP	GO:0051702	interaction with symbiont	0.0160534	0.0599281	0.0421402	CCL5/CSF1R/APOE/IFI27	4
BP	GO:0016485	protein processing	0.0160664	0.0599281	0.0421402	IGKC/C3AR1/VSIG4/C1QC/C1QB/C1QA/IFI16/SRGN/CFH	9
BP	GO:0032874	positive regulation of stress-activated MAPK cascade	0.0163915	0.0610566	0.0429338	TLR4/FCGR2B/ZEB2/NCF1/SLAMF1/MDFIC	6
BP	GO:0043270	positive regulation of ion transport	0.0165525	0.0615715	0.0432959	CCL5/CD4/CXCL9/APOE/CXCL11/CXCL10/TRPV2/LGALS3	8
BP	GO:0043373	CD4-positive, alpha-beta T cell lineage commitment	0.0167327	0.0619864	0.0435876	LY9/IL12RB1	2
BP	GO:0071360	cellular response to exogenous dsRNA	0.0167327	0.0619864	0.0435876	IFIH1/DDX58	2
BP	GO:1902931	negative regulation of alcohol biosynthetic process	0.0167327	0.0619864	0.0435876	APOE/PLEK	2
BP	GO:0051283	negative regulation of sequestering of calcium ion	0.0168072	0.0621364	0.043693	PTPRC/CXCL9/CCR5/CXCL11/CXCL10	5
BP	GO:0070304	positive regulation of stress-activated protein kinase signaling cascade	0.016819	0.0621364	0.043693	TLR4/FCGR2B/ZEB2/NCF1/SLAMF1/MDFIC	6
BP	GO:0002437	inflammatory response to antigenic stimulus	0.0168902	0.0621451	0.0436991	FCGR2B/BTK/FCER1G	3
BP	GO:0002715	regulation of natural killer cell mediated immunity	0.0168902	0.0621451	0.0436991	CD96/HAVCR2/LILRB1	3
BP	GO:1900015	regulation of cytokine production involved in inflammatory response	0.0168902	0.0621451	0.0436991	TLR4/CLEC7A/GBP5	3
BP	GO:0032970	regulation of actin filament-based process	0.0170615	0.06269	0.0440823	GPR65/CSF1R/HCK/NCKAP1L/HCLS1/RHOH/PLEK/GMFG/MEF2C/ARHGDIB	10
BP	GO:0050818	regulation of coagulation	0.0173929	0.0638209	0.0448776	TLR4/APOE/FCER1G/PLEK	4
BP	GO:0010921	regulation of phosphatase activity	0.0176971	0.0648494	0.0456008	PTPRC/NCKAP1L/PLEK/CD300A/MEF2C/LGALS3	6
BP	GO:0051282	regulation of sequestering of calcium ion	0.0178707	0.0653971	0.0459859	PTPRC/CXCL9/CCR5/CXCL11/CXCL10	5
BP	GO:2001057	reactive nitrogen species metabolic process	0.0180879	0.0661027	0.0464821	TLR4/ITGB2/AIF1/CLEC7A	4
BP	GO:0051897	positive regulation of protein kinase B signaling	0.0181477	0.0662318	0.0465729	PIK3R5/CD86/PIK3CG/HCLS1/ICOS/RAC2	6
BP	GO:0044106	cellular amine metabolic process	0.0184188	0.0671305	0.0472048	ITGB2/IDO1/PSMB9/PSMB8/SAT1	5
BP	GO:0001959	regulation of cytokine-mediated signaling pathway	0.0186062	0.0676269	0.0475538	CCL5/PTPRC/CD300LF/PARP9/CD74/PARP14	6
BP	GO:0002902	regulation of B cell apoptotic process	0.0186798	0.0676269	0.0475538	BTK/CD74	2
BP	GO:0007252	I-kappaB phosphorylation	0.0186798	0.0676269	0.0475538	TLR7/TLR4	2
BP	GO:0070230	positive regulation of lymphocyte apoptotic process	0.0186798	0.0676269	0.0475538	CCL5/IDO1	2
BP	GO:0090196	regulation of chemokine secretion	0.0186798	0.0676269	0.0475538	CSF1R/AIF1	2
BP	GO:0040013	negative regulation of locomotion	0.0193617	0.0700021	0.0492241	CXCL13/SLAMF8/AIF1/APOE/CD300A/CD74/IFITM1/MEF2C/ARHGDIB/SP100	10
BP	GO:0051099	positive regulation of binding	0.0195467	0.070487	0.049565	MFNG/APOE/PARP9/B2M/MEF2C/LGALS3	6
BP	GO:0051208	sequestering of calcium ion	0.0195479	0.070487	0.049565	PTPRC/CXCL9/CCR5/CXCL11/CXCL10	5
BP	GO:0097300	programmed necrotic cell death	0.0199814	0.0719544	0.0505969	TLR4/CD14/LY96	3
BP	GO:0050829	defense response to Gram-negative bacterium	0.0202759	0.0728213	0.0512064	MPEG1/CD4/TLR4/LYZ	4
BP	GO:0061097	regulation of protein tyrosine kinase activity	0.0202759	0.0728213	0.0512064	CCL5/CSF1R/PTPRC/NCF1	4
BP	GO:0002363	alpha-beta T cell lineage commitment	0.0207174	0.073529	0.0517041	LY9/IL12RB1	2
BP	GO:0002922	positive regulation of humoral immune response	0.0207174	0.073529	0.0517041	PTPRC/FCGR2B	2
BP	GO:0032700	negative regulation of interleukin-17 production	0.0207174	0.073529	0.0517041	TLR4/NCKAP1L	2
BP	GO:0032930	positive regulation of superoxide anion generation	0.0207174	0.073529	0.0517041	ITGB2/CLEC7A	2
BP	GO:0034138	toll-like receptor 3 signaling pathway	0.0207174	0.073529	0.0517041	PTPN22/HAVCR2	2
BP	GO:0046641	positive regulation of alpha-beta T cell proliferation	0.0207174	0.073529	0.0517041	PTPRC/CD3E	2
BP	GO:1901741	positive regulation of myoblast fusion	0.0207174	0.073529	0.0517041	CXCL9/CD53	2
BP	GO:1902176	negative regulation of oxidative stress-induced intrinsic apoptotic signaling pathway	0.0207174	0.073529	0.0517041	VNN1/SOD2	2
BP	GO:2000251	positive regulation of actin cytoskeleton reorganization	0.0207174	0.073529	0.0517041	HCK/HCLS1	2
BP	GO:0043123	positive regulation of I-kappaB kinase/NF-kappaB signaling	0.0215239	0.0762917	0.0536468	CD4/TLR4/TRIM22/TNFSF10/APOL3/CD74	6
BP	GO:0046777	protein autophosphorylation	0.0216466	0.0766263	0.0538821	CSF1R/PTPRC/HCK/BTK/ITK/SLA/FGR	7
BP	GO:0032872	regulation of stress-activated MAPK cascade	0.0225465	0.0796034	0.0559755	TLR4/FCGR2B/PTPN22/ZEB2/NCF1/SLAMF1/MDFIC	7
BP	GO:0043122	regulation of I-kappaB kinase/NF-kappaB signaling	0.0225465	0.0796034	0.0559755	CD4/TLR4/RHOH/TRIM22/TNFSF10/APOL3/CD74	7
BP	GO:0033005	positive regulation of mast cell activation	0.022843	0.079715	0.056054	FCER1G/FGR	2
BP	GO:0033194	response to hydroperoxide	0.022843	0.079715	0.056054	AIF1/CD38	2
BP	GO:0035458	cellular response to interferon-beta	0.022843	0.079715	0.056054	MNDA/IFI16	2
BP	GO:0039529	RIG-I signaling pathway	0.022843	0.079715	0.056054	DDX60/DDX58	2
BP	GO:0043369	CD4-positive or CD8-positive, alpha-beta T cell lineage commitment	0.022843	0.079715	0.056054	LY9/IL12RB1	2
BP	GO:0045655	regulation of monocyte differentiation	0.022843	0.079715	0.056054	CD4/CD74	2
BP	GO:0046823	negative regulation of nucleocytoplasmic transport	0.022843	0.079715	0.056054	MDFIC/SP100	2
BP	GO:0090195	chemokine secretion	0.022843	0.079715	0.056054	CSF1R/AIF1	2
BP	GO:0097062	dendritic spine maintenance	0.022843	0.079715	0.056054	FCGR2B/APOE	2
BP	GO:0006958	complement activation, classical pathway	0.023205	0.080874	0.0568689	IGKC/C1QC/C1QB/C1QA/TRBC1	5
BP	GO:0009620	response to fungus	0.0233633	0.0812167	0.05711	TLR4/BTK/CLEC7A	3
BP	GO:0031529	ruffle organization	0.0233633	0.0812167	0.05711	CSF1R/AIF1/PLEK	3
BP	GO:2000117	negative regulation of cysteine-type endopeptidase activity	0.0234368	0.0812811	0.0571552	IFI6/MICAL1/IFI16/LAMP3	4
BP	GO:0070302	regulation of stress-activated protein kinase signaling cascade	0.0234719	0.0812811	0.0571552	TLR4/FCGR2B/PTPN22/ZEB2/NCF1/SLAMF1/MDFIC	7
BP	GO:2000116	regulation of cysteine-type endopeptidase activity	0.0234719	0.0812811	0.0571552	CLEC7A/IFI6/MICAL1/TNFSF10/IFI16/PSMB9/LAMP3	7
BP	GO:0009308	amine metabolic process	0.0238546	0.0825008	0.0580129	ITGB2/IDO1/PSMB9/PSMB8/SAT1	5
BP	GO:0035304	regulation of protein dephosphorylation	0.0245158	0.0843854	0.0593381	PTPRC/NCKAP1L/LILRB2/CD300A/LGALS3	5
BP	GO:0021879	forebrain neuron differentiation	0.0245553	0.0843854	0.0593381	CSF1R/BCL11B/B2M	3
BP	GO:0045661	regulation of myoblast differentiation	0.0245553	0.0843854	0.0593381	CXCL9/CXCL10/MEF2C	3
BP	GO:0050702	interleukin-1 beta secretion	0.0245553	0.0843854	0.0593381	TLR4/TLR8/GBP5	3
BP	GO:1903307	positive regulation of regulated secretory pathway	0.0245553	0.0843854	0.0593381	ITGB2/FCER1G/FGR	3
BP	GO:0032516	positive regulation of phosphoprotein phosphatase activity	0.0250543	0.0855576	0.0601624	PTPRC/CD300A	2
BP	GO:0042402	cellular biogenic amine catabolic process	0.0250543	0.0855576	0.0601624	IDO1/SAT1	2
BP	GO:0048245	eosinophil chemotaxis	0.0250543	0.0855576	0.0601624	CCL5/LGALS3	2
BP	GO:0090280	positive regulation of calcium ion import	0.0250543	0.0855576	0.0601624	TRPV2/LGALS3	2
BP	GO:0140131	positive regulation of lymphocyte chemotaxis	0.0250543	0.0855576	0.0601624	CXCL13/CCL5	2
BP	GO:0006906	vesicle fusion	0.0251231	0.0855765	0.0601757	SAMD9L/SAMD9/STX11/TAP1	4
BP	GO:1901216	positive regulation of neuron death	0.0251231	0.0855765	0.0601757	TLR4/ITGB2/FCGR2B/C1QA	4
BP	GO:0035023	regulation of Rho protein signal transduction	0.0251887	0.0855847	0.0601814	GPR65/APOE/P2RY10/P2RY8/ARHGDIB	5
BP	GO:0097553	calcium ion transmembrane import into cytosol	0.0251887	0.0855847	0.0601814	PTPRC/CXCL9/CCR5/CXCL11/CXCL10	5
BP	GO:0043392	negative regulation of DNA binding	0.0257795	0.0874824	0.0615158	GZMA/IFI16/SP100	3
BP	GO:0043113	receptor clustering	0.0270361	0.0912888	0.0641924	ITGB2/ITGAL/APOE	3
BP	GO:0043954	cellular component maintenance	0.0270361	0.0912888	0.0641924	CSF1R/FCGR2B/APOE	3
BP	GO:0045620	negative regulation of lymphocyte differentiation	0.0270361	0.0912888	0.0641924	FGL2/CTLA4/CD74	3
BP	GO:0061098	positive regulation of protein tyrosine kinase activity	0.0270361	0.0912888	0.0641924	CCL5/CSF1R/NCF1	3
BP	GO:0032928	regulation of superoxide anion generation	0.0273491	0.0915469	0.0643739	ITGB2/CLEC7A	2
BP	GO:0043496	regulation of protein homodimerization activity	0.0273491	0.0915469	0.0643739	MEF2C/LGALS3	2
BP	GO:0045624	positive regulation of T-helper cell differentiation	0.0273491	0.0915469	0.0643739	CD86/IL12RB1	2
BP	GO:0045649	regulation of macrophage differentiation	0.0273491	0.0915469	0.0643739	C1QC/HCLS1	2
BP	GO:0045663	positive regulation of myoblast differentiation	0.0273491	0.0915469	0.0643739	CXCL9/MEF2C	2
BP	GO:0071359	cellular response to dsRNA	0.0273491	0.0915469	0.0643739	IFIH1/DDX58	2
BP	GO:0071404	cellular response to low-density lipoprotein particle stimulus	0.0273491	0.0915469	0.0643739	ITGB2/FCER1G	2
BP	GO:0010596	negative regulation of endothelial cell migration	0.0277867	0.0928967	0.0653231	CXCL13/APOE/MEF2C/SP100	4
BP	GO:0000768	syncytium formation by plasma membrane fusion	0.0283248	0.0942304	0.0662609	CXCL9/CD53/CXCL10	3
BP	GO:0001912	positive regulation of leukocyte mediated cytotoxicity	0.0283248	0.0942304	0.0662609	PTPRC/B2M/IL12RB1	3
BP	GO:0002381	immunoglobulin production involved in immunoglobulin mediated immune response	0.0283248	0.0942304	0.0662609	FGL2/PTPRC/BTK	3
BP	GO:0140253	cell-cell fusion	0.0283248	0.0942304	0.0662609	CXCL9/CD53/CXCL10	3
BP	GO:0050848	regulation of calcium-mediated signaling	0.0287105	0.0953965	0.0670809	CD4/CD3E/CMKLR1/PLEK	4
BP	GO:0032386	regulation of intracellular transport	0.0288135	0.0956214	0.067239	ITGB2/CD84/HCLS1/FCER1G/CD300A/IFI27/RAC2/FGR/MDFIC/SP100	10
BP	GO:0048871	multicellular organismal homeostasis	0.0292347	0.0969002	0.0681382	IGKC/CSF1R/TLR4/SASH3/LYZ/CMKLR1/B2M/CD38/RAC2/TRPV2/DRAM2	11
BP	GO:0009310	amine catabolic process	0.0297251	0.0981652	0.0690278	IDO1/SAT1	2
BP	GO:0010499	proteasomal ubiquitin-independent protein catabolic process	0.0297251	0.0981652	0.0690278	PSMB9/PSMB8	2
BP	GO:0034123	positive regulation of toll-like receptor signaling pathway	0.0297251	0.0981652	0.0690278	PTPN22/RSAD2	2
BP	GO:0090174	organelle membrane fusion	0.0306126	0.100973	0.0710022	SAMD9L/SAMD9/STX11/TAP1	4
BP	GO:0000209	protein polyubiquitination	0.0309874	0.101632	0.0714653	PTPN22/PSMB9/IFI27/PSMB8/TRIM69/HERC5/NMI/HERC6	8
BP	GO:0006949	syncytium formation	0.0309987	0.101632	0.0714653	CXCL9/CD53/CXCL10	3
BP	GO:0042093	T-helper cell differentiation	0.0309987	0.101632	0.0714653	CD86/LY9/IL12RB1	3
BP	GO:1902041	regulation of extrinsic apoptotic signaling pathway via death domain receptors	0.0309987	0.101632	0.0714653	TNFSF10/LGALS3/SP100	3
BP	GO:0061041	regulation of wound healing	0.0309999	0.101632	0.0714653	TLR4/APOE/FCER1G/PLEK/CLEC7A	5
BP	GO:1903426	regulation of reactive oxygen species biosynthetic process	0.0315908	0.103444	0.0727396	TLR4/ITGB2/AIF1/CLEC7A	4
BP	GO:0001783	B cell apoptotic process	0.03218	0.104992	0.0738282	BTK/CD74	2
BP	GO:0033081	regulation of T cell differentiation in thymus	0.03218	0.104992	0.0738282	VNN1/IL7R	2
BP	GO:1902914	regulation of protein polyubiquitination	0.03218	0.104992	0.0738282	PTPN22/NMI	2
BP	GO:0001836	release of cytochrome c from mitochondria	0.0323836	0.105402	0.0741168	IFI6/TNFSF10/SOD2	3
BP	GO:0070527	platelet aggregation	0.0323836	0.105402	0.0741168	PIK3CG/FERMT3/PLEK	3
BP	GO:1901214	regulation of neuron death	0.0325313	0.10557	0.0742346	CCL5/TLR4/ITGB2/FCGR2B/C1QA/APOE/MEF2C/SOD2	8
BP	GO:0010522	regulation of calcium ion transport into cytosol	0.0325873	0.10557	0.0742346	CD4/CXCL9/CXCL11/CXCL10	4
BP	GO:2000379	positive regulation of reactive oxygen species metabolic process	0.0325873	0.10557	0.0742346	TLR4/ITGB2/AIF1/CLEC7A	4
BP	GO:0051090	regulation of DNA-binding transcription factor activity	0.032591	0.10557	0.0742346	TLR4/ITGB2/HCK/BTK/HCLS1/HAVCR2/CMKLR1/TRIM22/DDX58/SP100	10
BP	GO:0043406	positive regulation of MAP kinase activity	0.033596	0.108695	0.0764323	TLR4/PTPRC/PIK3R5/PIK3CG/ZEB2/CD74/MDFIC	7
BP	GO:0002294	CD4-positive, alpha-beta T cell differentiation involved in immune response	0.0338004	0.109096	0.0767141	CD86/LY9/IL12RB1	3
BP	GO:0042267	natural killer cell mediated cytotoxicity	0.0338004	0.109096	0.0767141	HAVCR2/SLAMF7/LILRB1	3
BP	GO:1902905	positive regulation of supramolecular fiber organization	0.0341289	0.110025	0.0773673	GPR65/HCK/NCKAP1L/APOE/PLEK/GMFG	6
BP	GO:0046822	regulation of nucleocytoplasmic transport	0.0346351	0.11111	0.0781304	HCLS1/IFI27/MDFIC/SP100	4
BP	GO:0002719	negative regulation of cytokine production involved in immune response	0.0347117	0.11111	0.0781304	CD96/LILRB1	2
BP	GO:0031664	regulation of lipopolysaccharide-mediated signaling pathway	0.0347117	0.11111	0.0781304	LY96/CD180	2
BP	GO:0060330	regulation of response to interferon-gamma	0.0347117	0.11111	0.0781304	PARP9/PARP14	2
BP	GO:0060334	regulation of interferon-gamma-mediated signaling pathway	0.0347117	0.11111	0.0781304	PARP9/PARP14	2
BP	GO:1905809	negative regulation of synapse organization	0.0347117	0.11111	0.0781304	LILRB2/APOE	2
BP	GO:0060249	anatomical structure homeostasis	0.034834	0.11137	0.0783133	IGKC/CSF1R/TLR4/SASH3/LYZ/B2M/CD38/RAC2/DRAM2/SP100	10
BP	GO:0002287	alpha-beta T cell activation involved in immune response	0.035249	0.111904	0.0786888	CD86/LY9/IL12RB1	3
BP	GO:0002293	alpha-beta T cell differentiation involved in immune response	0.035249	0.111904	0.0786888	CD86/LY9/IL12RB1	3
BP	GO:0045123	cellular extravasation	0.035249	0.111904	0.0786888	ITGB2/SELPLG/PIK3CG	3
BP	GO:0050701	interleukin-1 secretion	0.035249	0.111904	0.0786888	TLR4/TLR8/GBP5	3
BP	GO:0090303	positive regulation of wound healing	0.035249	0.111904	0.0786888	TLR4/PLEK/CLEC7A	3
BP	GO:1903902	positive regulation of viral life cycle	0.035249	0.111904	0.0786888	CCL5/CD4/CD74	3
BP	GO:0045185	maintenance of protein location	0.0356864	0.11316	0.079572	CD4/EPB41L3/SRGN/SP100	4
BP	GO:2001236	regulation of extrinsic apoptotic signaling pathway	0.0367228	0.115605	0.0812907	PTPRC/IFI6/TNFSF10/LGALS3/SP100	5
BP	GO:0010830	regulation of myotube differentiation	0.0367293	0.115605	0.0812907	CXCL9/CD53/CXCL10	3
BP	GO:0031640	killing of cells of other organism	0.0367293	0.115605	0.0812907	LYZ/CLEC7A/APOL1	3
BP	GO:0044364	disruption of cells of other organism	0.0367293	0.115605	0.0812907	LYZ/CLEC7A/APOL1	3
BP	GO:0045453	bone resorption	0.0367293	0.115605	0.0812907	CSF1R/CD38/RAC2	3
BP	GO:0070265	necrotic cell death	0.0367293	0.115605	0.0812907	TLR4/CD14/LY96	3
BP	GO:0042136	neurotransmitter biosynthetic process	0.0367561	0.115605	0.0812907	TLR4/ITGB2/AIF1/CLEC7A	4
BP	GO:0002360	T cell lineage commitment	0.037318	0.116694	0.082057	LY9/IL12RB1	2
BP	GO:0030194	positive regulation of blood coagulation	0.037318	0.116694	0.082057	TLR4/PLEK	2
BP	GO:0030318	melanocyte differentiation	0.037318	0.116694	0.082057	ZEB2/MEF2C	2
BP	GO:0072539	T-helper 17 cell differentiation	0.037318	0.116694	0.082057	LY9/IL12RB1	2
BP	GO:1900048	positive regulation of hemostasis	0.037318	0.116694	0.082057	TLR4/PLEK	2
BP	GO:0002637	regulation of immunoglobulin production	0.038241	0.119305	0.0838928	PTPRC/SASH3/FCGR2B	3
BP	GO:0046686	response to cadmium ion	0.038241	0.119305	0.0838928	CYBB/NCF1/B2M	3
BP	GO:0046579	positive regulation of Ras protein signal transduction	0.0397841	0.123643	0.0869435	GPR65/P2RY10/P2RY8	3
BP	GO:0050922	negative regulation of chemotaxis	0.0397841	0.123643	0.0869435	CXCL13/SLAMF8/AIF1	3
BP	GO:0002825	regulation of T-helper 1 type immune response	0.0399969	0.123643	0.0869435	HAVCR2/IL12RB1	2
BP	GO:0015721	bile acid and bile salt transport	0.0399969	0.123643	0.0869435	ATP8B1/SLCO2B1	2
BP	GO:0043032	positive regulation of macrophage activation	0.0399969	0.123643	0.0869435	TLR4/HAVCR2	2
BP	GO:0050820	positive regulation of coagulation	0.0399969	0.123643	0.0869435	TLR4/PLEK	2
BP	GO:0060143	positive regulation of syncytium formation by plasma membrane fusion	0.0399969	0.123643	0.0869435	CXCL9/CD53	2
BP	GO:1902175	regulation of oxidative stress-induced intrinsic apoptotic signaling pathway	0.0399969	0.123643	0.0869435	VNN1/SOD2	2
BP	GO:0051149	positive regulation of muscle cell differentiation	0.0400752	0.123744	0.0870144	CXCL9/CD53/MEF2C/SOD2	4
BP	GO:0043491	protein kinase B signaling	0.0406173	0.125275	0.088091	CCL5/PIK3R5/CD86/PIK3CG/HCLS1/ICOS/RAC2	7
BP	GO:0008037	cell recognition	0.042312	0.130354	0.0916621	IGKC/DOCK2/TRBC1/HAVCR2/CLEC7A/LGALS3	6
BP	GO:0045408	regulation of interleukin-6 biosynthetic process	0.0427463	0.131542	0.0924977	CLEC7A/CD74	2
BP	GO:0021872	forebrain generation of neurons	0.0429637	0.132061	0.0928626	CSF1R/BCL11B/B2M	3
BP	GO:0014902	myotube differentiation	0.0435597	0.133741	0.0940439	CXCL9/CD53/CXCL10/MEF2C	4
BP	GO:0048662	negative regulation of smooth muscle cell proliferation	0.0445999	0.13678	0.0961808	AIF1/MEF2C/SOD2	3
BP	GO:0002223	stimulatory C-type lectin receptor signaling pathway	0.0447579	0.137109	0.0964122	CLEC4A/FCER1G/PSMB9/PSMB8	4
BP	GO:0071902	positive regulation of protein serine/threonine kinase activity	0.0448237	0.137155	0.0964449	CSF1R/TLR4/PTPRC/PIK3R5/PIK3CG/ZEB2/CD74/MDFIC	8
BP	GO:0021602	cranial nerve morphogenesis	0.0455642	0.138794	0.0975971	ATP8B1/MAFB	2
BP	GO:0042226	interleukin-6 biosynthetic process	0.0455642	0.138794	0.0975971	CLEC7A/CD74	2
BP	GO:0072538	T-helper 17 type immune response	0.0455642	0.138794	0.0975971	LY9/IL12RB1	2
BP	GO:1900181	negative regulation of protein localization to nucleus	0.0455642	0.138794	0.0975971	LILRB4/MDFIC	2
BP	GO:0010633	negative regulation of epithelial cell migration	0.0459744	0.139729	0.0982548	CXCL13/APOE/MEF2C/SP100	4
BP	GO:0030282	bone mineralization	0.0459744	0.139729	0.0982548	ISG15/FGR/MEF2C/SRGN	4
BP	GO:0051604	protein maturation	0.0461867	0.140217	0.0985978	IGKC/C3AR1/VSIG4/C1QC/C1QB/C1QA/IFI16/SRGN/CFH	9
BP	GO:0038111	interleukin-7-mediated signaling pathway	0.0484486	0.146469	0.102994	IL2RG/IL7R	2
BP	GO:0046640	regulation of alpha-beta T cell proliferation	0.0484486	0.146469	0.102994	PTPRC/CD3E	2
BP	GO:0002220	innate immune response activating cell surface receptor signaling pathway	0.0484626	0.146469	0.102994	CLEC4A/FCER1G/PSMB9/PSMB8	4
BP	GO:1900180	regulation of protein localization to nucleus	0.0484626	0.146469	0.102994	HCLS1/LILRB4/PARP9/MDFIC	4
BP	GO:0043666	regulation of phosphoprotein phosphatase activity	0.0497341	0.149978	0.105461	PTPRC/NCKAP1L/CD300A/LGALS3	4
BP	GO:0051153	regulation of striated muscle cell differentiation	0.0497341	0.149978	0.105461	CXCL9/CD53/CXCL10/MEF2C	4
BP	GO:0097191	extrinsic apoptotic signaling pathway	0.0498546	0.150174	0.105599	PTPRC/IFI6/TNFSF10/IFI27/LGALS3/SP100	6
CC	GO:0009897	external side of plasma membrane	5.8e-16	1.4e-13	1.11e-13	CXCR6/CD8A/IGKC/CD4/TLR4/ITGB2/CD163/CD14/PTPRC/CXCL9/CD2/CCR5/FCGR2B/TLR8/CD3E/CD86/TRBC1/CSF2RA/IL2RG/LILRB1/FCER1G/B2M/CXCL10/CD3G/CTLA4/ICOS/IL12RB1/CD74/OSMR/IL7R	30
CC	GO:0030667	secretory granule membrane	2.04e-08	2.45e-06	1.95e-06	FCGR2A/C3AR1/CYBB/ITGB2/CD14/PTPRC/CD53/NCKAP1L/LAIR1/ITGAL/LILRB2/GLIPR1/FCER1G/CD300A/LAMP3/CD38/VNN1/LGALS3	18
CC	GO:0001772	immunological synapse	1.94e-07	1.56e-05	1.24e-05	GZMA/CD53/CD37/CD3E/HAVCR2/RHOH/LGALS3	7
CC	GO:0070820	tertiary granule	4.52e-06	0.000272585	0.000216687	CYBB/ITGB2/CD53/NCKAP1L/LAIR1/LYZ/LILRB2/FCER1G/CD300A/B2M/LGALS3	11
CC	GO:0030139	endocytic vesicle	1.76e-05	0.000785963	0.000624788	TLR7/MPEG1/CYBB/CD163/STAB1/APOE/NCF4/NCF1/NCF2/B2M/CTLA4/RAC2/CD74/TAP1	14
CC	GO:0042581	specific granule	2.28e-05	0.000785963	0.000624788	C3AR1/CYBB/ITGB2/DOCK2/CD53/LAIR1/ITGAL/LYZ/B2M/SLPI	10
CC	GO:0043020	NADPH oxidase complex	2.42e-05	0.000785963	0.000624788	CYBB/NCF4/NCF1/NCF2	4
CC	GO:0070821	tertiary granule membrane	2.61e-05	0.000785963	0.000624788	CYBB/ITGB2/CD53/LAIR1/LILRB2/FCER1G/CD300A	7
CC	GO:0045335	phagocytic vesicle	2.96e-05	0.000793782	0.000631004	TLR7/MPEG1/CYBB/NCF4/NCF1/NCF2/B2M/RAC2/TAP1	9
CC	GO:0098802	plasma membrane receptor complex	5.72e-05	0.00137886	0.0010961	CD8A/CD4/ITGB2/TRAC/APBB1IP/CD3E/ITGAL/TRBC1/CSF2RB/B2M/CD3G/IL12RB1/OSMR	13
CC	GO:0101003	ficolin-1-rich granule membrane	8.64e-05	0.00189207	0.00150407	ITGB2/NCKAP1L/LILRB2/FCER1G/CD300A/LGALS3	6
CC	GO:0101002	ficolin-1-rich granule	0.00038942	0.00743556	0.00591078	MNDA/FGL2/ITGB2/NCKAP1L/LILRB2/FCER1G/CD300A/GMFG/LGALS3	9
CC	GO:0045121	membrane raft	0.000419881	0.00743556	0.00591078	CD8A/CD4/ITGB2/CD14/PTPRC/HCK/CD2/SELPLG/BTK/CD48/LCP2/PLSCR1	12
CC	GO:0098857	membrane microdomain	0.000431941	0.00743556	0.00591078	CD8A/CD4/ITGB2/CD14/PTPRC/HCK/CD2/SELPLG/BTK/CD48/LCP2/PLSCR1	12
CC	GO:0005767	secondary lysosome	0.000552142	0.00887109	0.00705192	NCF4/NCF1/NCF2	3
CC	GO:0098589	membrane region	0.000601043	0.00905321	0.0071967	CD8A/CD4/ITGB2/CD14/PTPRC/HCK/CD2/SELPLG/BTK/CD48/LCP2/PLSCR1	12
CC	GO:0035579	specific granule membrane	0.000770758	0.0109266	0.00868594	C3AR1/CYBB/ITGB2/CD53/LAIR1/ITGAL	6
CC	GO:0042101	T cell receptor complex	0.000831687	0.0111354	0.00885188	CD8A/CD4/TRAC/APBB1IP/CD3E/TRBC1/CD3G	7
CC	GO:0030666	endocytic vesicle membrane	0.000902204	0.0114437	0.00909702	CYBB/CD163/STAB1/APOE/B2M/RAC2/CD74/TAP1	8
CC	GO:0005884	actin filament	0.00215087	0.0249873	0.0198632	HCK/AIF1/RCSD1/WIPF1/HCLS1/RAC2	6
CC	GO:0042629	mast cell granule	0.00217731	0.0249873	0.0198632	BTK/PIK3CG/SRGN	3
CC	GO:0060205	cytoplasmic vesicle lumen	0.00253883	0.0272129	0.0216324	MNDA/DOCK2/ARHGAP9/LYZ/FERMT3/APOE/GMFG/B2M/FGR/SLPI/SRGN	11
CC	GO:0031983	vesicle lumen	0.00259708	0.0272129	0.0216324	MNDA/DOCK2/ARHGAP9/LYZ/FERMT3/APOE/GMFG/B2M/FGR/SLPI/SRGN	11
CC	GO:0034774	secretory granule lumen	0.00532554	0.0534773	0.0425109	MNDA/DOCK2/ARHGAP9/LYZ/FERMT3/GMFG/B2M/FGR/SLPI/SRGN	10
CC	GO:0035580	specific granule lumen	0.00639243	0.0616231	0.0489862	DOCK2/LYZ/B2M/SLPI	4
CC	GO:0019774	proteasome core complex, beta-subunit complex	0.00724749	0.0671787	0.0534026	PSMB9/PSMB8	2
CC	GO:0098636	protein complex involved in cell adhesion	0.00761791	0.0679969	0.054053	ITGB2/ITGAL/CTLA4	3
CC	GO:0072562	blood microparticle	0.00844596	0.0726956	0.0577882	IGKC/C1QC/C1QB/APOE/APOL1/CFH	6
CC	GO:0044853	plasma membrane raft	0.00988314	0.0789322	0.0627458	CD8A/ITGB2/HCK/SELPLG/LCP2	5
CC	GO:0005765	lysosomal membrane	0.0102581	0.0789322	0.0627458	TLR7/C3AR1/LAPTM5/TLR8/GLIPR1/LAMP3/CD74/SLC15A3/VNN1/DRAM2	10
CC	GO:0098852	lytic vacuole membrane	0.0104486	0.0789322	0.0627458	TLR7/C3AR1/LAPTM5/TLR8/GLIPR1/LAMP3/CD74/SLC15A3/VNN1/DRAM2	10
CC	GO:0009898	cytoplasmic side of plasma membrane	0.0104806	0.0789322	0.0627458	PTPRC/HCK/CD2/PTPN22/PTPN7/FGR	6
CC	GO:0036020	endolysosome membrane	0.0117128	0.0855388	0.0679977	TLR7/TLR8	2
CC	GO:0030665	clathrin-coated vesicle membrane	0.012265	0.086937	0.0691091	CD4/APOE/CD3G/CD74/IL7R	5
CC	GO:0030670	phagocytic vesicle membrane	0.0129276	0.0890157	0.0707615	CYBB/B2M/RAC2/TAP1	4
CC	GO:0030479	actin cortical patch	0.0152059	0.0990439	0.0787333	WIPF1/GMFG	2
CC	GO:0061645	endocytic patch	0.0152059	0.0990439	0.0787333	WIPF1/GMFG	2
CC	GO:0001726	ruffle	0.0172672	0.10951	0.0870533	AIF1/WIPF1/SAMSN1/PLEK/DDX58/FGR	6
CC	GO:0098562	cytoplasmic side of membrane	0.0200773	0.124067	0.0986252	PTPRC/HCK/CD2/PTPN22/PTPN7/FGR	6
CC	GO:0030662	coated vesicle membrane	0.0221145	0.124984	0.0993541	CD4/APOE/B2M/CD3G/CD74/IL7R	6
CC	GO:0031252	cell leading edge	0.0231772	0.124984	0.0993541	EPB41L3/AIF1/APBB1IP/WIPF1/SAMSN1/PLEK/ARHGAP31/RAC2/DDX58/FGR	10
CC	GO:0005839	proteasome core complex	0.0233373	0.124984	0.0993541	PSMB9/PSMB8	2
CC	GO:0034361	very-low-density lipoprotein particle	0.0233373	0.124984	0.0993541	APOE/APOL1	2
CC	GO:0034385	triglyceride-rich plasma lipoprotein particle	0.0233373	0.124984	0.0993541	APOE/APOL1	2
CC	GO:0036019	endolysosome	0.0233373	0.124984	0.0993541	TLR7/TLR8	2
CC	GO:0062023	collagen-containing extracellular matrix	0.024236	0.126976	0.100937	FGL2/C1QC/C1QB/TGFBI/C1QA/APOE/PLSCR1/SLPI/LGALS3/DPT	10
CC	GO:0005769	early endosome	0.0249478	0.127527	0.101376	CD4/TLR4/SNX20/HAVCR2/CYTIP/APOE/SAMD9L/B2M/LAMP3	9
CC	GO:0030136	clathrin-coated vesicle	0.0254248	0.127527	0.101376	CD4/APOE/CD3G/CTLA4/CD74/IL7R	6
CC	GO:0032587	ruffle membrane	0.0260743	0.127527	0.101376	AIF1/PLEK/DDX58/FGR	4
CC	GO:0005774	vacuolar membrane	0.026458	0.127527	0.101376	TLR7/C3AR1/LAPTM5/TLR8/GLIPR1/LAMP3/CD74/SLC15A3/VNN1/DRAM2	10
CC	GO:0035577	azurophil granule membrane	0.0319205	0.15084	0.119908	C3AR1/GLIPR1/VNN1	3
CC	GO:0042611	MHC protein complex	0.0354467	0.164282	0.130593	B2M/CD74	2
CC	GO:0034364	high-density lipoprotein particle	0.0381049	0.167843	0.133424	APOE/APOL1	2
CC	GO:0005766	primary lysosome	0.0383044	0.167843	0.133424	C3AR1/MNDA/LYZ/GLIPR1/VNN1	5
CC	GO:0042582	azurophil granule	0.0383044	0.167843	0.133424	C3AR1/MNDA/LYZ/GLIPR1/VNN1	5
CC	GO:0045334	clathrin-coated endocytic vesicle	0.0393586	0.169383	0.134648	APOE/CTLA4/CD74	3
CC	GO:0001891	phagocytic cup	0.0408366	0.169683	0.134887	TLR4/AIF1	2
CC	GO:0005942	phosphatidylinositol 3-kinase complex	0.0408366	0.169683	0.134887	PIK3R5/PIK3CG	2
CC	GO:1990204	oxidoreductase complex	0.0451227	0.184315	0.146518	CYBB/NCF4/NCF1/NCF2	4
MF	GO:0004896	cytokine receptor activity	2.16e-10	8.43e-08	6.98e-08	CXCR6/CD4/IL10RA/CCR5/IL21R/CMKLR1/CSF2RA/IL2RG/CSF2RB/IL12RB1/CD74/OSMR/IL7R	13
MF	GO:0008329	signaling pattern recognition receptor activity	1.22e-07	2.2e-05	1.82e-05	TLR7/TLR4/CD14/TLR8/LY96/CLEC7A	6
MF	GO:0038187	pattern recognition receptor activity	1.69e-07	2.2e-05	1.82e-05	TLR7/TLR4/CD14/TLR8/LY96/CLEC7A	6
MF	GO:0003725	double-stranded RNA binding	4.01e-07	3.17e-05	2.62e-05	TLR7/TLR8/OASL/OAS1/DDX60/OAS2/IFIH1/DDX58/OAS3	9
MF	GO:0019865	immunoglobulin binding	4.06e-07	3.17e-05	2.62e-05	FCGR2A/CD4/FCGR2B/FCER1G/FCGR2C/LGALS3	6
MF	GO:0042287	MHC protein binding	5.83e-07	3.79e-05	3.14e-05	CD8A/CD4/LILRB2/LILRB1/CLEC7A/CD74/TAP1	7
MF	GO:0019955	cytokine binding	4.92e-06	0.00027421	0.000227213	CXCR6/CD4/CSF1R/IL10RA/CCR5/CSF2RA/IL2RG/IL12RB1/CD74/OSMR	10
MF	GO:0019864	IgG binding	7.42e-06	0.000321674	0.000266542	FCGR2A/FCGR2B/FCER1G/FCGR2C	4
MF	GO:0045236	CXCR chemokine receptor binding	7.42e-06	0.000321674	0.000266542	CXCL13/CXCL9/CXCL11/CXCL10	4
MF	GO:0015026	coreceptor activity	1.73e-05	0.000673377	0.000557967	CXCR6/CD8A/CD4/CCR5/CD86/LY96	6
MF	GO:0050664	oxidoreductase activity, acting on NAD(P)H, oxygen as acceptor	5.05e-05	0.00178899	0.00148237	CYBB/NCF1/MICAL1/NCF2	4
MF	GO:0001540	amyloid-beta binding	5.52e-05	0.00179401	0.00148653	TLR4/ITGB2/FCGR2B/C1QA/LILRB2/APOE/CD74	7
MF	GO:0042288	MHC class I protein binding	9.97e-05	0.00299182	0.00247905	CD8A/LILRB2/LILRB1/TAP1	4
MF	GO:0016176	superoxide-generating NADPH oxidase activator activity	0.000218989	0.00604215	0.00500659	NCF4/NCF1/NCF2	3
MF	GO:0017124	SH3 domain binding	0.000236618	0.00604215	0.00500659	WIPF1/CD3E/PTPN22/HCLS1/NCF1/ARHGAP31/MICAL1/PLSCR1	8
MF	GO:0023023	MHC protein complex binding	0.000247883	0.00604215	0.00500659	CD8A/LILRB2/LILRB1/CD74	4
MF	GO:0004715	non-membrane spanning protein tyrosine kinase activity	0.000267781	0.00614321	0.00509032	HCK/BTK/ITK/SLA/FGR	5
MF	GO:0008009	chemokine activity	0.000361332	0.00782886	0.00648707	CXCL13/CCL5/CXCL9/CXCL11/CXCL10	5
MF	GO:0016175	superoxide-generating NADPH oxidase activity	0.000394092	0.00808926	0.00670284	CYBB/NCF1/NCF2	3
MF	GO:0001608	G protein-coupled nucleotide receptor activity	0.000507589	0.00942666	0.00781102	GPR171/P2RY10/P2RY8	3
MF	GO:0045028	G protein-coupled purinergic nucleotide receptor activity	0.000507589	0.00942666	0.00781102	GPR171/P2RY10/P2RY8	3
MF	GO:0043395	heparan sulfate proteoglycan binding	0.000966635	0.0171358	0.0141989	PTPRC/APOE/CFH	3
MF	GO:0042379	chemokine receptor binding	0.0014255	0.0241716	0.0200288	CXCL13/CCL5/CXCL9/CXCL11/CXCL10	5
MF	GO:0001614	purinergic nucleotide receptor activity	0.00189634	0.029583	0.0245127	GPR171/P2RY10/P2RY8	3
MF	GO:0016502	nucleotide receptor activity	0.00189634	0.029583	0.0245127	GPR171/P2RY10/P2RY8	3
MF	GO:0001618	virus receptor activity	0.00237012	0.0342351	0.0283675	CD4/SELPLG/CCR5/CD86/SLAMF1	5
MF	GO:0104005	hijacked molecular function	0.00237012	0.0342351	0.0283675	CD4/SELPLG/CCR5/CD86/SLAMF1	5
MF	GO:0003950	NAD+ ADP-ribosyltransferase activity	0.00251488	0.0350286	0.0290251	PARP9/PARP14/PARP12	3
MF	GO:0005525	GTP binding	0.0027832	0.0374292	0.0310142	GIMAP6/GIMAP4/GIMAP8/GIMAP7/RHOH/IFI44L/GBP4/MX1/GBP5/RAC2/GIMAP2/GBP3	12
MF	GO:0032550	purine ribonucleoside binding	0.00303341	0.0394343	0.0326757	GIMAP6/GIMAP4/GIMAP8/GIMAP7/RHOH/IFI44L/GBP4/MX1/GBP5/RAC2/GIMAP2/GBP3	12
MF	GO:0001883	purine nucleoside binding	0.00323281	0.0402381	0.0333417	GIMAP6/GIMAP4/GIMAP8/GIMAP7/RHOH/IFI44L/GBP4/MX1/GBP5/RAC2/GIMAP2/GBP3	12
MF	GO:0032549	ribonucleoside binding	0.00330159	0.0402381	0.0333417	GIMAP6/GIMAP4/GIMAP8/GIMAP7/RHOH/IFI44L/GBP4/MX1/GBP5/RAC2/GIMAP2/GBP3	12
MF	GO:0035586	purinergic receptor activity	0.00365357	0.0414732	0.0343651	GPR171/P2RY10/P2RY8	3
MF	GO:0001882	nucleoside binding	0.00381691	0.0414732	0.0343651	GIMAP6/GIMAP4/GIMAP8/GIMAP7/RHOH/IFI44L/GBP4/MX1/GBP5/RAC2/GIMAP2/GBP3	12
MF	GO:0001637	G protein-coupled chemoattractant receptor activity	0.00409229	0.0414732	0.0343651	CXCR6/CCR5/CMKLR1	3
MF	GO:0004950	chemokine receptor activity	0.00409229	0.0414732	0.0343651	CXCR6/CCR5/CMKLR1	3
MF	GO:0003823	antigen binding	0.00411143	0.0414732	0.0343651	IGKC/TRBC1/CD48/LILRB4/SLAMF1/TAP1/IL7R	7
MF	GO:0019001	guanyl nucleotide binding	0.00422326	0.0414732	0.0343651	GIMAP6/GIMAP4/GIMAP8/GIMAP7/RHOH/IFI44L/GBP4/MX1/GBP5/RAC2/GIMAP2/GBP3	12
MF	GO:0032561	guanyl ribonucleotide binding	0.00422326	0.0414732	0.0343651	GIMAP6/GIMAP4/GIMAP8/GIMAP7/RHOH/IFI44L/GBP4/MX1/GBP5/RAC2/GIMAP2/GBP3	12
MF	GO:1901981	phosphatidylinositol phosphate binding	0.00425366	0.0414732	0.0343651	ARHGAP9/SNX20/BTK/ADAP2/NCF4/NCF1/PLEK	7
MF	GO:0030695	GTPase regulator activity	0.0051692	0.0491705	0.0407431	DOCK2/NCKAP1L/ARHGAP9/ADAP2/TAGAP/RHOH/ARHGAP30/ARHGAP31/ARHGAP26/ARHGDIB	10
MF	GO:0070566	adenylyltransferase activity	0.0055948	0.0519518	0.0430477	OAS1/OAS2/OAS3	3
MF	GO:0043325	phosphatidylinositol-3,4-bisphosphate binding	0.00615964	0.0558665	0.0462915	ADAP2/NCF1/PLEK	3
MF	GO:0005125	cytokine activity	0.00670808	0.0586365	0.0485868	CXCL13/CCL5/TNFSF13B/CXCL9/IL16/TNFSF10/CXCL11/CXCL10	8
MF	GO:0003727	single-stranded RNA binding	0.00690296	0.0586365	0.0485868	TLR7/TLR8/DDX60/IFIH1/DDX58	5
MF	GO:0004713	protein tyrosine kinase activity	0.0069161	0.0586365	0.0485868	CSF1R/HCK/BTK/ITK/SLA/FGR	6
MF	GO:0005096	GTPase activator activity	0.00771418	0.0638252	0.0528862	DOCK2/NCKAP1L/ARHGAP9/ADAP2/TAGAP/ARHGAP30/ARHGAP31/ARHGAP26/ARHGDIB	9
MF	GO:0005543	phospholipid binding	0.00785541	0.0638252	0.0528862	ATP8B1/ARHGAP9/SNX20/BTK/ADAP2/CD300LF/APOE/NCF4/NCF1/PLEK/CD300A/ARHGAP26	12
MF	GO:0001530	lipopolysaccharide binding	0.00948509	0.0754936	0.0625547	TLR4/CD14/LY96	3
MF	GO:0043394	proteoglycan binding	0.0102532	0.0785783	0.0651107	PTPRC/APOE/CFH	3
MF	GO:0005126	cytokine receptor binding	0.0102756	0.0785783	0.0651107	CXCL13/CCL5/TNFSF13B/CXCL9/CD300LF/TNFSF10/CXCL11/CXCL10/IL12RB1	9
MF	GO:0048365	Rac GTPase binding	0.0110354	0.0827653	0.0685802	DOCK2/NCKAP1L/NCF2/ARHGDIB	4
MF	GO:0060589	nucleoside-triphosphatase regulator activity	0.0117995	0.0859075	0.0711838	DOCK2/NCKAP1L/ARHGAP9/ADAP2/TAGAP/RHOH/ARHGAP30/ARHGAP31/ARHGAP26/ARHGDIB	10
MF	GO:0042056	chemoattractant activity	0.0118949	0.0859075	0.0711838	CCL5/CXCL10/LGALS3	3
MF	GO:0042277	peptide binding	0.0123925	0.0878742	0.0728134	TLR4/ITGB2/CD14/FCGR2B/C1QA/LILRB2/APOE/CD74/TAP1	9
MF	GO:0005547	phosphatidylinositol-3,4,5-trisphosphate binding	0.012769	0.0889272	0.0736859	ARHGAP9/BTK/ADAP2	3
MF	GO:0001784	phosphotyrosine residue binding	0.013679	0.0935932	0.0775522	HCK/SAMSN1/FGR	3
MF	GO:0033218	amide binding	0.0146923	0.0960214	0.0795643	TLR4/ITGB2/CD14/FCGR2B/C1QA/CD300LF/LILRB2/APOE/CD74/TAP1	10
MF	GO:0001846	opsonin binding	0.0147725	0.0960214	0.0795643	VSIG4/ITGB2	2
MF	GO:1990404	protein ADP-ribosylase activity	0.0147725	0.0960214	0.0795643	PARP14/PARP12	2
MF	GO:0019207	kinase regulator activity	0.015776	0.100863	0.083576	CCL5/NCKAP1L/PIK3R5/RHOH/GMFG/CXCL10/RAC2	7
MF	GO:0003724	RNA helicase activity	0.0166967	0.105028	0.0870271	DDX60/IFIH1/DDX58/DDX60L	4
MF	GO:0008201	heparin binding	0.0199456	0.123473	0.102311	CXCL13/PTPRC/APOE/CXCL11/CXCL10/CFH	6
MF	GO:0016763	transferase activity, transferring pentosyl groups	0.0210647	0.128363	0.106363	PARP9/PARP14/PARP12	3
MF	GO:0017048	Rho GTPase binding	0.0243733	0.14624	0.121176	DOCK2/NCKAP1L/DOCK11/RHOH/NCF2/ARHGDIB	6
MF	GO:0005319	lipid transporter activity	0.0247754	0.1464	0.121309	ATP8B1/SLCO2B1/APOE/APOL3/PLSCR1	5
MF	GO:0008157	protein phosphatase 1 binding	0.025658	0.147465	0.122191	LILRB2/LILRB1	2
MF	GO:0005539	glycosaminoglycan binding	0.0257489	0.147465	0.122191	CXCL13/PTPRC/STAB1/APOE/CXCL11/CXCL10/CFH	7
MF	GO:0045309	protein phosphorylated amino acid binding	0.02609	0.147465	0.122191	HCK/SAMSN1/FGR	3
MF	GO:0001848	complement binding	0.028128	0.15236	0.126247	VSIG4/ITGB2	2
MF	GO:0004298	threonine-type endopeptidase activity	0.028128	0.15236	0.126247	PSMB9/PSMB8	2
MF	GO:0070003	threonine-type peptidase activity	0.028128	0.15236	0.126247	PSMB9/PSMB8	2
MF	GO:0043621	protein self-association	0.0331938	0.173364	0.143651	CCL5/CD2/RSAD2	3
MF	GO:0016493	C-C chemokine receptor activity	0.0333393	0.173364	0.143651	CXCR6/CCR5	2
MF	GO:0030159	receptor signaling complex scaffold activity	0.0333393	0.173364	0.143651	CD3E/CD3G	2
MF	GO:0035091	phosphatidylinositol binding	0.0352627	0.180953	0.14994	ARHGAP9/SNX20/BTK/ADAP2/NCF4/NCF1/PLEK	7
MF	GO:0019957	C-C chemokine binding	0.0360751	0.182718	0.151402	CXCR6/CCR5	2
MF	GO:1901681	sulfur compound binding	0.0386572	0.193286	0.160159	CXCL13/GAL3ST4/PTPRC/APOE/CXCL11/CXCL10/CFH	7
MF	GO:0004435	phosphatidylinositol phospholipase C activity	0.0417945	0.206327	0.170965	CCL5/CCR5	2
MF	GO:0016651	oxidoreductase activity, acting on NAD(P)H	0.0458009	0.220746	0.182912	CYBB/NCF1/MICAL1/NCF2	4
MF	GO:0003779	actin binding	0.0458472	0.220746	0.182912	EPB41L3/AIF1/RCSD1/MYO1F/CCR5/WIPF1/HCLS1/LSP1/GMFG/MICAL1	10
MF	GO:0004629	phospholipase C activity	0.0478278	0.227474	0.188487	CCL5/CCR5	2
MF	GO:1902936	phosphatidylinositol bisphosphate binding	0.0498023	0.234011	0.193904	SNX20/ADAP2/NCF1/PLEK	4

## Sheet: ICI signature genes A（KEGG）
ID	Description	GeneRatio	BgRatio	pvalue	p.adjust	qvalue	geneID	Count
hsa04014	Ras signaling pathway	44295	232/8108	7.35113e-05	0.00441068	0.00247617	GNG2/FGF1/GNG4/HGF	4
hsa04151	PI3K-Akt signaling pathway	44295	354/8108	0.000378033	0.00923704	0.00518571	GNG2/FGF1/GNG4/HGF	4
hsa04723	Retrograde endocannabinoid signaling	44264	148/8108	0.000461852	0.00923704	0.00518571	NDUFA4L2/GNG2/GNG4	3
hsa05211	Renal cell carcinoma	44236	69/8108	0.0024724	0.0319592	0.017942	ARNT2/HGF	2
hsa05218	Melanoma	44236	72/8108	0.00268906	0.0319592	0.017942	FGF1/HGF	2
hsa01521	EGFR tyrosine kinase inhibitor resistance	44236	79/8108	0.00322833	0.0319592	0.017942	AXL/HGF	2
hsa04727	GABAergic synapse	44236	89/8108	0.00407966	0.0319592	0.017942	GNG2/GNG4	2
hsa05032	Morphine addiction	44236	91/8108	0.00426122	0.0319592	0.017942	GNG2/GNG4	2
hsa04713	Circadian entrainment	44236	97/8108	0.00482825	0.0321884	0.0180707	GNG2/GNG4	2
hsa04725	Cholinergic synapse	44236	113/8108	0.00650181	0.0336364	0.0188836	GNG2/GNG4	2
hsa04724	Glutamatergic synapse	44236	114/8108	0.00661409	0.0336364	0.0188836	GNG2/GNG4	2
hsa04726	Serotonergic synapse	44236	115/8108	0.00672727	0.0336364	0.0188836	GNG2/GNG4	2
hsa04926	Relaxin signaling pathway	44236	129/8108	0.00840479	0.0376568	0.0211407	GNG2/GNG4	2
hsa04728	Dopaminergic synapse	44236	132/8108	0.00878659	0.0376568	0.0211407	GNG2/GNG4	2
hsa04371	Apelin signaling pathway	44236	138/8108	0.00957349	0.038294	0.0214984	GNG2/GNG4	2
hsa05226	Gastric cancer	44236	149/8108	0.0110958	0.0416094	0.0233597	FGF1/HGF	2
hsa05034	Alcoholism	44236	187/8108	0.0171212	0.0579668	0.0325427	GNG2/GNG4	2
hsa04062	Chemokine signaling pathway	44236	192/8108	0.0179994	0.0579668	0.0325427	GNG2/GNG4	2
hsa05167	Kaposi sarcoma-associated herpesvirus infection	44236	194/8108	0.0183561	0.0579668	0.0325427	GNG2/GNG4	2
hsa04015	Rap1 signaling pathway	44236	210/8108	0.0213192	0.062009	0.034812	FGF1/HGF	2
hsa05170	Human immunodeficiency virus 1 infection	44236	212/8108	0.0217031	0.062009	0.034812	GNG2/GNG4	2
hsa05163	Human cytomegalovirus infection	44236	225/8108	0.0242701	0.0661911	0.0371599	GNG2/GNG4	2
hsa04020	Calcium signaling pathway	44236	240/8108	0.0273831	0.0712671	0.0400096	FGF1/HGF	2
hsa04950	Maturity onset diabetes of the young	44205	26/8108	0.0285068	0.0712671	0.0400096	GCK	1
hsa00052	Galactose metabolism	44205	31/8108	0.0339053	0.0813728	0.045683	GCK	1
hsa00500	Starch and sucrose metabolism	44205	36/8108	0.0392772	0.0885744	0.049726	GCK	1
hsa04010	MAPK signaling pathway	44236	294/8108	0.0398585	0.0885744	0.049726	FGF1/HGF	2

## Sheet: ICI signature genes B（KEGG）
ID	Description	GeneRatio	BgRatio	pvalue	p.adjust	qvalue	geneID	Count
hsa05340	Primary immunodeficiency	9/129	38/8108	5.44838e-09	7.95464e-07	5.62044e-07	CD8A/CD4/PTPRC/CD3E/BTK/IL2RG/ICOS/TAP1/IL7R	9
hsa05150	Staphylococcus aureus infection	12/129	96/8108	3.15979e-08	1.65793e-06	1.17143e-06	FCGR2A/C3AR1/C1QC/ITGB2/FPR3/C1QB/SELPLG/FCGR2B/C1QA/ITGAL/FCGR2C/CFH	12
hsa04060	Cytokine-cytokine receptor interaction	20/129	295/8108	3.40671e-08	1.65793e-06	1.17143e-06	CXCR6/CXCL13/CCL5/CD4/CSF1R/TNFSF13B/CXCL9/IL10RA/CCR5/IL16/IL21R/CSF2RA/IL2RG/CSF2RB/TNFSF10/CXCL11/CXCL10/IL12RB1/OSMR/IL7R	20
hsa05171	Coronavirus disease - COVID-19	17/129	232/8108	1.31878e-07	4.81355e-06	3.40107e-06	FCGR2A/TLR7/C3AR1/CYBB/TLR4/C1QC/C1QB/C1QA/TLR8/ISG15/OAS1/OAS2/CXCL10/IFIH1/MX1/DDX58/OAS3	17
hsa05162	Measles	13/129	139/8108	2.71098e-07	7.91607e-06	5.59319e-06	TLR7/TLR4/FCGR2B/CD3E/IL2RG/OAS1/OAS2/IFIH1/MX1/CD3G/SLAMF1/DDX58/OAS3	13
hsa04062	Chemokine signaling pathway	15/129	192/8108	3.35232e-07	8.15732e-06	5.76365e-06	CXCR6/CXCL13/CCL5/HCK/CXCL9/DOCK2/CCR5/PIK3R5/PIK3CG/ITK/NCF1/CXCL11/CXCL10/RAC2/FGR	15
hsa04640	Hematopoietic cell lineage	11/129	99/8108	4.14231e-07	8.63967e-06	6.10446e-06	CD8A/CD4/CSF1R/CD14/CD2/CD37/CD3E/CSF2RA/CD3G/CD38/IL7R	11
hsa04380	Osteoclast differentiation	12/129	128/8108	7.80048e-07	1.42359e-05	1.00585e-05	FCGR2A/CSF1R/FCGR2B/BTK/LILRB4/LCP2/LILRB2/NCF4/LILRB1/NCF1/FCGR2C/NCF2	12
hsa04613	Neutrophil extracellular trap formation	14/129	190/8108	1.71762e-06	2.78636e-05	1.96873e-05	FCGR2A/TLR7/CYBB/TLR4/ITGB2/FPR3/SELPLG/TLR8/ITGAL/NCF4/NCF1/CLEC7A/NCF2/RAC2	14
hsa04061	Viral protein interaction with cytokine and cytokine receptor	10/129	100/8108	3.77243e-06	5.50775e-05	3.89156e-05	CXCL13/CCL5/CSF1R/CXCL9/IL10RA/CCR5/IL2RG/TNFSF10/CXCL11/CXCL10	10
hsa04145	Phagosome	12/129	152/8108	4.83923e-06	6.42298e-05	4.53823e-05	FCGR2A/CYBB/TLR4/ITGB2/CD14/FCGR2B/NCF4/NCF1/FCGR2C/CLEC7A/NCF2/TAP1	12
hsa04620	Toll-like receptor signaling pathway	10/129	104/8108	5.39059e-06	6.55856e-05	4.63402e-05	CCL5/TLR7/TLR4/CD14/CXCL9/TLR8/CD86/LY96/CXCL11/CXCL10	10
hsa05164	Influenza A	12/129	172/8108	1.71797e-05	0.000187636	0.000132576	CCL5/TLR7/TLR4/OAS1/RSAD2/TNFSF10/OAS2/CXCL10/IFIH1/MX1/DDX58/OAS3	12
hsa05169	Epstein-Barr virus infection	13/129	202/8108	1.79925e-05	0.000187636	0.000132576	CD3E/ITGAL/BTK/ENTPD1/ISG15/OAS1/B2M/OAS2/CXCL10/CD3G/DDX58/OAS3/TAP1	13
hsa05133	Pertussis	8/129	76/8108	2.51384e-05	0.000244681	0.000172882	TLR4/C1QC/ITGB2/C1QB/CD14/C1QA/IRF8/LY96	8
hsa05140	Leishmaniasis	8/129	77/8108	2.76824e-05	0.000252602	0.000178478	FCGR2A/CYBB/TLR4/ITGB2/NCF4/NCF1/FCGR2C/NCF2	8
hsa04660	T cell receptor signaling pathway	9/129	104/8108	3.79358e-05	0.000325801	0.000230198	CD8A/CD4/PTPRC/CD3E/ITK/LCP2/CD3G/CTLA4/ICOS	9
hsa04670	Leukocyte transendothelial migration	9/129	114/8108	7.82988e-05	0.00063509	0.00044873	CYBB/ITGB2/ITGAL/ITK/RHOH/NCF4/NCF1/NCF2/RAC2	9
hsa04514	Cell adhesion molecules	10/129	149/8108	0.000123227	0.000946904	0.000669046	CD8A/CD4/ITGB2/PTPRC/CD2/SELPLG/ITGAL/CD86/CTLA4/ICOS	10
hsa05152	Tuberculosis	11/129	180/8108	0.000130265	0.000950933	0.000671892	FCGR2A/TLR4/ITGB2/CD14/IL10RA/FCGR2B/LSP1/FCER1G/FCGR2C/CLEC7A/CD74	11
hsa04621	NOD-like receptor signaling pathway	11/129	185/8108	0.000166054	0.00115447	0.000815705	CCL5/CYBB/TLR4/OAS1/IFI16/OAS2/GBP4/GBP5/OAS3/TRPV2/GBP3	11
hsa04662	B cell receptor signaling pathway	7/129	82/8108	0.000309561	0.00205436	0.00145153	FCGR2B/BTK/LILRB4/LILRB2/LILRB1/RAC2/IFITM1	7
hsa04610	Complement and coagulation cascades	7/129	85/8108	0.000386374	0.00245264	0.00173294	C3AR1/VSIG4/C1QC/ITGB2/C1QB/C1QA/CFH	7
hsa05323	Rheumatoid arthritis	7/129	93/8108	0.000667666	0.00406163	0.00286979	CCL5/TLR4/ITGB2/TNFSF13B/ITGAL/CD86/CTLA4	7
hsa04611	Platelet activation	8/129	124/8108	0.000776286	0.00453351	0.0032032	FCGR2A/PIK3R5/APBB1IP/BTK/PIK3CG/LCP2/FERMT3/FCER1G	8
hsa05142	Chagas disease	7/129	102/8108	0.00115666	0.00649509	0.00458917	CCL5/TLR4/C1QC/C1QB/C1QA/CD3E/CD3G	7
hsa05417	Lipid and atherosclerosis	10/129	215/8108	0.00219407	0.0118642	0.00838281	CCL5/CYBB/TLR4/CD14/NCF4/LY96/NCF1/NCF2/TNFSF10/SOD2	10
hsa04630	JAK-STAT signaling pathway	8/129	162/8108	0.00421441	0.0219751	0.0155268	IL10RA/IL21R/CSF2RA/IL2RG/CSF2RB/IL12RB1/OSMR/IL7R	8
hsa04666	Fc gamma R-mediated phagocytosis	6/129	97/8108	0.00437848	0.0220434	0.015575	FCGR2A/PTPRC/HCK/FCGR2B/NCF1/RAC2	6
hsa04650	Natural killer cell mediated cytotoxicity	7/129	131/8108	0.00478564	0.0232901	0.0164559	ITGB2/ITGAL/CD48/LCP2/FCER1G/TNFSF10/RAC2	7
hsa05135	Yersinia infection	7/129	137/8108	0.00609965	0.0280383	0.0198108	CD8A/FCGR2A/CD4/TLR4/WIPF1/LCP2/RAC2	7
hsa04064	NF-kappa B signaling pathway	6/129	104/8108	0.00614538	0.0280383	0.0198108	TLR4/CD14/TNFSF13B/BTK/LY96/DDX58	6
hsa04659	Th17 cell differentiation	6/129	107/8108	0.00704309	0.0311604	0.0220167	CD4/CD3E/IL21R/IL2RG/CD3G/IL12RB1	6
hsa04612	Antigen processing and presentation	5/129	78/8108	0.00788429	0.0338561	0.0239214	CD8A/CD4/B2M/CD74/TAP1	5
hsa05145	Toxoplasmosis	6/129	112/8108	0.0087451	0.0364796	0.025775	TLR4/IL10RA/CCR5/PIK3R5/PIK3CG/LY96	6
hsa05160	Hepatitis C	7/129	157/8108	0.0124593	0.0505293	0.035702	OAS1/RSAD2/OAS2/CXCL10/MX1/DDX58/OAS3	7
hsa05416	Viral myocarditis	4/129	60/8108	0.0150145	0.0592233	0.0418449	ITGB2/ITGAL/CD86/RAC2	4
hsa04658	Th1 and Th2 cell differentiation	5/129	92/8108	0.0154143	0.0592233	0.0418449	CD4/CD3E/IL2RG/CD3G/IL12RB1	5
