# Supplementary material for: Immune Cell Infiltration Landscape of Ovarian Cancer to Identify Prognosis and Immunotherapy-Related Genes to Aid Immunotherapy
Source: Front Cell Dev Biol. 2021 Nov 3;9:749157. doi: 10.3389/fcell.2021.749157 (PMC8595115; doi:10.3389/fcell.2021.749157)
Supplement: Supplementary file 11 [file Table11.XLSX]

## Sheet: uni-cox
id	HR	HR.95L	HR.95H	pvalue
AXL	1.21743	1.00313	1.47751	0.0464096
ZFHX4	1.28417	1.08227	1.52375	0.00415955
CXCL13	0.852349	0.766656	0.947619	0.00312472
IGKC	0.929879	0.875476	0.987661	0.0180983
FCGR2A	1.20463	1.00213	1.44806	0.0474101
VSIG4	1.18716	1.04022	1.35486	0.0109329
CSF1R	1.14761	1.00265	1.31352	0.0456799
CD163	1.15544	1.00514	1.32822	0.0421509
TGFBI	1.2452	1.0796	1.43621	0.00259599
SLCO2B1	1.17045	1.01283	1.3526	0.0329431
OASL	0.87568	0.776817	0.987126	0.0298586
STAB1	1.22299	1.03657	1.44293	0.0170492
SLAMF7	0.84662	0.734258	0.976178	0.0219152
ISG15	0.892432	0.808872	0.984624	0.0232751
FCGR2C	1.24343	1.01411	1.52462	0.0362016
NT5C3A	0.759699	0.601009	0.960289	0.0215097
IFI6	0.870239	0.794447	0.953261	0.00279381
IFI44	0.855695	0.7568	0.967514	0.0128824
IDO1	0.914119	0.838543	0.996505	0.0414027
IFI44L	0.89398	0.806713	0.990686	0.0324749
DDX60	0.855786	0.732447	0.999896	0.0498467
CMPK2	0.874992	0.773413	0.989911	0.0339199
PSMB9	0.886753	0.796027	0.98782	0.0290724
LAMP3	0.865854	0.776521	0.965463	0.00952591
CXCL11	0.86957	0.798198	0.947323	0.00138176
CXCL10	0.916782	0.84897	0.99001	0.0266884
IFI27	0.912418	0.841227	0.989635	0.0270116
GPR171	0.751178	0.565831	0.997239	0.047806
CD3G	0.715739	0.555258	0.922602	0.00982692
CD38	0.777041	0.665937	0.906682	0.0013537
LY9	0.705273	0.51324	0.969157	0.0313066
SLAMF1	0.621177	0.431283	0.894681	0.0105338
ICOS	0.644001	0.459356	0.902868	0.0106895
DDX58	0.825952	0.698251	0.977008	0.025655
C2orf88	0.905363	0.828459	0.989406	0.0281553
ISG20	0.812586	0.703917	0.938031	0.0046065
PSMB8	0.855225	0.742991	0.984412	0.0293432
TAP1	0.854785	0.754093	0.968923	0.014141
DPT	1.26699	1.0668	1.50476	0.00699944
TRIM69	0.638333	0.457049	0.891522	0.00844766
PARP12	0.828265	0.68767	0.997604	0.0471182

## Sheet: lasso
id	futime	fustat	ZFHX4	CXCL13	FCGR2A	VSIG4	CD163	TGFBI	SLAMF7	FCGR2C	NT5C3A	IFI44	CD3G	CD38	LY9	ICOS	C2orf88	DPT
TCGA-04-1331	3.66027	1	4.80123	3.2147	4.27808	4.85072	4.83196	7.33092	3.27877	3.76258	6.83391	8.21643	2.28434	3.06805	2.47784	2.39219	3.69556	3.0857
TCGA-04-1332	3.41644	1	3.66608	2.09691	4.7545	5.89217	5.9783	8.02708	2.74191	4.25582	6.38669	6.227	2.36146	2.55667	2.66485	2.12355	7.71476	4.21663
TCGA-04-1341	0.090411	0	2.76935	3.20828	3.50326	4.35579	3.6341	6.86719	3.56833	2.7878	5.61215	5.65458	2.40348	3.78824	2.62196	2.1223	4.85792	2.93879
TCGA-04-1343	0.989041	1	3.35349	3.48735	4.74083	5.91416	5.79935	8.60929	3.86199	3.63757	6.13692	5.56399	2.74742	3.79286	3.238	2.48058	4.51751	3.79179
TCGA-04-1347	5.25753	0	2.11043	2.34971	3.17131	3.82819	3.60856	6.18691	2.44482	2.60581	5.00781	4.8297	2.04027	2.28317	2.47188	2.16169	4.49097	2.65007
TCGA-04-1356	4.10685	1	2.42151	5.38359	4.25296	4.7172	5.12544	7.78406	3.28072	3.52414	5.9177	4.44378	2.6282	4.61307	2.47871	2.32318	9.30636	3.36979
TCGA-04-1361	2.70959	0	3.33399	2.7887	4.91775	4.42704	4.90928	7.93352	3.44979	4.46791	7.00891	6.79895	3.08542	4.08076	2.85012	2.50533	8.62861	2.14276
TCGA-04-1362	3.69315	1	2.40354	1.70697	5.08997	5.42273	5.16821	7.75529	3.01447	4.31749	5.73165	6.02561	2.30072	3.60348	2.37001	2.06361	8.7635	1.95253
TCGA-04-1542	7.01644	1	2.56059	1.56511	2.88036	3.17889	2.81234	6.55999	2.01428	2.78551	6.87722	3.3677	1.96502	2.67949	2.17015	2.0182	8.21329	1.93665
TCGA-04-1648	2.3863	1	2.35763	2.17455	4.91269	5.43817	4.5879	6.95298	3.39161	3.76198	6.44974	5.66623	2.85811	4.01322	2.74214	2.15524	10.048	2.13468
TCGA-04-1651	3.01918	1	2.51274	2.81752	4.24048	4.88828	4.7876	6.42377	2.98447	3.30145	7.11434	6.67541	2.62413	3.27693	2.31503	2.24808	6.35026	1.94819
TCGA-04-1655	3.78082	1	2.26148	1.52095	3.27119	3.66225	3.11819	6.28228	1.89732	2.70034	6.24527	4.44852	1.93863	2.06318	2.16281	2.12952	3.77058	2.32116
TCGA-09-0364	2.43014	1	3.99222	1.51974	2.97915	3.71972	3.67125	6.39963	1.91429	2.4517	5.93668	3.39731	1.89968	2.24589	2.19971	1.98962	6.54073	3.15537
TCGA-09-0366	4.8137	1	2.10547	1.75029	6.67663	9.14374	7.95713	9.62275	3.06087	6.00266	5.74167	7.45624	2.37369	4.44411	2.99487	2.26673	5.06378	2.05942
TCGA-09-0367	1.49863	1	2.57189	2.39662	4.52945	5.27752	4.4282	7.5382	3.37198	2.81013	6.71122	4.45812	2.50246	2.81343	2.5247	2.23921	5.69156	1.93689
TCGA-09-0369	2.96438	1	4.8866	1.54429	4.63559	6.67474	5.87703	8.03797	2.44238	3.20606	6.33601	5.38399	2.05679	2.87737	2.48019	2.04236	3.75484	2.37758
TCGA-09-1670	1.49863	0	3.10087	2.15689	5.58692	6.29914	6.44312	8.43797	3.49023	4.85619	7.26968	7.12198	2.83305	3.61275	2.8002	2.17248	7.50468	2.17199
TCGA-09-1673	0.252055	0	2.39159	2.06987	5.223	6.13063	6.13643	8.48709	3.07886	4.08304	7.4359	6.22914	2.47044	3.1826	2.8007	2.1862	7.172	2.23575
TCGA-09-2044	0.509589	0	2.32793	4.98875	5.69008	6.96988	6.79886	8.94381	4.22619	3.71709	6.66009	7.75984	3.1736	4.3871	3.07815	3.29626	10.394	2.30398
TCGA-09-2045	2.92877	1	2.63733	2.06865	5.23025	5.31762	5.82826	7.54828	3.47752	3.99282	6.23384	7.77814	2.68331	4.235	2.5122	2.25713	4.89458	2.0778
TCGA-09-2051	5.25753	0	2.25386	3.78988	5.24315	6.46111	6.24395	7.66245	4.35715	4.08719	8.71783	9.06068	3.09129	5.70448	3.09031	3.11666	7.112	2.13366
TCGA-09-2053	3.31233	0	3.34667	5.77188	4.54344	5.86553	6.2364	7.78531	5.62277	3.91343	6.79349	7.14233	3.02387	5.51151	3.1764	2.78423	6.27942	2.3632
TCGA-09-2056	1.03836	0	2.19734	3.95269	5.01896	5.58637	4.53232	7.96585	4.02659	3.3074	6.59585	5.52144	2.99869	3.79525	2.56234	2.35032	4.04305	1.96385
TCGA-10-0927	6.82192	1	2.80439	1.59199	3.12676	4.03616	3.60215	6.84743	2.76566	2.65508	6.70701	4.46187	2.43426	2.94605	2.64338	2.0293	6.11263	2.33202
TCGA-10-0928	1.54247	1	2.224	1.59234	3.74014	3.51983	3.63938	7.36192	2.34348	3.02693	6.29032	4.96264	2.02517	2.75757	2.37839	2.14164	8.6829	1.96018
TCGA-10-0931	2.73973	1	2.86447	2.32513	4.11135	4.66383	4.30983	6.70103	2.61205	2.95941	5.72013	6.73117	2.29712	3.35825	2.63456	2.26263	9.57178	2.13627
TCGA-10-0933	1.22192	1	2.63785	2.4402	3.0788	3.55801	3.89771	6.50845	2.45186	2.49527	7.25609	8.32802	2.02922	3.68359	2.28016	2.16961	3.8221	2.80356
TCGA-10-0937	1.66575	1	2.27087	3.51291	5.26509	6.05816	5.65227	7.76567	3.25826	2.59106	7.24245	6.14263	2.93133	4.1246	2.78469	2.62852	7.5904	1.98784
TCGA-13-0714	0.517808	1	4.37387	3.51454	4.38971	5.76307	5.81876	10.3908	3.2661	3.48508	5.08248	3.91951	2.97898	3.28459	3.07103	2.30907	5.59128	2.99113
TCGA-13-0720	3.71233	1	2.21847	2.56562	3.77494	3.92711	3.84985	7.24549	2.9953	3.3974	7.09806	7.53223	2.52372	3.44329	2.4491	2.19413	4.54489	2.37225
TCGA-13-0724	0.227397	1	2.92816	2.40729	4.45137	4.82514	5.0981	7.25595	2.83476	3.97758	6.30912	6.16979	2.46305	3.13775	2.88333	2.07541	6.76589	3.2693
TCGA-13-0726	2.6	1	3.22607	1.82648	4.71684	4.70952	4.62109	8.73508	3.12156	3.83631	6.83074	6.70511	2.39519	3.10075	2.36336	2.151	4.91301	3.85473
TCGA-13-0765	3.80548	1	3.49583	2.11678	4.70421	5.38317	5.31772	7.93811	2.73131	3.91665	6.23987	4.25094	2.45332	2.42126	2.56114	2.21482	3.41559	2.00128
TCGA-13-0766	4.72603	1	2.58372	2.1407	4.85378	5.90369	5.78357	8.17602	2.86765	3.17146	7.0208	6.54545	2.70328	3.91212	2.68158	2.25329	9.22161	2.21002
TCGA-13-0768	4.88767	1	4.80951	8.36401	6.06138	7.10785	7.16098	9.34764	6.0295	4.99375	7.00808	7.80881	4.79596	6.01551	4.59199	4.29417	4.33542	3.96434
TCGA-13-0795	1.69589	1	3.26553	2.96186	6.22214	6.59228	7.48287	8.10629	3.91588	5.74795	7.52968	8.23277	3.41359	3.65175	3.03645	2.67067	5.15148	2.27549
TCGA-13-0797	5.81096	0	2.42414	2.88557	4.85576	5.16237	5.05023	7.22245	4.00237	4.02281	7.18253	7.39563	2.98336	4.08304	3.2245	2.67298	8.5857	2.32645
TCGA-13-0800	7.29041	0	2.78512	1.69907	3.25006	2.92422	3.29955	6.30222	1.91921	2.67327	6.23613	7.05941	5.05218	3.43121	2.18427	1.98962	7.53706	2.15796
TCGA-13-0804	2.93973	1	2.45784	2.48365	5.86376	7.33858	6.55916	8.60771	3.36937	5.02114	6.48645	6.10682	2.40772	3.6974	2.67334	2.28167	5.01289	2.03062
TCGA-13-0883	5.74521	1	5.21051	2.43187	5.90974	6.82914	6.83048	9.54413	4.11713	4.39764	6.43285	4.38631	3.31584	3.83663	3.38084	2.77887	8.31381	3.5175
TCGA-13-0884	8.93151	1	3.58108	3.08984	4.74562	4.89244	4.47039	6.99707	3.71867	3.86882	7.17181	6.64517	3.76042	4.13919	3.19494	3.03396	8.37156	2.70141
TCGA-13-0885	9.28219	0	3.21014	4.56078	5.63061	5.61578	6.01105	8.12414	5.46248	3.42958	6.83595	7.09932	4.04506	4.62338	3.30194	3.62355	5.92684	2.75262
TCGA-13-0886	12.7808	0	4.42495	5.03025	5.70707	6.25698	6.45781	8.68769	4.38241	4.20476	7.78865	7.57807	3.59919	5.16572	3.42054	2.99756	6.96468	3.61727
TCGA-13-0887	5.55616	1	2.29157	2.31628	4.58672	6.09504	5.54199	6.84402	2.77576	2.91918	6.93302	7.39276	2.29693	3.26233	2.55201	2.4363	8.39947	2.04783
TCGA-13-0888	7.70137	1	3.41698	1.59776	2.9231	3.32386	3.22425	7.00669	1.89774	2.95387	6.58612	4.50938	2.11037	2.16661	2.14249	1.98962	6.71093	2.06444
TCGA-13-0891	8.56986	1	2.04081	2.1272	3.76662	3.49057	3.94504	6.32704	2.50129	3.42811	6.32383	6.72783	2.25301	5.579	2.36454	2.29499	4.87988	1.90891
TCGA-13-0893	3.6137	1	3.65847	2.87464	5.6014	5.42542	5.7109	7.56018	3.0272	3.42488	7.06173	7.74403	3.19884	4.49803	3.40242	2.56493	4.10822	3.3392
TCGA-13-0897	5.97808	1	2.956	4.41032	5.53228	5.81928	5.9514	8.72343	3.94116	2.89264	6.01015	6.78714	3.14549	3.1202	2.68699	2.86754	3.60365	4.62342
TCGA-13-0905	10.263	0	2.61153	2.70698	3.90699	3.7747	3.80221	6.1349	2.96636	2.8219	7.32934	7.09187	3.22578	3.81867	2.70623	2.34781	8.79917	2.30863
TCGA-13-0906	9.91507	0	3.23095	4.91461	4.17786	4.37982	4.4524	6.62413	3.66127	3.39013	7.52062	6.66568	2.95999	5.86404	2.58616	2.67904	9.407	2.00765
TCGA-13-0908	5.04932	1	4.42721	3.9983	5.50204	6.58104	6.47513	9.36413	4.11465	4.66987	6.93608	7.54535	3.27428	4.36901	2.96922	3.50005	4.22715	2.70082
TCGA-13-0911	3.71233	1	3.12218	3.44419	5.52769	7.01048	6.88825	9.4314	3.79032	4.11013	6.17966	6.28728	2.73129	4.49831	2.84132	2.62926	6.04315	4.07997
TCGA-13-0913	9.10959	0	2.39749	5.84102	4.20322	4.15181	4.60215	7.684	4.14144	2.60219	6.40744	7.08991	3.42134	3.87252	3.26532	3.77402	5.7084	1.95198
TCGA-13-0916	4.89041	0	2.05254	5.09936	4.49573	4.84419	5.03121	6.90364	4.75156	3.38824	6.97354	6.84857	3.21242	5.36229	3.31962	2.89483	5.86145	1.91694
TCGA-13-0920	4.06575	1	2.48323	4.97684	3.77622	3.64525	3.97402	7.08036	4.60294	2.74083	6.55962	7.3641	2.81795	4.50384	2.9058	2.39831	7.26818	2.3982
TCGA-13-0923	6.97808	0	2.27916	4.80307	3.91684	5.30049	5.06115	6.35017	2.99018	2.96728	7.80449	6.63099	2.75348	5.52378	2.6994	2.51829	6.22191	2.14553
TCGA-13-0924	7.16164	0	3.67644	6.02649	5.24495	7.31663	6.70379	9.09726	4.72908	3.35372	6.09493	5.75196	3.49306	4.91205	3.47007	3.42217	7.17029	2.87791
TCGA-13-1403	6.42466	1	3.34972	1.5432	4.28402	4.76282	5.00352	8.12503	2.25912	3.14178	7.07652	6.74648	2.21954	3.30092	2.2166	2.02852	8.14664	3.03273
TCGA-13-1404	6.76438	0	3.56057	3.5273	5.11615	5.3583	5.00012	8.56349	4.57294	3.46656	6.7092	6.50806	2.5665	3.67845	2.89238	2.42065	6.5695	2.72262
TCGA-13-1405	2.37808	1	4.67517	3.98229	5.3241	5.99754	5.99187	9.11159	4.31712	3.81737	6.71452	5.76136	3.53797	4.37859	3.16225	2.51279	5.11056	3.23191
TCGA-13-1409	4.7726	1	4.33896	1.56518	3.11945	2.95678	2.44315	4.54071	1.99794	2.8004	6.28529	6.67027	1.94873	2.56078	2.24952	1.98962	4.93677	2.95553
TCGA-13-1410	6.75068	0	4.86589	4.48465	5.2175	5.89116	6.16505	8.73479	4.28457	3.45948	8.75413	8.67122	2.94698	4.45403	3.09327	3.05934	6.66326	2.3016
TCGA-13-1411	1.45479	1	4.0474	5.43388	6.92379	8.35181	9.05739	10.3745	6.1212	4.86318	5.93771	5.10319	3.99961	5.42551	3.41327	2.91473	5.43695	3.55644
TCGA-13-1477	4.55342	1	3.34461	2.19369	3.86063	4.22633	3.69726	6.28096	2.35256	3.0134	6.0369	3.8706	2.13792	2.43343	2.30376	2.12114	5.30653	2.12
TCGA-13-1483	2.45205	1	3.66426	6.33437	4.99246	5.61891	5.60302	8.62982	2.90422	3.41115	6.75665	7.59527	2.52917	2.96092	2.62452	2.65879	7.00126	3.52903
TCGA-13-1485	1.72329	1	5.37989	1.7129	4.9135	5.3721	4.585	10.3837	2.60881	3.69222	7.0189	4.41481	2.19907	2.24893	2.62269	2.35349	7.5064	5.93274
TCGA-13-1487	1.86575	1	3.71788	3.1218	4.12659	4.67375	4.34786	8.03237	2.71425	2.89602	5.71223	5.48079	2.32487	2.42607	2.50103	2.16237	4.5294	3.27662
TCGA-13-1488	5.90137	1	3.32914	6.71749	4.41395	4.59389	4.86381	7.06089	4.1947	4.29946	7.3777	7.13865	3.51163	6.31051	3.21515	3.00979	8.50871	3.36518
TCGA-13-1489	6.99452	1	3.17915	4.08919	4.28082	4.10574	4.20304	6.15334	3.14465	2.73929	6.45297	5.62337	2.79444	3.76151	2.36499	2.35733	4.75494	2.06881
TCGA-13-1492	10.463	1	2.18009	2.23578	3.90293	5.18572	4.80485	8.22307	2.8661	3.2125	8.00583	8.70897	2.28423	4.95575	2.52094	2.2008	3.9175	2.26667
TCGA-13-1495	7.53151	1	3.51855	3.94928	4.34826	5.13878	4.74511	7.44203	2.93612	3.53712	7.09227	5.93471	2.44314	4.02669	2.37256	2.04104	5.84363	2.88189
TCGA-13-1496	0.353425	1	2.28513	4.98667	5.71066	6.89887	6.42686	7.14024	4.57002	3.68473	8.57221	8.35326	3.75135	6.72695	2.7262	3.3135	2.84553	2.51076
TCGA-13-1497	10.6055	0	2.90428	5.14499	4.77579	5.51162	5.59009	8.50159	5.18772	3.22621	6.83294	7.81025	2.73128	4.83407	3.24416	2.68227	4.85098	2.18276
TCGA-13-1498	5.51233	1	2.87904	4.89929	5.01233	5.77022	5.26316	8.37926	4.04044	4.13832	7.74599	6.58886	3.08826	3.92748	2.89742	2.94764	5.46101	3.33124
TCGA-13-1499	9.58904	0	4.36448	8.07649	5.23751	5.73058	5.95932	8.12052	5.38381	3.95849	6.88706	6.94323	4.69984	5.76906	4.67678	3.65408	5.58314	3.64852
TCGA-13-1501	3.6	1	4.16078	2.57114	4.51754	4.49793	4.02438	8.08792	3.0684	3.41221	6.02091	5.03651	2.4188	2.91384	2.49206	2.27931	6.98505	3.27759
TCGA-13-1505	5.47397	0	4.46782	4.12185	4.95775	4.95581	4.71051	8.18756	4.88715	4.36868	6.55736	6.48377	3.18081	4.57707	3.11201	2.62394	5.83629	3.77758
TCGA-13-1506	2.84658	1	2.19232	2.68488	4.65686	4.93936	5.23935	7.86679	3.23936	3.50198	7.02787	7.56488	2.59259	4.41624	2.51768	2.63756	7.73716	2.13513
TCGA-13-1507	5.46027	1	3.58786	6.09427	5.85858	7.38241	5.91986	8.9351	5.71502	3.3229	7.61129	8.18904	3.82084	5.2288	3.39221	4.01164	4.85391	3.8154
TCGA-13-1509	6.67945	0	3.96084	3.65023	5.4667	6.17438	5.39738	8.06849	4.69506	3.75854	6.37978	6.38307	2.97254	4.27463	3.14746	2.73731	7.90057	2.68931
TCGA-13-1510	3.72329	1	1.97152	4.09558	4.45553	3.96398	4.22525	6.60272	3.03742	3.31159	7.44746	6.21631	3.13249	3.13695	2.70487	2.78611	9.78623	2.33129
TCGA-13-1511	4.52055	1	3.40416	1.83619	4.52767	5.23585	5.35272	8.05246	2.65335	3.58697	6.71518	7.34762	2.22935	3.44981	2.35007	2.12804	8.84557	2.24153
TCGA-13-1512	1.21096	0	2.97739	5.90673	5.20206	5.22417	5.86938	8.56874	3.84394	3.8662	6.89277	6.53856	3.09853	3.61403	2.57791	2.53322	5.73114	3.5688
TCGA-13-2060	6.49041	0	4.32626	6.49653	5.50373	6.33189	6.15177	8.25061	5.4866	3.79513	7.11387	7.20575	3.78909	5.96912	3.3184	3.46347	9.87669	3.10107
TCGA-13-A5FT	5.87123	0	2.5836	2.93425	3.38732	3.61058	4.23661	7.69073	3.44906	2.99491	7.30647	8.71297	2.2658	4.42699	2.58656	2.47068	6.61798	1.98594
TCGA-20-0987	1.92055	1	1.98174	5.85107	6.49693	8.6513	7.88359	9.93297	4.67654	4.97184	7.20968	6.97522	3.26394	5.78347	3.4843	2.64166	4.28741	2.08548
TCGA-20-0991	2.18356	0	3.02121	7.5644	6.64148	8.44799	7.52415	8.67758	6.82047	4.49099	6.78779	5.63594	4.18419	6.63366	4.24643	3.70506	8.8749	2.75651
TCGA-20-1682	2.29315	0	3.99765	6.19296	5.55435	6.31649	5.80719	9.26263	4.63161	3.53571	6.12674	5.22187	4.05977	4.05881	3.36149	2.99003	3.65448	3.04715
TCGA-20-1683	2.11507	0	5.71491	3.44454	4.66264	4.76424	4.9992	7.16519	6.43143	3.79651	6.34864	5.45977	2.74521	5.08815	3.6743	2.50009	6.60129	2.36798
TCGA-20-1686	0.243836	0	2.61757	3.17481	3.89766	4.28533	4.46997	6.20894	3.94212	3.04532	7.31144	6.14486	2.5884	3.79748	2.54148	2.19257	10.0142	3.24319
TCGA-20-1687	0.221918	0	3.01267	3.81269	5.33254	5.60962	5.18857	7.82407	3.43063	3.33981	7.00248	5.505	2.70046	3.18132	2.66828	2.38266	6.18087	2.82916
TCGA-23-1021	3.96164	1	2.25579	1.5696	4.10158	4.79654	4.136	6.85825	2.36017	2.97724	7.31625	6.39362	2.0219	2.57799	2.3842	2.04973	4.0966	2.33162
TCGA-23-1022	4.13973	1	2.22132	1.63938	3.73179	4.39552	3.97694	5.59724	2.77962	2.51116	6.37743	3.1979	1.91793	2.26502	2.23694	1.98962	6.69379	2.10812
TCGA-23-1027	2.67397	1	3.3617	4.04286	5.3123	6.36464	6.12777	9.51528	3.11341	3.43659	5.5322	6.88691	2.31145	2.79262	2.63904	2.44705	7.14396	3.32622
TCGA-23-1029	0.734247	0	3.09829	2.38832	4.29843	5.60474	5.79739	7.88901	3.18505	3.418	8.68265	7.79678	2.28816	5.1938	2.44588	2.40662	9.55264	2.18967
TCGA-23-1030	2.4274	0	4.12696	3.22972	5.2398	4.71821	5.25341	7.5727	3.24442	3.49544	7.45279	7.66317	2.46177	3.40672	2.62008	2.82154	5.2231	2.90006
TCGA-23-1110	4.54247	0	2.24696	1.57147	2.62541	3.42746	3.27549	6.89007	2.02789	3.10505	5.53803	4.92469	2.02571	2.54797	2.25888	1.98962	6.8089	1.96872
TCGA-23-1111	0.268493	0	5.33313	1.58984	3.63963	4.30396	4.28347	7.39116	2.18814	2.97732	7.62877	7.04257	2.07466	3.07567	2.29938	2.15172	6.60573	2.21693
TCGA-23-1113	2.6	1	3.49864	1.90424	4.18778	5.01074	4.77862	8.40331	2.28743	3.20963	6.68731	4.25686	1.86298	2.01978	2.52877	1.98962	6.75368	4.80097
TCGA-23-1114	5.72329	1	3.17753	2.34837	3.90551	4.51164	4.52184	7.47165	2.37172	3.03652	6.28554	5.93763	2.26867	3.07962	2.26733	2.04865	6.30537	2.47948
TCGA-23-1116	1.62192	1	3.48624	3.10406	5.95303	6.58638	6.8072	10.3063	4.70379	3.8959	6.91675	7.01007	2.78532	4.5436	3.16957	3.2105	7.75022	5.35214
TCGA-23-1118	7.16712	0	3.71221	4.00801	5.40201	5.86003	5.92184	7.40628	4.22553	3.70429	7.30433	7.47252	3.00031	4.38397	2.79865	2.45523	7.4242	2.51553
TCGA-23-1122	3.25753	1	3.25052	2.54106	5.17823	5.45956	5.51832	8.07888	3.28482	3.59463	6.53076	7.39943	2.38967	3.63015	2.66656	2.31953	5.41053	2.56807
TCGA-23-1123	2.78904	1	3.46095	6.54403	5.91826	7.75517	7.18069	8.37237	5.51446	4.52226	8.05008	8.76686	4.22539	6.36998	3.94151	3.7844	6.48892	2.34814
TCGA-23-1809	0.0438356	0	3.39259	2.85532	3.52483	4.55379	4.65992	7.85586	3.51137	2.95046	6.12726	5.73098	2.54491	3.69292	2.51652	2.49172	3.01982	2.13591
TCGA-23-2077	9.65753	0	3.13998	4.33326	5.60416	6.1815	5.90468	9.26723	4.15293	4.47007	6.8985	6.95726	3.22603	4.37823	2.95023	2.64435	5.4017	2.4911
TCGA-23-2078	7.29041	0	4.37867	5.82019	5.06241	6.06018	6.5389	8.64038	5.13731	3.95242	6.16755	6.12091	4.2019	5.01577	4.17362	3.31691	3.71422	4.81234
TCGA-23-2084	4.15342	1	2.7951	2.30324	5.86649	6.95763	6.49934	8.65633	3.28331	3.63917	8.21199	8.00992	2.67434	3.51948	2.46293	2.72275	5.17169	2.12602
TCGA-24-0966	0.635616	0	3.72086	1.89455	4.29586	5.1758	5.05523	6.59285	3.04525	2.74269	6.78534	6.5853	2.55177	3.39592	2.29268	2.29673	4.54124	2.52155
TCGA-24-0970	0.969863	1	3.97174	1.59329	4.70361	5.77672	5.28324	8.92832	2.65575	3.71241	6.16612	4.81732	2.3064	2.6084	2.43526	2.12858	4.50185	3.29305
TCGA-24-0979	3.46301	1	2.65448	2.11223	4.0356	4.43969	4.59461	8.40781	2.70598	3.03355	6.56363	5.55595	2.49526	3.27369	2.31758	2.25178	8.39818	1.92236
TCGA-24-0982	1.86027	1	3.32766	3.32169	3.85264	4.5449	4.31844	6.60822	3.95066	3.22664	6.79209	6.61139	2.66687	4.26653	2.78115	2.4147	9.15221	1.98852
TCGA-24-1103	4.50959	1	2.29303	2.31367	3.58772	3.94262	3.35759	6.32797	2.54066	2.65665	5.82502	4.84431	2.5242	3.46397	2.40571	2.22865	9.23708	2.02171
TCGA-24-1104	5.29589	1	2.76197	3.81377	5.61073	6.26149	5.64366	7.86995	4.62308	4.83653	5.76369	6.10785	3.61122	3.86696	3.53082	2.59936	5.98246	2.50088
TCGA-24-1413	0.526027	0	2.84831	2.69837	4.97557	5.8928	6.01783	8.05225	3.19841	3.15873	9.06425	8.53755	2.48852	5.02283	2.42815	2.58202	8.63401	1.90891
TCGA-24-1416	0.531507	0	4.02841	1.5284	4.43449	5.38052	5.13037	8.01792	3.04043	4.00237	7.06083	6.70698	2.09036	5.68428	2.59685	2.01661	7.83586	1.93511
TCGA-24-1417	0.652055	0	3.78335	5.29423	6.40747	7.47815	7.61284	9.5839	4.68959	4.17915	7.35016	8.77161	3.76268	6.38733	3.49597	3.94644	8.08686	2.97761
TCGA-24-1418	0.665753	0	6.30075	3.7505	5.20521	5.85439	6.02797	10.07	3.6285	3.44444	6.84103	6.85731	3.00325	3.93267	3.09404	2.56669	3.92104	2.52361
TCGA-24-1419	0.654795	0	2.46406	1.51191	3.65778	4.47867	3.94039	6.52052	2.38761	2.82378	7.04089	7.30783	1.87567	3.3773	2.26914	2.00336	5.88678	1.92224
TCGA-24-1422	0.0630137	1	4.93751	3.10317	6.29905	6.83892	7.20166	9.94298	4.1379	4.85419	6.60585	5.70683	3.32541	3.75623	2.89364	2.62225	7.40239	3.47151
TCGA-24-1423	0.520548	0	2.92549	4.14651	3.68177	4.17633	5.08552	7.61272	3.73414	2.97878	7.37906	6.2935	2.79501	4.46621	2.46744	2.88302	8.09764	2.44966
TCGA-24-1424	0.50137	0	3.31061	4.22052	5.33364	6.60506	7.00077	8.40586	3.77898	3.28673	6.88101	7.32538	2.66913	4.44807	2.76705	2.3762	5.70874	2.2738
TCGA-24-1425	0.49589	0	5.02703	2.89398	5.97844	6.98841	6.5215	10.2638	3.84901	3.67707	5.88327	5.83008	3.06379	4.2101	3.08933	2.99217	9.07876	4.79896
TCGA-24-1426	0.446575	0	2.90262	1.5521	5.25092	5.91544	5.47132	7.58024	2.26364	3.81843	6.58842	6.87444	2.16511	2.58566	2.31143	2.02051	4.95143	1.96814
TCGA-24-1427	0.40274	0	4.73062	3.48612	5.89176	6.87834	6.4316	9.61466	4.8619	4.6391	5.10514	5.15918	3.57246	4.25085	3.93387	2.87839	7.68383	3.71247
TCGA-24-1428	1.44932	0	2.31896	3.10107	5.34374	7.15431	6.95555	8.9014	5.31759	4.34825	7.36488	7.38348	2.78366	5.05396	3.20204	3.04608	5.47374	3.37717
TCGA-24-1430	2.36438	1	3.45348	2.15601	3.82822	4.55516	4.35167	6.84366	2.37268	2.95793	5.96474	4.52091	2.17464	2.75354	2.36998	2.06155	7.37239	2.97202
TCGA-24-1431	1.59726	1	3.03745	1.89823	5.05219	6.10825	5.19149	7.64243	3.47958	3.6645	7.24213	6.04183	2.58407	2.79792	2.47075	2.25245	7.48147	4.69663
TCGA-24-1434	1.55616	1	4.90892	4.60404	6.54052	7.54451	7.13804	11.1389	4.32099	4.76232	5.62225	5.88053	2.90719	3.5644	2.83776	3.07767	3.92378	4.8492
TCGA-24-1435	3.6274	1	3.75445	2.58472	6.25003	6.12529	6.11418	9.70896	4.01481	3.80662	6.09804	6.84479	3.01617	4.45857	2.82168	2.70116	8.06479	2.95756
TCGA-24-1464	1.03836	1	2.46144	4.37325	4.79338	5.86369	5.50037	7.17498	4.01769	3.69745	6.1821	6.91398	3.60503	3.94668	2.79952	2.58474	8.33318	2.17167
TCGA-24-1467	8.83288	1	2.8913	3.86728	4.6075	4.9086	5.61975	7.43869	3.83315	3.60777	7.02909	6.75388	2.69766	3.37945	2.73383	2.46035	9.62908	2.0817
TCGA-24-1469	0.758904	0	3.31379	3.34863	4.28882	4.666	5.32027	7.40911	4.43479	3.41327	6.5008	6.79678	2.93386	4.83134	2.7543	2.93421	8.03347	2.53272
TCGA-24-1470	0.287671	0	2.8573	6.08784	5.88685	5.73917	6.26292	8.71111	5.22052	5.11293	7.1482	7.64213	4.31484	5.04201	3.87935	4.14809	7.68682	2.32486
TCGA-24-1471	0.0986301	0	2.86881	2.58134	5.58375	4.2096	5.38087	6.912	3.32292	3.34663	7.28395	6.24841	2.49659	3.48814	2.54214	2.45392	9.03285	2.02261
TCGA-24-1474	1.85205	1	2.98605	1.79568	6.1974	7.40381	7.36878	8.95767	3.51123	4.49034	7.36774	7.48843	2.41448	3.89418	2.6132	2.23146	3.28147	1.9685
TCGA-24-1550	3.42192	1	5.93893	4.04395	6.50365	7.59316	8.33864	10.8139	5.12562	4.67469	6.77175	6.95639	2.87499	4.97793	3.12016	3.21074	3.75274	2.61992
TCGA-24-1551	4.32603	1	2.36728	3.418	6.10445	7.19906	7.02261	9.5443	4.43646	5.16918	6.73689	6.5277	3.57198	4.59058	3.0958	2.87413	8.52524	2.0847
TCGA-24-1552	3.44932	1	4.44681	1.87007	4.58301	5.91053	5.55431	7.51501	2.61851	2.99407	6.47487	6.73931	2.33032	2.62978	2.46281	2.2612	6.06774	3.56786
TCGA-24-1562	3.79178	1	4.47202	2.28852	4.84765	5.58536	5.28662	8.87594	3.58861	3.70346	5.84165	5.41971	3.0641	3.28287	2.80068	2.47269	7.56197	2.80793
TCGA-24-1565	0.854795	1	3.15292	1.64995	5.16533	6.55868	5.49823	7.59954	3.19325	4.50186	7.25148	6.8017	3.09009	6.70332	3.03408	2.11432	5.50812	2.00085
TCGA-24-1603	7.51233	1	2.25253	2.36199	4.73651	5.77811	5.66841	8.3533	3.08805	2.76816	7.48517	7.08266	2.99411	4.7527	2.40217	2.30091	8.30803	2.19044
TCGA-24-1616	3.1863	1	2.38239	1.56238	4.36971	5.15151	4.63025	7.26587	2.33713	2.70758	5.8583	4.22126	2.0622	2.48866	2.30537	2.0702	8.68838	1.93556
TCGA-24-1842	0.693151	0	3.20724	4.25687	5.70596	5.87887	6.93823	9.97861	4.74302	4.35484	6.76433	6.95177	3.9202	4.90808	3.42499	3.34414	6.14357	3.04613
TCGA-24-1843	0.290411	0	3.05247	3.49133	5.63738	7.29406	7.18523	9.19046	5.6218	3.85102	6.12662	7.19751	3.65588	6.44309	3.54544	2.69143	7.60503	1.98992
TCGA-24-1844	0.309589	0	3.24721	1.51521	4.21118	5.69377	4.87131	8.05896	2.3475	3.14668	6.44583	5.15097	1.89305	4.04049	2.32004	2.02219	8.16165	2.19233
TCGA-24-1845	0.317808	0	1.96181	3.74872	4.62109	5.86469	5.86533	7.15852	3.84704	4.07349	7.51463	8.17001	2.2279	4.04717	2.47899	2.38471	9.77726	1.98459
TCGA-24-1846	0.364384	0	3.25263	4.10714	5.86452	5.67192	6.22269	9.53256	3.29356	4.63198	6.77027	7.39336	2.87596	5.65038	2.70651	3.26576	8.14532	2.48416
TCGA-24-1847	0.939726	0	2.98454	6.32714	5.78141	6.46387	6.46195	9.64989	6.09226	4.74138	5.77995	5.14228	4.80974	5.79777	4.32221	3.92267	7.64699	2.20622
TCGA-24-1850	0.460274	0	3.84614	5.43844	6.0158	7.40763	6.51901	9.64861	5.05746	3.64931	5.1955	4.52175	2.91035	4.68323	2.84368	2.37972	7.93604	3.65775
TCGA-24-2024	4.84658	1	3.89757	4.46121	5.30329	6.20211	5.3796	8.28173	3.45354	3.79225	6.33174	5.1703	2.41904	3.66632	2.51626	2.10125	8.01197	4.64821
TCGA-24-2033	1.53973	1	4.52171	2.10521	5.21268	6.73467	5.66064	10.1436	2.83942	4.40767	6.36612	4.22937	2.3304	3.20301	2.40377	2.10066	7.63568	2.56646
TCGA-24-2035	2.34795	1	5.01377	5.31992	6.31981	8.23559	7.55579	8.83598	4.41649	4.64639	6.07184	5.14835	3.28887	4.61726	3.29943	3.20354	4.81966	6.30869
TCGA-24-2036	5.33425	1	3.29672	1.60166	4.782	5.46234	5.69544	8.25218	2.3786	3.28238	6.92612	5.6577	1.9423	4.45728	2.2728	2.02471	6.39173	2.14318
TCGA-24-2038	3.70959	1	2.5347	1.49482	4.42033	5.16215	4.48218	7.05663	2.22618	3.56615	6.47266	4.40816	2.03894	3.24334	2.26857	2.04013	7.54372	1.95793
TCGA-24-2254	4.75616	1	3.82394	2.78639	5.85548	6.61006	6.94832	9.51394	3.67302	5.28501	5.98043	6.44447	2.24473	3.52049	2.38126	2.06904	8.50855	2.38341
TCGA-24-2261	0.0657534	1	4.10548	5.80632	6.44551	7.36559	7.29632	8.82965	5.55482	5.42725	6.64981	7.10792	4.13656	4.97106	3.72664	3.50974	7.08648	4.34462
TCGA-24-2262	0.030137	1	5.13989	3.90365	5.18037	5.52656	5.83784	8.16264	4.75049	4.83812	6.04282	5.98896	3.33889	4.45896	3.17272	2.66195	7.54217	3.17943
TCGA-24-2267	3.96164	1	3.51676	6.42784	6.02496	6.87854	7.03135	9.06173	6.5861	5.7632	6.96727	7.67517	4.06519	6.48334	4.1571	3.6919	8.35178	2.15379
TCGA-24-2271	2.63562	1	5.70002	5.49546	4.22848	5.27201	5.38277	8.29619	5.27967	4.87751	6.83318	6.80405	3.56529	4.85697	3.84272	3.57136	6.09044	4.11018
TCGA-24-2280	5.87123	0	5.04719	3.28257	5.06011	6.91827	7.15047	9.16468	4.25337	5.17129	6.41915	6.08179	2.75617	4.51903	3.33503	2.54121	6.45742	3.94996
TCGA-24-2281	3.71781	0	2.4857	6.11642	5.35243	6.93931	6.74397	8.08881	6.05574	4.31712	6.17821	5.57006	3.65744	5.56845	3.26954	3.35875	8.83757	2.3147
TCGA-24-2288	0.0684932	1	4.80748	5.09532	5.72431	6.80591	6.82267	8.37218	6.23098	4.97974	6.83838	7.6124	3.69926	5.96418	4.19036	3.26546	5.795	4.09094
TCGA-24-2289	5.6137	1	4.95065	2.16717	6.05954	7.45859	7.25975	10.5957	3.45712	4.86454	6.883	7.4923	2.79397	4.7283	2.81765	3.02761	6.45049	3.01343
TCGA-24-2290	3.01918	1	4.6226	2.42859	5.94577	7.12202	7.27314	9.6558	4.24613	4.47829	7.07434	7.22451	2.51322	3.90056	3.05281	2.70542	4.28364	2.11602
TCGA-24-2293	1.3863	1	5.2459	4.89834	6.02336	7.10534	7.75314	10.9148	4.75103	5.25679	6.61828	6.50863	3.41258	4.71091	3.44413	2.75674	6.22156	4.07146
TCGA-24-2298	4.43836	1	4.08546	2.44558	4.5485	5.38578	5.23601	8.64931	2.83664	3.71466	6.4167	7.77463	2.60417	3.28346	2.50406	2.56058	6.20245	3.02832
TCGA-25-1312	0.0849315	1	4.63565	1.63899	5.09152	5.8623	5.85493	7.88387	3.48148	3.78444	6.93803	6.75226	2.28017	3.71943	2.7197	2.17704	5.33162	2.48787
TCGA-25-1313	2.24658	1	3.75345	2.52468	6.5018	7.30358	7.20459	8.92439	3.94235	5.28919	8.0212	8.52498	2.5389	5.58733	2.98757	2.42908	9.08668	3.63846
TCGA-25-1315	4.33699	1	2.40801	1.59739	3.70053	4.12162	3.94017	6.73747	2.3556	2.79119	7.28167	7.42192	1.9634	3.44244	2.297	2.07206	6.34492	2.63704
TCGA-25-1316	3.50411	1	3.43636	3.30141	4.62577	4.83629	5.163	11.2325	4.51076	2.95213	6.39295	5.08757	3.5045	3.43683	3.06438	2.56175	2.38013	2.71299
TCGA-25-1319	5.41644	1	2.35554	2.16469	5.56857	6.72804	6.18716	8.2661	3.74514	3.43041	6.70772	7.62542	3.13042	4.2404	2.78255	2.67196	6.86087	2.14935
TCGA-25-1320	3.16438	1	4.79708	3.33517	5.84812	6.23698	6.12208	9.40072	3.91521	4.30896	6.93055	7.06532	2.65299	3.70541	2.86828	2.43253	7.1195	4.83131
TCGA-25-1321	2.83014	1	2.74873	2.05176	4.63961	5.18707	5.29277	8.1106	3.4646	3.5046	6.27607	6.34221	2.21582	3.79563	2.43512	2.12682	7.16994	2.01898
TCGA-25-1323	1.08219	1	3.20694	1.84078	4.75431	6.24613	5.7643	7.84341	2.61834	3.48938	6.23394	6.85794	2.97492	2.63576	2.50674	2.06102	6.16229	2.45586
TCGA-25-1326	3.42192	1	4.11466	3.00085	6.15683	7.51362	7.13806	9.51423	5.04914	4.8391	6.54144	5.22173	3.19515	4.79604	3.13918	2.80682	4.79843	4.72262
TCGA-25-1328	5.50411	1	3.97133	2.70456	5.32142	6.00035	5.70487	8.73805	3.58159	4.54496	6.34016	4.98286	2.8233	3.05429	2.65776	2.41822	8.70995	3.02942
TCGA-25-1329	1.25205	1	4.75157	2.54482	5.43329	7.07963	6.77455	9.40116	3.93251	4.08577	6.15323	6.03805	2.79903	3.20528	2.94105	2.23874	3.35588	3.21902
TCGA-25-2042	1.08493	1	5.79033	3.08709	5.99418	7.00282	7.1417	10.7135	4.20983	4.64254	5.04161	5.26315	2.70822	4.05843	3.71022	2.64417	5.66535	4.43854
TCGA-25-2391	4.08767	1	2.12484	1.91907	5.37892	6.44163	6.36268	8.63399	3.38356	3.9973	6.04673	7.47612	2.78964	3.88065	2.73845	2.58765	10.2182	2.12791
TCGA-25-2392	0.0849315	1	2.46918	2.28712	6.74763	8.58527	7.80373	9.64777	4.49585	5.58365	7.9644	7.93362	3.80294	5.01716	3.61673	2.81169	6.02931	1.92444
TCGA-25-2393	3.16986	1	2.18507	3.67748	5.05825	5.96245	5.89421	7.11087	3.35486	3.06751	6.31202	3.92808	2.84275	3.04566	2.64669	2.35624	7.53366	2.48806
TCGA-25-2396	0.252055	1	3.64957	3.95649	5.18604	6.05612	6.0244	7.76455	4.79978	3.22782	6.85758	6.89965	3.37967	5.25418	3.14977	3.17205	7.28848	2.99411
TCGA-25-2398	3.75068	1	4.85278	5.35723	5.47696	6.3479	6.71341	9.88489	4.51987	4.11233	6.30762	5.61978	2.56622	3.35845	2.64294	2.4607	7.18773	3.22964
TCGA-25-2399	1.66575	1	4.24545	2.73977	5.86956	7.3297	7.27912	9.82892	4.08038	4.175	6.67473	7.87389	3.06731	4.96465	2.85886	2.6451	7.47989	3.36381
TCGA-25-2400	3.50137	1	2.85514	2.28059	4.9638	5.72897	6.07751	8.14101	3.03334	3.41003	7.32084	5.61929	3.05583	3.64034	2.4353	2.08669	9.44979	2.42492
TCGA-25-2401	0.246575	1	4.65724	4.4332	6.69995	8.01556	7.55537	10.3746	4.75307	3.49214	7.07544	7.7558	3.40898	4.66716	3.36768	3.35182	6.78203	3.28276
TCGA-25-2404	2.41918	1	4.2851	3.68809	5.32195	6.54047	6.22789	9.30394	3.75328	4.0864	6.52284	7.01881	2.99269	4.44404	2.72328	2.67202	7.88194	3.46224
TCGA-25-2409	2.24932	1	4.43595	2.393	5.97152	7.41144	6.91103	8.39706	4.03453	3.96062	6.53598	6.42139	3.16688	4.11184	2.94548	2.43926	4.56133	2.59146
TCGA-29-1688	6.57534	1	3.26269	4.11812	6.20226	7.56033	6.89282	8.83431	4.43624	4.37632	6.88254	8.36523	3.49077	4.86838	2.95632	2.79421	7.55756	2.48244
TCGA-29-1691	4.0274	1	2.98217	3.72756	5.29439	6.61332	5.84879	7.78655	3.73692	3.8155	6.31101	6.61523	2.81936	4.53817	2.67499	2.58024	4.776	2.96012
TCGA-29-1693	8.48219	0	3.44705	3.60354	5.0941	5.80431	5.14755	8.59285	3.936	3.15142	8.4371	7.59663	2.48948	3.95785	2.56499	2.71567	6.88378	3.20353
TCGA-29-1694	3.25205	1	3.16269	2.24361	5.21347	5.73711	5.59003	8.70233	3.16533	3.75734	6.73409	6.7455	2.88182	2.94209	2.49127	2.5731	8.34418	3.69236
TCGA-29-1695	3.36712	1	4.12599	6.00723	5.83354	7.13332	8.27449	9.32517	5.32892	4.91904	6.55076	6.22998	3.02603	4.70546	2.94618	2.39999	6.96294	4.23099
TCGA-29-1696	2.8274	1	2.3937	3.05635	4.18106	4.34443	4.29491	6.70821	3.22442	2.88649	7.33495	6.55274	2.75687	3.75468	2.47266	2.35107	8.42578	2.0457
TCGA-29-1697	2.6	1	4.18413	2.016	4.18006	4.97019	5.23601	7.00809	3.06523	2.74617	8.11101	8.82538	2.24992	4.47424	2.34786	2.212	4.51618	2.07442
TCGA-29-1701	1.41096	1	3.73171	5.15226	5.57435	7.06167	6.03459	9.37614	4.84783	3.98902	6.0227	7.9114	3.5964	4.49331	3.01209	2.8584	5.71562	3.46087
TCGA-29-1703	4.9726	1	2.25137	2.54886	4.9392	5.45442	5.15675	7.73194	3.14713	2.89166	6.27533	6.40043	2.51587	2.77064	2.45733	2.40647	6.89735	2.11415
TCGA-29-1705	1.52055	1	3.79542	2.01092	5.55529	6.34075	6.08033	9.4927	3.40865	4.10719	6.19773	4.31129	2.68988	2.72642	2.76352	2.42692	5.53075	3.47773
TCGA-29-1707	3.49863	0	1.84889	1.82611	5.43727	4.98673	6.10083	7.97254	3.34094	4.20209	7.715	7.84645	3.00713	6.1117	2.60004	2.73719	9.87083	1.97503
TCGA-29-1710	2.60548	1	4.34598	4.85603	6.27949	6.56686	6.82258	9.39404	6.25391	5.16826	6.34376	6.7032	3.7658	5.37607	4.35761	3.65478	5.30374	4.59089
TCGA-29-1711	2.88493	0	2.75179	4.70207	5.93339	6.39434	6.47823	8.77338	5.16541	4.46176	6.19074	6.77042	3.94174	4.54682	3.5278	3.38902	9.44663	3.48819
TCGA-29-1761	1.44658	1	2.90055	5.25436	5.18315	6.33148	5.54364	7.81672	4.44999	2.96152	6.11324	5.344	3.26187	3.73698	2.89239	3.09417	8.03001	2.22002
TCGA-29-1762	7.21644	1	2.62008	1.49482	4.70489	6.11519	5.86948	7.94238	2.60262	3.26856	6.38577	5.78224	2.93165	3.40486	2.23425	2.00189	8.25933	2.51333
TCGA-29-1763	5.56712	0	3.47475	1.95234	5.25265	6.78367	6.36082	8.47748	3.97999	3.94087	7.29459	7.9309	2.89695	4.97683	2.90756	2.47087	8.35997	2.52421
TCGA-29-1766	3.28493	1	4.06639	4.73617	5.12467	5.69041	5.30116	8.88559	4.27606	3.14537	6.91623	7.42314	3.32874	4.71472	2.97974	2.82072	7.32592	4.13574
TCGA-29-1768	2.60822	1	4.19663	4.31301	6.10282	6.0743	6.04085	9.93461	4.98334	3.09067	6.89466	6.62205	3.97885	4.03053	3.28582	2.83468	10.2993	4.23073
TCGA-29-1769	1.91507	0	3.6273	4.70439	5.19902	6.10896	6.03254	8.4525	3.41447	3.47413	6.89698	7.88674	3.10434	4.00345	3.02215	2.77619	6.50378	3.35012
TCGA-29-1770	2.03014	0	3.53072	1.97489	5.01722	5.96968	5.10076	8.89512	3.43917	2.88779	6.75224	5.35725	2.26916	2.49576	2.6753	2.17205	3.05072	3.92102
TCGA-29-1774	1.44384	0	3.07886	1.6576	3.29012	4.90213	4.15509	8.16282	2.20294	2.84393	6.0997	4.49437	2.34751	2.42007	2.43667	1.98962	5.99148	3.59619
TCGA-29-1776	0.986301	0	3.7419	2.3975	5.02622	5.38734	4.58166	7.58181	4.15406	3.30091	6.00234	6.77183	2.80294	3.94496	2.83242	2.67648	8.57574	3.64597
TCGA-29-1777	1.02466	0	3.21892	4.51343	4.8498	5.8684	4.75993	8.58208	4.96328	3.30171	6.53572	7.11215	2.91515	4.01249	3.36043	2.84823	7.85378	6.08991
TCGA-29-1778	1.24384	0	2.84787	3.20442	4.88863	5.34817	6.14699	8.03978	5.45775	3.33933	7.48073	6.54938	3.55014	5.19188	3.62994	2.90857	9.553	2.04382
TCGA-29-1781	0.69863	0	2.24999	6.56868	6.24788	7.4881	6.12735	8.72717	7.87059	4.06848	6.1967	7.37688	4.49504	6.80914	5.01942	3.86536	5.67881	3.11437
TCGA-29-1783	0.60274	0	2.74438	3.89886	6.19161	6.98491	6.67054	8.82639	4.95613	3.86502	6.44844	6.29228	3.1612	4.09259	3.16224	2.66426	6.51744	2.75213
TCGA-29-1784	0.446575	0	1.99729	6.71374	6.13514	6.82308	5.93707	8.60177	6.70742	4.98172	7.00155	7.26865	4.00187	5.95529	3.89907	3.38314	5.13089	2.69985
TCGA-29-1785	3.02466	1	2.82698	6.297	5.52003	6.8781	6.31205	8.58078	5.53428	4.39971	7.22192	6.82207	4.27766	5.45585	3.27166	3.58019	4.80272	2.26538
TCGA-29-2427	5.20548	0	3.41739	6.07519	6.31165	7.4999	6.70791	8.86188	6.0167	4.29404	6.95095	7.16124	4.3	5.86902	3.99755	3.35424	7.37055	3.4569
TCGA-29-A5NZ	2.98082	1	4.1698	3.62012	5.51292	5.16237	5.83334	8.61259	3.54602	3.72244	6.16714	6.66992	2.48122	3.44252	2.59688	2.87632	4.52219	3.19861
TCGA-30-1714	3.1726	1	2.83586	3.33036	3.75283	4.27606	4.72266	6.81489	2.75306	3.11247	6.50822	4.11167	2.2157	2.58374	2.17814	2.19552	6.49856	1.97937
TCGA-30-1718	4.32603	1	3.56241	3.87816	5.29597	6.11623	5.74368	8.51812	4.41504	3.79288	6.53385	7.70856	3.23033	3.92004	3.14152	3.14714	9.60503	3.45733
TCGA-30-1853	3.02192	1	3.98624	1.56561	2.74855	3.18527	3.11917	5.87189	1.91213	2.48908	7.71289	5.25426	1.94092	2.07369	2.22417	2.01841	3.53401	2.16238
TCGA-30-1857	0.0219178	1	4.29939	3.66037	5.48123	5.42314	5.36357	8.89346	4.07156	4.48121	6.1475	5.03322	3.09797	3.23745	3.04544	2.39432	3.19376	3.40914
TCGA-30-1862	0.509589	1	4.36669	3.49717	4.92083	6.00895	5.34289	8.72885	5.00051	4.76328	6.4813	6.24106	3.0509	4.06184	3.3509	2.71013	4.62064	4.2002
TCGA-30-1891	2.50411	1	4.15729	2.43683	5.64912	6.39074	5.40038	9.60514	4.18019	3.1627	5.86224	4.85123	3.26416	3.09703	3.33865	2.37961	2.82835	3.94662
TCGA-31-1950	1.56438	0	2.04338	6.16836	5.01437	6.28125	5.68241	7.43366	4.77728	4.12521	7.55696	8.73159	3.06054	6.43573	3.21657	3.00118	7.01644	1.98777
TCGA-31-1953	0.558904	0	3.5066	5.04241	6.24476	7.14358	7.31618	10.699	4.77731	5.12143	6.52306	6.96886	4.03241	5.28794	3.308	3.53949	4.71764	2.40638
TCGA-31-1959	0.183562	0	3.9858	4.26198	5.93798	6.9105	7.46759	10.2435	5.38791	5.03877	6.81011	7.21848	3.56727	4.73303	4.02675	2.98873	4.12512	6.31458
TCGA-57-1586	1.86027	0	2.56142	4.26986	4.34817	4.32662	5.12282	7.24577	4.46282	3.34084	6.73109	6.54394	2.81301	4.93465	2.81289	2.4216	6.63155	2.09491
TCGA-57-1993	2.09041	0	4.08124	1.80047	5.41787	6.81424	7.04035	8.46307	2.80364	4.54231	6.52467	6.76406	2.50089	4.88928	2.48327	2.09809	6.83337	2.03419
TCGA-57-1994	2.08493	0	2.85169	6.86065	5.46668	6.00838	6.73391	8.86478	6.0532	5.74082	6.2363	5.85079	4.33909	5.61642	4.0195	3.63697	5.78616	2.0323
TCGA-59-2348	15.0164	0	4.10471	3.17431	5.10613	6.20517	5.91381	7.79955	4.52478	4.15202	7.9261	7.28621	2.52914	4.37761	3.03149	2.79823	5.04796	3.1305
TCGA-59-2350	1.86027	1	2.5966	2.41076	5.02639	5.54639	5.49112	8.47954	3.36847	4.49519	7.79718	7.92425	2.62347	4.37166	2.60728	2.49436	5.59771	2.32598
TCGA-59-2351	9.67671	0	3.58062	3.34502	5.76595	6.40435	6.88454	8.9224	6.40258	4.52229	6.94942	5.85221	3.44931	6.08563	4.06011	2.94806	8.61682	2.25272
TCGA-59-2352	0.783562	1	3.0324	5.3012	4.66649	5.86533	6.00464	8.20532	6.02749	3.65942	6.73068	7.10144	2.93378	6.48202	3.5395	3.03727	9.35291	2.20492
TCGA-59-2354	2.86575	1	4.96221	4.29066	6.07979	6.9305	7.00064	10.5712	5.19435	4.01859	5.89395	7.03573	3.49163	5.3821	3.6303	3.06488	6.11694	3.54004
TCGA-59-2355	0.178082	1	4.64979	3.92377	5.20361	6.39463	6.23066	8.31823	3.65904	3.90951	7.2952	6.23849	3.1801	3.49013	2.72322	2.47696	8.10044	2.20956
TCGA-59-2363	0.452055	0	2.8938	3.0001	3.9402	4.91247	5.2544	7.91496	2.77132	2.93263	6.57697	6.65497	2.20112	3.20419	2.32457	2.08732	10.1086	2.10833
TCGA-59-A5PD	1.70959	1	2.81115	4.00389	4.231	3.87773	4.54519	7.6337	5.11424	3.61021	7.23001	2.97322	2.59223	3.85751	2.47435	2.67977	8.96129	2.65988
TCGA-5X-AA5U	0.989041	0	3.045	1.96159	3.25952	3.41588	4.28941	6.88908	2.91763	3.52105	6.39345	5.84878	1.91586	2.74906	2.31377	2.04687	5.26395	2.00452
TCGA-61-1725	2.61918	0	3.33236	3.50492	5.51899	6.40958	5.42099	8.46985	4.21159	3.0535	5.87913	6.15629	3.03415	3.49585	2.76721	2.44949	7.42884	2.9316
TCGA-61-1728	2.32329	0	2.59249	2.33966	4.85676	5.70241	5.10148	8.16566	3.34692	3.33486	5.93883	4.64889	2.35223	3.18779	2.49026	2.23388	6.61825	2.44609
TCGA-61-1733	2.64932	0	4.05131	3.9276	4.95144	6.10036	5.73375	9.05473	2.84996	4.1922	6.88486	7.84111	2.549	3.06034	2.57183	2.24107	3.59181	4.73559
TCGA-61-1736	4.06575	1	2.88121	1.62511	5.31284	5.75533	6.33583	8.66764	3.36013	5.56082	7.0474	6.09727	2.56534	3.86515	2.69519	2.30842	8.30151	2.29736
TCGA-61-1737	3.73699	0	4.34767	6.83267	6.12169	7.00291	6.71947	9.82107	4.13002	3.74002	6.34428	7.07564	2.90635	3.75135	2.82741	2.45356	8.28218	3.32558
TCGA-61-1738	2.98356	1	1.93748	3.52027	4.95901	6.50503	5.74835	7.18667	4.19677	3.13409	7.92309	8.64268	2.30012	5.5893	2.99366	2.60497	4.93326	2.07024
TCGA-61-1741	2.80548	1	3.53813	5.27263	5.27974	5.42777	6.07643	7.36496	5.62145	3.98698	7.78862	8.18497	3.26438	5.7639	3.25679	3.40307	6.68711	2.45464
TCGA-61-1900	0.482192	0	5.45398	3.46703	3.71034	4.32607	4.28021	6.70982	4.5471	2.97509	6.26677	4.73263	2.36727	3.8486	2.53371	2.24545	7.76766	2.15727
TCGA-61-1907	2.60822	0	1.89564	6.17365	5.82121	6.58038	6.3457	7.78015	5.78524	3.33209	8.08292	8.1232	4.48175	7.17267	4.10091	3.73042	10.2895	1.93312
TCGA-61-1910	3.08767	0	2.15735	1.92363	4.82604	5.02682	5.87939	7.69339	3.72977	3.44378	7.36048	7.60878	1.90316	3.19221	2.30254	2.11571	4.63967	2.24354
TCGA-61-1911	3.54247	0	3.60597	7.02673	5.41173	5.39239	5.94892	7.61654	6.93928	3.92522	6.94287	7.44184	4.61579	6.4296	4.33785	3.94053	5.75493	2.09934
TCGA-61-1914	4.71781	0	2.76148	5.03131	5.672	6.4851	6.22138	8.17099	5.10124	3.30326	6.7885	7.08196	2.90765	4.30644	2.87278	2.83122	8.75429	2.71688
TCGA-61-1919	3.18082	1	4.44893	6.75139	5.87976	7.60065	6.9796	9.91318	5.4083	4.40956	7.15678	6.62162	3.22435	5.05428	3.26721	2.89912	6.2649	4.51879
TCGA-61-1995	0.167123	0	2.53186	2.16189	5.83979	6.90509	6.86101	8.72089	4.95984	5.17888	6.75567	5.66958	3.66543	4.48306	3.59044	3.16399	6.85748	2.09752
TCGA-61-1998	0.460274	0	3.25208	2.26964	6.08148	7.07268	6.94278	9.10572	4.14435	4.13276	6.63233	5.16907	2.59096	3.26077	2.70163	2.28383	7.1962	3.31064
TCGA-61-2000	1.20822	0	2.46746	3.4984	5.13418	6.58016	6.04654	9.09511	3.3586	3.43311	6.8004	6.70839	2.80695	3.5367	2.60108	2.45027	9.61151	3.218
TCGA-61-2002	1.49863	0	3.83897	5.92871	5.72431	7.06115	6.50907	10.2338	5.15908	4.0934	6.88102	5.7224	4.26495	5.42116	3.54645	3.81906	6.41361	4.01676
TCGA-61-2003	0.334247	0	3.50055	4.13195	5.60243	6.99182	7.30009	9.77717	4.39462	4.62852	6.58353	6.00634	3.46495	3.71376	3.38749	2.52644	3.07801	3.03523
TCGA-61-2008	2.55342	0	4.22787	5.78925	4.93163	5.75734	5.96532	8.59008	5.2777	4.39246	6.03082	5.7641	3.73489	4.95353	3.30312	3.34463	7.94608	2.01788
TCGA-61-2009	3.32055	0	4.05163	5.53532	6.28913	7.27312	6.39615	9.70538	4.82463	3.83101	4.89804	5.25886	3.37364	3.78882	3.15012	2.99608	5.14158	4.72191
TCGA-61-2012	2.55342	0	2.89739	5.38777	5.69163	6.9424	6.67711	8.62816	6.84293	4.11221	6.50098	4.72963	3.72644	6.15261	3.79044	3.2812	4.61472	2.38108
TCGA-61-2088	0.39726	0	2.22899	1.93369	3.9994	4.73102	4.45191	6.35679	2.46418	4.91781	6.96197	5.62156	2.17206	2.44694	2.31556	2.0598	6.66387	2.19774
TCGA-61-2092	4.30959	0	3.52638	1.59881	3.07818	3.53799	3.41405	5.41634	4.26942	2.75702	6.72781	5.54715	2.11272	2.89689	2.64569	2.03214	9.64617	2.23679
TCGA-61-2101	4.62466	1	3.95542	2.32033	4.63772	5.53425	5.36434	8.34937	2.85341	2.91215	6.5221	4.54909	2.30891	2.62291	2.44257	2.18711	7.04181	5.66911
TCGA-61-2102	0.539726	1	7.26746	1.56909	6.07924	7.85398	7.44871	11.4147	2.48592	4.15971	6.74296	4.68525	2.02087	4.07511	2.40657	2.01984	3.12895	2.10039
TCGA-61-2104	6.40548	0	3.2454	5.68143	5.53181	5.29942	6.38023	8.30808	5.55719	4.47663	7.90953	8.40651	3.48348	5.16007	3.39803	3.08354	7.30548	2.20867
TCGA-61-2109	1.72329	1	2.2883	1.57466	4.88042	5.65162	5.66876	8.49803	3.08889	4.06372	7.26339	7.46264	2.46172	2.84853	2.60993	2.36461	6.37751	2.06826
TCGA-61-2110	3.70959	1	2.72842	1.58845	4.54674	5.65935	5.24778	7.45327	2.73274	4.30396	7.14692	4.44359	2.52167	3.74382	2.59009	2.11842	7.30964	2.14697
TCGA-61-2111	10.4795	0	2.30925	2.94306	4.93334	5.84288	5.65097	8.46782	4.70927	3.89729	5.61508	5.7825	3.16503	4.20589	3.4039	2.65598	7.91822	2.46982
TCGA-61-2113	1.85205	1	4.56645	5.10887	6.17069	6.71161	7.43516	9.7253	4.97063	4.91428	8.2232	8.49938	3.35856	5.32574	3.37876	3.51347	7.02259	2.75303
TCGA-OY-A56Q	1.57808	0	2.14508	1.6775	3.01072	3.38273	3.64398	5.42659	2.50458	2.713	6.76847	4.96292	1.89145	3.0166	2.25753	1.98962	7.47851	1.96801
TCGA-VG-A8LO	0.0657534	1	2.805	2.74773	3.75165	4.19122	4.3157	6.05314	2.52216	3.2372	6.90446	6.47049	2.29825	3.39776	2.34662	2.17608	5.74607	2.17098
TCGA-WR-A838	0.832877	1	3.74027	1.5596	3.09858	3.27526	3.63724	6.25739	2.06174	2.78781	6.91733	6.97347	2.00147	4.14181	2.15953	2.02458	8.72977	2.03916

## Sheet: multi-cox
id	coef	HR	HR.95L	HR.95H	pvalue
ZFHX4	0.202455	1.2244	1.01603	1.47552	0.0334204
CXCL13	-0.145619	0.864487	0.746228	1.00149	0.0523588
FCGR2A	0.504833	1.65671	1.30374	2.10525	3.63341e-05
IFI44	-0.186124	0.830171	0.721755	0.954872	0.00914219
LY9	-0.621214	0.537292	0.323587	0.892132	0.0163436
C2orf88	-0.110129	0.895718	0.81798	0.980844	0.0174293

## Sheet: resk scores
id	futime	fustat	ZFHX4	CXCL13	FCGR2A	IFI44	LY9	C2orf88	riskScore	risk
TCGA-04-1331	3.66027	1	4.80123	3.2147	4.27808	8.21643	2.47784	3.69556	1.23582	high
TCGA-04-1332	3.41644	1	3.66608	2.09691	4.7545	6.227	2.66485	7.71476	1.21736	high
TCGA-04-1341	0.090411	0	2.76935	3.20828	3.50326	5.65458	2.62196	4.85792	0.718518	low
TCGA-04-1343	0.989041	1	3.35349	3.48735	4.74083	5.56399	3.238	4.51751	1.04444	low
TCGA-04-1347	5.25753	0	2.11043	2.34971	3.17131	4.8297	2.47188	4.49097	0.803042	low
TCGA-04-1356	4.10685	1	2.42151	5.38359	4.25296	4.44378	2.47871	9.30636	0.597598	low
TCGA-04-1361	2.70959	0	3.33399	2.7887	4.91775	6.79895	2.85012	8.62861	0.809723	low
TCGA-04-1362	3.69315	1	2.40354	1.70697	5.08997	6.02561	2.37001	8.7635	1.31305	high
TCGA-04-1542	7.01644	1	2.56059	1.56511	2.88036	3.3677	2.17015	8.21329	0.894739	low
TCGA-04-1648	2.3863	1	2.35763	2.17455	4.91269	5.66623	2.74214	10.048	0.818519	low
TCGA-04-1651	3.01918	1	2.51274	2.81752	4.24048	6.67541	2.31503	6.35026	0.889474	low
TCGA-04-1655	3.78082	1	2.26148	1.52095	3.27119	4.44852	2.16281	3.77058	1.38351	high
TCGA-09-0364	2.43014	1	3.99222	1.51974	2.97915	3.39731	2.19971	6.54073	1.48501	high
TCGA-09-0366	4.8137	1	2.10547	1.75029	6.67663	7.45624	2.99487	5.06378	2.13765	high
TCGA-09-0367	1.49863	1	2.57189	2.39662	4.52945	4.45812	2.5247	5.69156	1.57934	high
TCGA-09-0369	2.96438	1	4.8866	1.54429	4.63559	5.38399	2.48019	3.75484	3.22826	high
TCGA-09-1670	1.49863	0	3.10087	2.15689	5.58692	7.12198	2.8002	7.50468	1.30503	high
TCGA-09-1673	0.252055	0	2.39159	2.06987	5.223	6.22914	2.8007	7.172	1.1666	high
TCGA-09-2044	0.509589	0	2.32793	4.98875	5.69008	7.75984	3.07815	10.394	0.423101	low
TCGA-09-2045	2.92877	1	2.63733	2.06865	5.23025	7.77814	2.5122	4.89458	1.41823	high
TCGA-09-2051	5.25753	0	2.25386	3.78988	5.24315	9.06068	3.09031	7.112	0.442899	low
TCGA-09-2053	3.31233	0	3.34667	5.77188	4.54344	7.14233	3.1764	6.27942	0.431817	low
TCGA-09-2056	1.03836	0	2.19734	3.95269	5.01896	5.52144	2.56234	4.04305	1.43615	high
TCGA-10-0927	6.82192	1	2.80439	1.59199	3.12676	4.46187	2.64338	6.11263	0.812473	low
TCGA-10-0928	1.54247	1	2.224	1.59234	3.74014	4.96264	2.37839	8.6829	0.796746	low
TCGA-10-0931	2.73973	1	2.86447	2.32513	4.11135	6.73117	2.63456	9.57178	0.547136	low
TCGA-10-0933	1.22192	1	2.63785	2.4402	3.0788	8.32802	2.28016	3.8221	0.532164	low
TCGA-10-0937	1.66575	1	2.27087	3.51291	5.26509	6.14263	2.78469	7.5904	0.923795	low
TCGA-13-0714	0.517808	1	4.37387	3.51454	4.38971	3.91951	3.07103	5.59128	1.43389	high
TCGA-13-0720	3.71233	1	2.21847	2.56562	3.77494	7.53223	2.4491	4.54489	0.657721	low
TCGA-13-0724	0.227397	1	2.92816	2.40729	4.45137	6.16979	2.88333	6.76589	0.842384	low
TCGA-13-0726	2.6	1	3.22607	1.82648	4.71684	6.70511	2.36336	4.91301	1.70715	high
TCGA-13-0765	3.80548	1	3.49583	2.11678	4.70421	4.25094	2.56114	3.41559	2.82813	high
TCGA-13-0766	4.72603	1	2.58372	2.1407	4.85378	6.54545	2.68158	9.22161	0.807094	low
TCGA-13-0768	4.88767	1	4.80951	8.36401	6.06138	7.80881	4.59199	4.33542	0.389031	low
TCGA-13-0795	1.69589	1	3.26553	2.96186	6.22214	8.23277	3.03645	5.15148	1.50482	high
TCGA-13-0797	5.81096	0	2.42414	2.88557	4.85576	7.39563	3.2245	8.5857	0.458603	low
TCGA-13-0800	7.29041	0	2.78512	1.69907	3.25006	7.05941	2.18427	7.53706	0.59449	low
TCGA-13-0804	2.93973	1	2.45784	2.48365	5.86376	6.10682	2.67334	5.01289	2.1606	high
TCGA-13-0883	5.74521	1	5.21051	2.43187	5.90974	4.38631	3.38084	8.31381	2.40038	high
TCGA-13-0884	8.93151	1	3.58108	3.08984	4.74562	6.64517	3.19494	8.37156	0.638226	low
TCGA-13-0885	9.28219	0	3.21014	4.56078	5.63061	7.09932	3.30194	5.92684	0.84084	low
TCGA-13-0886	12.7808	0	4.42495	5.03025	5.70707	7.57807	3.42054	6.96468	0.791165	low
TCGA-13-0887	5.55616	1	2.29157	2.31628	4.58672	7.39276	2.55201	8.39947	0.656703	low
TCGA-13-0888	7.70137	1	3.41698	1.59776	2.9231	4.50938	2.14249	6.71093	1.05035	low
TCGA-13-0891	8.56986	1	2.04081	2.1272	3.76662	6.72783	2.36454	4.87988	0.794579	low
TCGA-13-0893	3.6137	1	3.65847	2.87464	5.6014	7.74403	3.40242	4.10822	1.18066	high
TCGA-13-0897	5.97808	1	2.956	4.41032	5.53228	6.78714	2.68699	3.60365	1.55805	high
TCGA-13-0905	10.263	0	2.61153	2.70698	3.90699	7.09187	2.70623	8.79917	0.431878	low
TCGA-13-0906	9.91507	0	3.23095	4.91461	4.17786	6.66568	2.58616	9.407	0.443986	low
TCGA-13-0908	5.04932	1	4.42721	3.9983	5.50204	7.54535	2.96922	4.22715	1.4932	high
TCGA-13-0911	3.71233	1	3.12218	3.44419	5.52769	6.28728	2.84132	6.04315	1.41052	high
TCGA-13-0913	9.10959	0	2.39749	5.84102	4.20322	7.08991	3.26532	5.7084	0.302299	low
TCGA-13-0916	4.89041	0	2.05254	5.09936	4.49573	6.84857	3.31962	5.86145	0.361977	low
TCGA-13-0920	4.06575	1	2.48323	4.97684	3.77622	7.3641	2.9058	7.26818	0.281345	low
TCGA-13-0923	6.97808	0	2.27916	4.80307	3.91684	6.63099	2.6994	6.22191	0.434612	low
TCGA-13-0924	7.16164	0	3.67644	6.02649	5.24495	5.75196	3.47007	7.17029	0.620218	low
TCGA-13-1403	6.42466	1	3.34972	1.5432	4.28402	6.74648	2.2166	8.14664	1.11623	high
TCGA-13-1404	6.76438	0	3.56057	3.5273	5.11615	6.50806	2.89238	6.5695	1.08553	high
TCGA-13-1405	2.37808	1	4.67517	3.98229	5.3241	5.76136	3.16225	5.11056	1.61358	high
TCGA-13-1409	4.7726	1	4.33896	1.56518	3.11945	6.67027	2.24952	4.93677	1.06861	high
TCGA-13-1410	6.75068	0	4.86589	4.48465	5.2175	8.67122	3.09327	6.66326	0.756058	low
TCGA-13-1411	1.45479	1	4.0474	5.43388	6.92379	5.10319	3.41327	5.43695	2.4065	high
TCGA-13-1477	4.55342	1	3.34461	2.19369	3.86063	3.8706	2.30376	5.30653	1.81188	high
TCGA-13-1483	2.45205	1	3.66426	6.33437	4.99246	7.59527	2.62452	7.00126	0.636578	low
TCGA-13-1485	1.72329	1	5.37989	1.7129	4.9135	4.41481	2.62269	7.5064	2.90452	high
TCGA-13-1487	1.86575	1	3.71788	3.1218	4.12659	5.48079	2.50103	4.5294	1.39429	high
TCGA-13-1488	5.90137	1	3.32914	6.71749	4.41395	7.13865	3.21515	8.50871	0.2684	low
TCGA-13-1489	6.99452	1	3.17915	4.08919	4.28082	5.62337	2.36499	4.75494	1.21342	high
TCGA-13-1492	10.463	1	2.18009	2.23578	3.90293	8.70897	2.52094	3.9175	0.601307	low
TCGA-13-1495	7.53151	1	3.51855	3.94928	4.34826	5.93471	2.37256	5.84363	1.14343	high
TCGA-13-1496	0.353425	1	2.28513	4.98667	5.71066	8.35326	2.7262	2.84553	1.08479	high
TCGA-13-1497	10.6055	0	2.90428	5.14499	4.77579	7.81025	3.24416	4.85098	0.481991	low
TCGA-13-1498	5.51233	1	2.87904	4.89929	5.01233	6.58886	2.89742	5.46101	0.8153	low
TCGA-13-1499	9.58904	0	4.36448	8.07649	5.23751	6.94323	4.67678	5.58314	0.237588	low
TCGA-13-1501	3.6	1	4.16078	2.57114	4.51754	5.03651	2.49206	6.98505	1.67771	high
TCGA-13-1505	5.47397	0	4.46782	4.12185	4.95775	6.48377	3.11201	5.83629	1.04921	low
TCGA-13-1506	2.84658	1	2.19232	2.68488	4.65686	7.56488	2.51768	7.73716	0.672565	low
TCGA-13-1507	5.46027	1	3.58786	6.09427	5.85858	8.18904	3.39221	4.85391	0.707632	low
TCGA-13-1509	6.67945	0	3.96084	3.65023	5.4667	6.38307	3.14746	7.90057	1.04122	low
TCGA-13-1510	3.72329	1	1.97152	4.09558	4.45553	6.21631	2.70487	9.78623	0.431983	low
TCGA-13-1511	4.52055	1	3.40416	1.83619	4.52767	7.34762	2.35007	8.84557	0.931973	low
TCGA-13-1512	1.21096	0	2.97739	5.90673	5.20206	6.53856	2.57791	5.73114	0.944482	low
TCGA-13-2060	6.49041	0	4.32626	6.49653	5.50373	7.20575	3.3184	9.87669	0.468439	low
TCGA-13-A5FT	5.87123	0	2.5836	2.93425	3.38732	8.71297	2.58656	6.61798	0.32372	low
TCGA-20-0987	1.92055	1	1.98174	5.85107	6.49693	6.97522	3.4843	4.28741	0.921068	low
TCGA-20-0991	2.18356	0	3.02121	7.5644	6.64148	5.63594	4.24643	8.8749	0.459467	low
TCGA-20-1682	2.29315	0	3.99765	6.19296	5.55435	5.22187	3.36149	3.65448	1.31339	high
TCGA-20-1683	2.11507	0	5.71491	3.44454	4.66264	5.45977	3.6743	6.60129	1.00723	low
TCGA-20-1686	0.243836	0	2.61757	3.17481	3.89766	6.14486	2.54148	10.0142	0.464667	low
TCGA-20-1687	0.221918	0	3.01267	3.81269	5.33254	5.505	2.66828	6.18087	1.50311	high
TCGA-23-1021	3.96164	1	2.25579	1.5696	4.10158	6.39362	2.3842	4.0966	1.22156	high
TCGA-23-1022	4.13973	1	2.22132	1.63938	3.73179	3.1979	2.23694	6.69379	1.4867	high
TCGA-23-1027	2.67397	1	3.3617	4.04286	5.3123	6.88691	2.63904	7.14396	1.09347	high
TCGA-23-1029	0.734247	0	3.09829	2.38832	4.29843	7.79678	2.44588	9.55264	0.577241	low
TCGA-23-1030	2.4274	0	4.12696	3.22972	5.2398	7.66317	2.62008	5.2231	1.49921	high
TCGA-23-1110	4.54247	0	2.24696	1.57147	2.62541	4.92469	2.25888	6.8089	0.609811	low
TCGA-23-1111	0.268493	0	5.33313	1.58984	3.63963	7.04257	2.29938	6.60573	1.27452	high
TCGA-23-1113	2.6	1	3.49864	1.90424	4.18778	4.25686	2.52877	6.75368	1.58694	high
TCGA-23-1114	5.72329	1	3.17753	2.34837	3.90551	5.93763	2.26733	6.30537	1.09261	high
TCGA-23-1116	1.62192	1	3.48624	3.10406	5.95303	7.01007	3.16957	7.75022	1.16821	high
TCGA-23-1118	7.16712	0	3.71221	4.00801	5.40201	7.47252	2.79865	7.4242	0.972071	low
TCGA-23-1122	3.25753	1	3.25052	2.54106	5.17823	7.39943	2.66656	5.41053	1.34483	high
TCGA-23-1123	2.78904	1	3.46095	6.54403	5.91826	8.76686	3.94151	6.48892	0.354964	low
TCGA-23-1809	0.0438356	0	3.39259	2.85532	3.52483	5.73098	2.51652	3.01982	1.11807	high
TCGA-23-2077	9.65753	0	3.13998	4.33326	5.60416	6.95726	2.95023	5.4017	1.14452	high
TCGA-23-2078	7.29041	0	4.37867	5.82019	5.06241	6.12091	4.17362	3.71422	0.592895	low
TCGA-23-2084	4.15342	1	2.7951	2.30324	5.86649	8.00992	2.46293	5.17169	1.86886	high
TCGA-24-0966	0.635616	0	3.72086	1.89455	4.29586	6.5853	2.29268	4.54124	1.68153	high
TCGA-24-0970	0.969863	1	3.97174	1.59329	4.70361	4.81732	2.43526	4.50185	2.90096	high
TCGA-24-0979	3.46301	1	2.65448	2.11223	4.0356	5.55595	2.31758	8.39818	0.897699	low
TCGA-24-0982	1.86027	1	3.32766	3.32169	3.85264	6.61139	2.78115	9.15221	0.445941	low
TCGA-24-1103	4.50959	1	2.29303	2.31367	3.58772	4.84431	2.40571	9.23708	0.636856	low
TCGA-24-1104	5.29589	1	2.76197	3.81377	5.61073	6.10785	3.53082	5.98246	0.878874	low
TCGA-24-1413	0.526027	0	2.84831	2.69837	4.97557	8.53755	2.42815	8.63401	0.719567	low
TCGA-24-1416	0.531507	0	4.02841	1.5284	4.43449	6.70698	2.59685	7.83586	1.13979	high
TCGA-24-1417	0.652055	0	3.78335	5.29423	6.40747	8.77161	3.49597	8.08686	0.643014	low
TCGA-24-1418	0.665753	0	6.30075	3.7505	5.20521	6.85731	3.09404	3.92104	2.11846	high
TCGA-24-1419	0.654795	0	2.46406	1.51191	3.65778	7.30783	2.26914	5.88678	0.764002	low
TCGA-24-1422	0.0630137	1	4.93751	3.10317	6.29905	5.70683	2.89364	7.40239	2.93405	high
TCGA-24-1423	0.520548	0	2.92549	4.14651	3.68177	6.2935	2.46744	8.09764	0.48424	low
TCGA-24-1424	0.50137	0	3.31061	4.22052	5.33364	7.32538	2.76705	5.70874	1.06273	high
TCGA-24-1425	0.49589	0	5.02703	2.89398	5.97844	5.83008	3.08933	9.07876	1.88513	high
TCGA-24-1426	0.446575	0	2.90262	1.5521	5.25092	6.87444	2.31143	4.95143	2.17153	high
TCGA-24-1427	0.40274	0	4.73062	3.48612	5.89176	5.15918	3.93387	7.68383	1.21879	high
TCGA-24-1428	1.44932	0	2.31896	3.10107	5.34374	7.38348	3.20204	5.47374	0.796949	low
TCGA-24-1430	2.36438	1	3.45348	2.15601	3.82822	4.52091	2.36998	7.37239	1.24091	high
TCGA-24-1431	1.59726	1	3.03745	1.89823	5.05219	6.04183	2.47075	7.48147	1.53628	high
TCGA-24-1434	1.55616	1	4.90892	4.60404	6.54052	5.88053	2.83776	3.92378	3.89396	high
TCGA-24-1435	3.6274	1	3.75445	2.58472	6.25003	6.84479	2.82168	8.06479	1.91089	high
TCGA-24-1464	1.03836	1	2.46144	4.37325	4.79338	6.91398	2.79952	8.33318	0.527986	low
TCGA-24-1467	8.83288	1	2.8913	3.86728	4.6075	6.75388	2.73383	9.62908	0.525225	low
TCGA-24-1469	0.758904	0	3.31379	3.34863	4.28882	6.79678	2.7543	8.03347	0.613408	low
TCGA-24-1470	0.287671	0	2.8573	6.08784	5.88685	7.64213	3.87935	7.68682	0.371077	low
TCGA-24-1471	0.0986301	0	2.86881	2.58134	5.58375	6.24841	2.54214	9.03285	1.36403	high
TCGA-24-1474	1.85205	1	2.98605	1.79568	6.1974	7.48843	2.6132	3.28147	3.05517	high
TCGA-24-1550	3.42192	1	5.93893	4.04395	6.50365	6.95639	3.12016	3.75274	3.57537	high
TCGA-24-1551	4.32603	1	2.36728	3.418	6.10445	6.5277	3.0958	8.52524	1.00997	low
TCGA-24-1552	3.44932	1	4.44681	1.87007	4.58301	6.73931	2.46281	6.06774	1.66987	high
TCGA-24-1562	3.79178	1	4.47202	2.28852	4.84765	5.41971	2.80068	7.56197	1.58672	high
TCGA-24-1565	0.854795	1	3.15292	1.64995	5.16533	6.8017	3.03408	5.50812	1.31253	high
TCGA-24-1603	7.51233	1	2.25253	2.36199	4.73651	7.08266	2.40217	8.30803	0.81988	low
TCGA-24-1616	3.1863	1	2.38239	1.56238	4.36971	4.22126	2.30537	8.68838	1.36313	high
TCGA-24-1842	0.693151	0	3.20724	4.25687	5.70596	6.95177	3.42499	6.14357	0.848324	low
TCGA-24-1843	0.290411	0	3.05247	3.49133	5.63738	7.19751	3.54544	7.60503	0.669998	low
TCGA-24-1844	0.309589	0	3.24721	1.51521	4.21118	5.15097	2.32004	8.16165	1.33317	high
TCGA-24-1845	0.317808	0	1.96181	3.74872	4.62109	8.17001	2.47899	9.77726	0.394725	low
TCGA-24-1846	0.364384	0	3.25263	4.10714	5.86452	7.39336	2.70651	8.14532	1.09444	high
TCGA-24-1847	0.939726	0	2.98454	6.32714	5.78141	5.14228	4.32221	7.64699	0.423541	low
TCGA-24-1850	0.460274	0	3.84614	5.43844	6.0158	4.52175	2.84368	7.93604	1.75982	high
TCGA-24-2024	4.84658	1	3.89757	4.46121	5.30329	5.1703	2.51626	8.01197	1.5412	high
TCGA-24-2033	1.53973	1	4.52171	2.10521	5.21268	4.22937	2.40377	7.63568	3.13525	high
TCGA-24-2035	2.34795	1	5.01377	5.31992	6.31981	5.14835	3.29943	4.81966	2.49879	high
TCGA-24-2036	5.33425	1	3.29672	1.60166	4.782	5.6577	2.2728	6.39173	2.02003	high
TCGA-24-2038	3.70959	1	2.5347	1.49482	4.42033	4.40816	2.26857	7.54372	1.63255	high
TCGA-24-2254	4.75616	1	3.82394	2.78639	5.85548	6.44447	2.38126	8.50855	2.0799	high
TCGA-24-2261	0.0657534	1	4.10548	5.80632	6.44551	7.10792	3.72664	7.08648	0.856232	low
TCGA-24-2262	0.030137	1	5.13989	3.90365	5.18037	5.98896	3.17272	7.54217	1.21504	high
TCGA-24-2267	3.96164	1	3.51676	6.42784	6.02496	7.67517	4.1571	8.35178	0.336368	low
TCGA-24-2271	2.63562	1	5.70002	5.49546	4.22848	6.80405	3.84272	6.09044	0.443876	low
TCGA-24-2280	5.87123	0	5.04719	3.28257	5.06011	6.08179	3.33503	6.45742	1.23009	high
TCGA-24-2281	3.71781	0	2.4857	6.11642	5.35243	5.57006	3.26954	8.83757	0.495205	low
TCGA-24-2288	0.0684932	1	4.80748	5.09532	5.72431	7.6124	4.19036	5.795	0.598471	low
TCGA-24-2289	5.6137	1	4.95065	2.16717	6.05954	7.4923	2.81765	6.45049	2.49466	high
TCGA-24-2290	3.01918	1	4.6226	2.42859	5.94577	7.22451	3.05281	4.28364	2.44642	high
TCGA-24-2293	1.3863	1	5.2459	4.89834	6.02336	6.50863	3.44413	6.22156	1.458	high
TCGA-24-2298	4.43836	1	4.08546	2.44558	4.5485	7.77463	2.50406	6.20245	1.11093	high
TCGA-25-1312	0.0849315	1	4.63565	1.63899	5.09152	6.75226	2.7197	5.33162	2.13916	high
TCGA-25-1313	2.24658	1	3.75345	2.52468	6.5018	8.52498	2.98757	9.08668	1.29033	high
TCGA-25-1315	4.33699	1	2.40801	1.59739	3.70053	7.42192	2.297	6.34492	0.697403	low
TCGA-25-1316	3.50411	1	3.43636	3.30141	4.62577	5.08757	3.06438	2.38013	1.58593	high
TCGA-25-1319	5.41644	1	2.35554	2.16469	5.56857	7.62542	2.78255	6.86087	1.09757	high
TCGA-25-1320	3.16438	1	4.79708	3.33517	5.84812	7.06532	2.86828	7.1195	1.7871	high
TCGA-25-1321	2.83014	1	2.74873	2.05176	4.63961	6.34221	2.43512	7.16994	1.1512	high
TCGA-25-1323	1.08219	1	3.20694	1.84078	4.75431	6.85794	2.50674	6.16229	1.34002	high
TCGA-25-1326	3.42192	1	4.11466	3.00085	6.15683	5.22173	3.13918	4.79843	2.93709	high
TCGA-25-1328	5.50411	1	3.97133	2.70456	5.32142	4.98286	2.65776	8.70995	1.79062	high
TCGA-25-1329	1.25205	1	4.75157	2.54482	5.43329	6.03805	2.94105	3.35588	2.82222	high
TCGA-25-2042	1.08493	1	5.79033	3.08709	5.99418	5.26315	3.71022	5.66535	2.37282	high
TCGA-25-2391	4.08767	1	2.12484	1.91907	5.37892	7.47612	2.73845	10.2182	0.720264	low
TCGA-25-2392	0.0849315	1	2.46918	2.28712	6.74763	7.93362	3.61673	6.02931	1.23308	high
TCGA-25-2393	3.16986	1	2.18507	3.67748	5.05825	3.92808	2.64669	7.53366	1.32198	high
TCGA-25-2396	0.252055	1	3.64957	3.95649	5.18604	6.89965	3.14977	7.28848	0.787346	low
TCGA-25-2398	3.75068	1	4.85278	5.35723	5.47696	5.61978	2.64294	7.18773	1.66789	high
TCGA-25-2399	1.66575	1	4.24545	2.73977	5.86956	7.87389	2.85886	7.47989	1.46536	high
TCGA-25-2400	3.50137	1	2.85514	2.28059	4.9638	5.61929	2.4353	9.44979	1.19249	high
TCGA-25-2401	0.246575	1	4.65724	4.4332	6.69995	7.7558	3.36768	6.78203	1.52323	high
TCGA-25-2404	2.41918	1	4.2851	3.68809	5.32195	7.01881	2.72328	7.88194	1.19087	high
TCGA-25-2409	2.24932	1	4.43595	2.393	5.97152	6.42139	2.94548	4.56133	2.88809	high
TCGA-29-1688	6.57534	1	3.26269	4.11812	6.20226	8.36523	2.95632	7.55756	0.989887	low
TCGA-29-1691	4.0274	1	2.98217	3.72756	5.29439	6.61523	2.67499	4.776	1.40271	high
TCGA-29-1693	8.48219	0	3.44705	3.60354	5.0941	7.59663	2.56499	6.88378	1.00302	low
TCGA-29-1694	3.25205	1	3.16269	2.24361	5.21347	6.7455	2.49127	8.34418	1.28032	high
TCGA-29-1695	3.36712	1	4.12599	6.00723	5.83354	6.22998	2.94618	6.96294	1.18838	high
TCGA-29-1696	2.8274	1	2.3937	3.05635	4.18106	6.55274	2.47266	8.42578	0.600698	low
TCGA-29-1697	2.6	1	4.18413	2.016	4.18006	8.82538	2.34786	4.51618	1.09298	high
TCGA-29-1701	1.41096	1	3.73171	5.15226	5.57435	7.9114	3.01209	5.71562	0.877992	low
TCGA-29-1703	4.9726	1	2.25137	2.54886	4.9392	6.40043	2.45733	6.89735	1.13241	high
TCGA-29-1705	1.52055	1	3.79542	2.01092	5.55529	4.31129	2.76352	5.53075	3.23956	high
TCGA-29-1707	3.49863	0	1.84889	1.82611	5.43727	7.84645	2.60004	9.87083	0.751487	low
TCGA-29-1710	2.60548	1	4.34598	4.85603	6.27949	6.7032	4.35761	5.30374	0.84176	low
TCGA-29-1711	2.88493	0	2.75179	4.70207	5.93339	6.77042	3.5278	9.44663	0.548487	low
TCGA-29-1761	1.44658	1	2.90055	5.25436	5.18315	5.344	2.89239	8.03001	0.807823	low
TCGA-29-1762	7.21644	1	2.62008	1.49482	4.70489	5.78224	2.23425	8.25933	1.40193	high
TCGA-29-1763	5.56712	0	3.47475	1.95234	5.25265	7.9309	2.90756	8.35997	0.897192	low
TCGA-29-1766	3.28493	1	4.06639	4.73617	5.12467	7.42314	2.97974	7.32592	0.74442	low
TCGA-29-1768	2.60822	1	4.19663	4.31301	6.10282	6.62205	3.28582	10.2993	0.921406	low
TCGA-29-1769	1.91507	0	3.6273	4.70439	5.19902	7.88674	3.02215	6.50378	0.69491	low
TCGA-29-1770	2.03014	0	3.53072	1.97489	5.01722	5.35725	2.6753	3.05072	2.68777	high
TCGA-29-1774	1.44384	0	3.07886	1.6576	3.29012	4.49437	2.43667	5.99148	1.05814	low
TCGA-29-1776	0.986301	0	3.7419	2.3975	5.02622	6.77183	2.83242	8.57574	1.00512	low
TCGA-29-1777	1.02466	0	3.21892	4.51343	4.8498	7.11215	3.36043	7.85378	0.444952	low
TCGA-29-1778	1.24384	0	2.84787	3.20442	4.88863	6.54938	3.62994	9.553	0.396728	low
TCGA-29-1781	0.69863	0	2.24999	6.56868	6.24788	7.37688	5.01942	5.67881	0.236981	low
TCGA-29-1783	0.60274	0	2.74438	3.89886	6.19161	6.29228	3.16224	6.51744	1.32831	high
TCGA-29-1784	0.446575	0	1.99729	6.71374	6.13514	7.26865	3.89907	5.13089	0.452707	low
TCGA-29-1785	3.02466	1	2.82698	6.297	5.52003	6.82207	3.27166	4.80272	0.693942	low
TCGA-29-2427	5.20548	0	3.41739	6.07519	6.31165	7.16124	3.99755	7.37055	0.542942	low
TCGA-29-A5NZ	2.98082	1	4.1698	3.62012	5.51292	6.66992	2.59688	4.52219	2.16216	high
TCGA-30-1714	3.1726	1	2.83586	3.33036	3.75283	4.11167	2.17814	6.49856	1.18924	high
TCGA-30-1718	4.32603	1	3.56241	3.87816	5.29597	7.70856	3.14152	9.60503	0.554117	low
TCGA-30-1853	3.02192	1	3.98624	1.56561	2.74855	5.25426	2.22417	3.53401	1.27306	high
TCGA-30-1857	0.0219178	1	4.29939	3.66037	5.48123	5.03322	3.04544	3.19376	2.57993	high
TCGA-30-1862	0.509589	1	4.36669	3.49717	4.92083	6.24106	3.3509	4.62064	1.13944	high
TCGA-30-1891	2.50411	1	4.15729	2.43683	5.64912	4.85123	3.33865	2.82835	2.92674	high
TCGA-31-1950	1.56438	0	2.04338	6.16836	5.01437	8.73159	3.21657	7.01644	0.265663	low
TCGA-31-1953	0.558904	0	3.5066	5.04241	6.24476	6.96886	3.308	4.71764	1.32348	high
TCGA-31-1959	0.183562	0	3.9858	4.26198	5.93798	7.21848	4.02675	4.12512	0.912424	low
TCGA-57-1586	1.86027	0	2.56142	4.26986	4.34817	6.54394	2.81289	6.63155	0.559799	low
TCGA-57-1993	2.09041	0	4.08124	1.80047	5.41787	6.76406	2.48327	6.83337	2.15695	high
TCGA-57-1994	2.08493	0	2.85169	6.86065	5.46668	5.85079	4.0195	5.78616	0.422541	low
TCGA-59-2348	15.0164	0	4.10471	3.17431	5.10613	7.28621	3.03149	5.04796	1.19112	high
TCGA-59-2350	1.86027	1	2.5966	2.41076	5.02639	7.92425	2.60728	5.59771	1.02504	low
TCGA-59-2351	9.67671	0	3.58062	3.34502	5.76595	5.85221	4.06011	8.61682	0.678345	low
TCGA-59-2352	0.783562	1	3.0324	5.3012	4.66649	7.10144	3.5395	9.35291	0.264702	low
TCGA-59-2354	2.86575	1	4.96221	4.29066	6.07979	7.03573	3.6303	6.11694	1.26412	high
TCGA-59-2355	0.178082	1	4.64979	3.92377	5.20361	6.23849	2.72322	8.10044	1.3174	high
TCGA-59-2363	0.452055	0	2.8938	3.0001	3.9402	6.65497	2.32457	10.1086	0.530368	low
TCGA-59-A5PD	1.70959	1	2.81115	4.00389	4.231	2.97322	2.47435	8.96129	1.07067	high
TCGA-5X-AA5U	0.989041	0	3.045	1.96159	3.25952	5.84878	2.31377	5.26395	0.89972	low
TCGA-61-1725	2.61918	0	3.33236	3.50492	5.51899	6.15629	2.76721	7.42884	1.33788	high
TCGA-61-1728	2.32329	0	2.59249	2.33966	4.85676	4.64889	2.49026	6.61825	1.67958	high
TCGA-61-1733	2.64932	0	4.05131	3.9276	4.95144	7.84111	2.57183	3.59181	1.37565	high
TCGA-61-1736	4.06575	1	2.88121	1.62511	5.31284	6.09727	2.69519	8.30151	1.38962	high
TCGA-61-1737	3.73699	0	4.34767	6.83267	6.12169	7.07564	2.82741	8.28218	1.01393	low
TCGA-61-1738	2.98356	1	1.93748	3.52027	4.95901	8.64268	2.99366	4.93326	0.546151	low
TCGA-61-1741	2.80548	1	3.53813	5.27263	5.27974	8.18497	3.25679	6.68711	0.524408	low
TCGA-61-1900	0.482192	0	5.45398	3.46703	3.71034	4.73263	2.53371	7.76766	1.20416	high
TCGA-61-1907	2.60822	0	1.89564	6.17365	5.82121	8.1232	4.10091	10.2895	0.174562	low
TCGA-61-1910	3.08767	0	2.15735	1.92363	4.82604	7.60878	2.30254	4.63967	1.29579	high
TCGA-61-1911	3.54247	0	3.60597	7.02673	5.41173	7.44184	4.33785	5.75493	0.286177	low
TCGA-61-1914	4.71781	0	2.76148	5.03131	5.672	7.08196	2.87278	8.75429	0.702324	low
TCGA-61-1919	3.18082	1	4.44893	6.75139	5.87976	6.62162	3.26721	6.2649	0.95838	low
TCGA-61-1995	0.167123	0	2.53186	2.16189	5.83979	5.66958	3.59044	6.85748	1.1373	high
TCGA-61-1998	0.460274	0	3.25208	2.26964	6.08148	5.16907	2.70163	7.1962	2.68795	high
TCGA-61-2000	1.20822	0	2.46746	3.4984	5.13418	6.70839	2.60108	9.61151	0.728138	low
TCGA-61-2002	1.49863	0	3.83897	5.92871	5.72431	5.7224	3.54645	6.41361	0.863158	low
TCGA-61-2003	0.334247	0	3.50055	4.13195	5.60243	6.00634	3.38749	3.07801	1.48837	high
TCGA-61-2008	2.55342	0	4.22787	5.78925	4.93163	5.7641	3.30312	7.94608	0.622721	low
TCGA-61-2009	3.32055	0	4.05163	5.53532	6.28913	5.25886	3.15012	5.14158	2.0358	high
TCGA-61-2012	2.55342	0	2.89739	5.38777	5.69163	4.72963	3.79044	4.61472	0.956773	low
TCGA-61-2088	0.39726	0	2.22899	1.93369	3.9994	5.62156	2.31556	6.66387	0.993727	low
TCGA-61-2092	4.30959	0	3.52638	1.59881	3.07818	5.54715	2.64569	9.64617	0.506821	low
TCGA-61-2101	4.62466	1	3.95542	2.32033	4.63772	4.54909	2.44257	7.04181	1.99026	high
TCGA-61-2102	0.539726	1	7.26746	1.56909	6.07924	4.68525	2.40657	3.12895	13.7889	high
TCGA-61-2104	6.40548	0	3.2454	5.68143	5.53181	8.40651	3.39803	7.30548	0.434267	low
TCGA-61-2109	1.72329	1	2.2883	1.57466	4.88042	7.46264	2.60993	6.37751	1.00881	low
TCGA-61-2110	3.70959	1	2.72842	1.58845	4.54674	4.44359	2.59009	7.30964	1.49033	high
TCGA-61-2111	10.4795	0	2.30925	2.94306	4.93334	5.7825	3.4039	7.91822	0.600655	low
TCGA-61-2113	1.85205	1	4.56645	5.10887	6.17069	8.49938	3.37876	7.02259	0.873803	low
TCGA-OY-A56Q	1.57808	0	2.14508	1.6775	3.01072	4.96292	2.25753	7.47851	0.659567	low
TCGA-VG-A8LO	0.0657534	1	2.805	2.74773	3.75165	6.47049	2.34662	5.74607	0.81098	low
TCGA-WR-A838	0.832877	1	3.74027	1.5596	3.09858	6.97347	2.15953	8.72977	0.61704	low
