# Supplementary material for: Immune Cell Infiltration Landscape of Ovarian Cancer to Identify Prognosis and Immunotherapy-Related Genes to Aid Immunotherapy
Source: Front Cell Dev Biol. 2021 Nov 3;9:749157. doi: 10.3389/fcell.2021.749157 (PMC8595115; doi:10.3389/fcell.2021.749157)
Supplement: Supplementary file 12 [file Table4.XLSX]

## Sheet: Sheet1
gene	signature-group
PKP2	A
CLEC2L	A
KAZALD1	A
NDUFA4L2	A
GCK	A
SYTL2	A
MDK	A
APCDD1	A
ZNF571-AS1	A
YBX2	A
COLEC12	A
OMD	A
FCGBP	A
FBXO17	A
GNG2	A
AXL	A
OLFML3	A
TMEM119	A
GAS7	A
FGF1	A
CPED1	A
F13A1	A
TCN1	A
ADAMTSL1	A
RASSF2	A
IFFO1	A
MAF	A
TIMP3	A
TMEM101	A
TMEM200A	A
KLF2	A
COMP	A
C6	A
CXCL12	A
ITGBL1	A
GPR176	A
SCGB3A1	A
SOX4	A
AGPAT4	A
PPFIA4	A
RCOR2	A
SDK1	A
SIGLEC15	A
PTX3	A
MAPK8IP1	A
PHGDH	A
SERPINB2	A
ZNF703	A
PRSS33	A
AXIN2	A
GYPC	A
ITM2A	A
NAGS	A
PLEKHO1	A
FSTL3	A
MATR3	A
STC2	A
ANKRD29	A
DPEP1	A
LRIG1	A
ZSWIM5	A
ANGPT2	A
TMPRSS2	A
MXRA8	A
CNN1	A
FAM189A2	A
FOXA2	A
PTPRN2	A
KITLG	A
DOCK4	A
MCC	A
PROK1	A
LYVE1	A
CHGB	A
MAMLD1	A
LAMA2	A
GNG4	A
CYP3A5	A
ABCC1	A
CHDH	A
MYO1B	A
ATAT1	A
PLA2G4A	A
OBSCN	A
MYO10	A
PLEKHG4B	A
PPM1H	A
DPY19L3	A
SLC12A5	A
KIAA1549	A
ZNF608	A
LRIG3	A
CA8	A
ALDH1A1	A
CD207	A
VANGL2	A
PAM	A
ARNT2	A
ACKR3	A
MEX3A	A
FSCN1	A
CLIC3	A
IGSF9	A
ZNF300	A
IGFBP6	A
COL9A2	A
ENO2	A
PLXNA4	A
PLS3	A
S100B	A
MNX1	A
PLXND1	A
CSPG4	A
CRB2	A
COL8A2	A
AOC3	A
ZNF521	A
LOXL1	A
PLN	A
FAM50B	A
OLFML2A	A
EMILIN1	A
ESM1	A
CA9	A
ITLN1	A
NLRP1	A
MAMSTR	A
BCAN	A
CD93	A
DNAJB5	A
PCAT6	A
CIART	A
CDH18	A
MGARP	A
CDKN1A	A
SBK1	A
BACH2	A
PDE3B	A
ADH1B	A
LSAMP	A
ZFPM2	A
ZFHX4	A
TBC1D4	A
CIDEC	A
HAS1	A
MRVI1	A
PRG4	A
IGF1	A
TSPAN18	A
NEGR1	A
COL14A1	A
PODN	A
GFRA1	A
HIC1	A
LMOD1	A
SNCA	A
FAM218A	A
NEURL1	A
PLIN1	A
TMEM132A	A
APOD	A
ACVR1C	A
CCND2	A
SPARCL1	A
HGF	A
CAMK1	A
RERGL	A
P4HA1	A
FCGRT	A
SESN1	A
ENG	A
CLDN5	A
EMCN	A
TEK	A
FRZB	A
MMP28	A
FOLR2	A
HMGB3	A
VASH1	A
FCER1A	A
CADM1	A
RASA3	A
PRKACB	A
OSR1	A
MGP	A
FZD3	A
CNRIP1	A
CPVL	A
GAS1	A
EDC4	A
SIX4	A
ANKRD10-IT1	A
TMTC4	A
PFKFB4	A
MAN1C1	A
SAPCD2	A
LAMA5	A
RERG	A
DNA2	A
ARHGAP20	A
IGFBP7	A
TCF21	A
BEST4	A
ANGPTL4	A
FGFRL1	A
GZMH	B
CD3D	B
NKG7	B
CD27	B
CXCR6	B
CD8A	B
LCK	B
CXCL13	B
CCL5	B
CD7	B
LAG3	B
GZMB	B
CD79A	B
EHF	B
MZB1	B
IGKC	B
GZMA	B
MMP9	B
GPR34	B
FCGR2A	B
MS4A7	B
GPR65	B
TLR7	B
C3AR1	B
CX3CR1	B
MS4A6A	B
MNDA	B
GAL3ST4	B
RNASE6	B
MPEG1	B
LAPTM5	B
LINC01094	B
CD4	B
EVI2A	B
VSIG4	B
LPAR5	B
CSF1R	B
CYBB	B
TLR4	B
MSR1	B
OLR1	B
MS4A4A	B
ITGAM	B
FGL2	B
C1QC	B
ITGB2	B
ALOX5AP	B
CD163	B
FPR3	B
ITGA4	B
SPP1	B
TLR2	B
ATP8B1	B
TREM2	B
C1QB	B
GIMAP6	B
IGHG1	B
CD14	B
MAFB	B
RGS1	B
TGFBI	B
SLCO2B1	B
EPB41L3	B
IGLL5	B
FCRL5	B
PTPRC	B
EVI2B	B
SIGLEC1	B
HCK	B
TNFSF13B	B
IGHV1-69	B
GAS6	B
GPR183	B
C5AR1	B
HLA-DQA1	B
ST6GAL1	B
IL18	B
SPAG4	B
C6orf223	B
SLC40A1	B
MS4A1	B
CCL19	B
FDCSP	B
CXCL9	B
CD84	B
TM6SF1	B
DOCK2	B
CD2	B
SELPLG	B
IL10RA	B
SLAMF8	B
CD53	B
AIF1	B
IKZF1	B
RCSD1	B
MYO1F	B
SASH3	B
P2RY13	B
NCKAP1L	B
CCR5	B
FCGR2B	B
CD37	B
SLC7A7	B
TRAC	B
ARHGAP9	B
LAT2	B
TRAF3IP3	B
IGSF6	B
SNX20	B
NPL	B
FLI1	B
CLEC4A	B
GIMAP4	B
PIK3R5	B
APBB1IP	B
GIMAP8	B
IL16	B
RGS18	B
C1QA	B
IRF8	B
BIN2	B
WIPF1	B
TLR8	B
LAIR1	B
BCL11B	B
CD247	B
RTN1	B
WDFY4	B
CD3E	B
PTPN22	B
LST1	B
ITGAL	B
CD86	B
KLRB1	B
VNN3	B
BTK	B
TRBC1	B
CD48	B
IL2RB	B
SAMSN1	B
DOK2	B
TBXAS1	B
TFEC	B
C16orf54	B
GZMK	B
AOAH	B
GIMAP1	B
PIK3CG	B
PLXNC1	B
HCLS1	B
ITK	B
LILRB4	B
ADAP2	B
PLD4	B
IL21R	B
LCP2	B
NLRP3	B
SLC9A9	B
DOCK8	B
SIGLEC10	B
TNFAIP8L2	B
CD96	B
LYZ	B
AGR2	B
CRTAM	B
HAVCR2	B
CMKLR1	B
ZAP70	B
FERMT3	B
SIRPB2	B
TAGAP	B
MFNG	B
SLA	B
GDF15	B
LY86	B
CSF2RA	B
LPAR6	B
CLEC10A	B
DOCK10	B
ENTPD1	B
PRKCB	B
GIMAP7	B
HOXA10	B
CD300LF	B
DOCK11	B
CYTIP	B
OASL	B
RHOH	B
CCR2	B
LSP1	B
STAB1	B
ABI3	B
PPP1R16B	B
IL2RG	B
LILRB2	B
ARHGAP30	B
FCGR1B	B
CD52	B
MAN2B1	B
APOE	B
CD33	B
RASAL3	B
PREX1	B
TYROBP	B
ZEB2	B
PLCB2	B
NCF4	B
LCP1	B
SLAMF7	B
PTGER4	B
LY96	B
ARHGEF6	B
WAS	B
LDHA	B
PRF1	B
TNFSF8	B
NLRC3	B
GAPT	B
ISG15	B
ACE2	B
CXCL6	B
STC1	B
GLIPR1	B
LILRB1	B
FCER1G	B
C1orf162	B
APOC1	B
NCF1	B
CD180	B
FCGR2C	B
PLEK	B
PTPRO	B
CYTH4	B
SPI1	B
ADM	B
TSPAN13	B
CD300A	B
DDIT4	B
NFAM1	B
CLEC7A	B
RASSF4	B
GMFG	B
CTSW	B
SIRPA	B
ARHGAP31	B
EOMES	B
TIGIT	B
CORO1A	B
LRRK2	B
NT5C3A	B
CALHM2	B
INPP5D	B
CCL4	B
CSF2RB	B
C4BPA	B
CXCL1	B
NAPSB	B
HP	B
DDIT3	B
IFI6	B
MICAL1	B
C9orf152	B
NAMPT	B
CYP24A1	B
IFI44	B
ADCY7	B
OAS1	B
CST7	B
IDO1	B
ZNF683	B
ANKRD22	B
IFI44L	B
HMOX1	B
VEGFA	B
EGLN3	B
NCF2	B
HLA-DQB2	B
TFF1	B
CELF2	B
CXCL3	B
S100A8	B
LYSMD2	B
SP110	B
RTP4	B
UBE2L6	B
CASP1	B
PARP9	B
SLC2A6	B
RSAD2	B
SAMD9L	B
TLR3	B
TNF	B
DDX60	B
CMPK2	B
TRIM22	B
B2M	B
TNFSF10	B
KLK7	B
GBP1	B
HK2	B
HLA-DPA1	B
EPSTI1	B
IFIT3	B
IFI16	B
HLA-DRA	B
PSMB9	B
CXCL5	B
CXCL8	B
EMB	B
CLEC2B	B
AIM2	B
LAMP3	B
OAS2	B
IFIT1	B
SERPING1	B
CXCL11	B
CXCL10	B
PLSCR4	B
MX2	B
HLA-DMA	B
SAMD9	B
HLA-DPB1	B
GBP4	B
IFIH1	B
MX1	B
IFIT2	B
IFI27	B
NTN4	B
GBP5	B
SIRPG	B
CXCR3	B
GPR171	B
HCST	B
CD3G	B
GBP1P1	B
CLEC5A	B
IKZF3	B
FCN1	B
CD38	B
CD1A	B
SGPP2	B
TMEM54	B
FASLG	B
SH2D1A	B
THEMIS	B
IFNG	B
PYHIN1	B
GZMM	B
GPR18	B
SIT1	B
LY9	B
SLA2	B
TRAT1	B
P2RY10	B
PCED1B-AS1	B
SLAMF1	B
PTPN7	B
UBASH3A	B
CTLA4	B
KLRD1	B
CD8B	B
ICOS	B
CD5	B
XCL1	B
SLAMF6	B
RAC2	B
SIGLEC8	B
TRG-AS1	B
S1PR4	B
STX11	B
IL12RB1	B
PLA2G2D	B
CD72	B
PSTPIP1	B
CFD	B
ASNS	B
VAMP5	B
RNF183	B
CD6	B
IRF4	B
CCR7	B
LAX1	B
STAT4	B
ICAM3	B
TC2N	B
P2RY14	B
USP28	B
PDCD1	B
MEI1	B
IGHM	B
SERPINA3	B
TNFRSF9	B
CCNG1	B
TBC1D10C	B
TMEM176B	B
DDX58	B
CCDC160	B
MYO1G	B
CPD	B
EBI3	B
PIK3R3	B
IL2RA	B
CLEC4E	B
STEAP1	B
ARHGAP26	B
MAP4K1	B
CCL20	B
TNFRSF17	B
CXADR	B
CFB	B
GLRX	B
TNFRSF21	B
LRRC55	B
DERL3	B
C2orf88	B
TNFAIP2	B
CXCL2	B
GATA3	B
OAS3	B
S100A7	B
IGLV1-44	B
TACR1	B
EMP3	B
ADAMDEC1	B
WFDC2	B
HPGDS	B
ATP8B4	B
GSN	B
MMRN2	B
TMTC1	B
APOBEC3G	B
CARD16	B
ISG20	B
PCED1B	B
ADAM8	B
BATF	B
BATF2	B
IFI35	B
APOL6	B
PLIN2	B
CCDC88C	B
SELL	B
HOOK2	B
HLA-F	B
PDK1	B
GIMAP2	B
FBXO6	B
APOL3	B
ETV7	B
KLHDC7B	B
GBP2	B
HLA-A	B
PLSCR1	B
APOL1	B
GTF2I	B
ANPEP	B
PSMB8	B
CD74	B
SLC15A3	B
ZBP1	B
CCL8	B
TAP1	B
PHACTR1	B
HCP5	B
CST6	B
TNFAIP3	B
FXYD3	B
ACP5	B
NLRC5	B
MMP12	B
BLNK	B
PLAC8	B
IGLV6-57	B
CHCHD10	B
SKAP1	B
IFITM1	B
PTGS2	B
LY6E	B
CSTA	B
SECTM1	B
ITGA2	B
LAMB3	B
LAMC2	B
PDCL2	B
TRPV2	B
CD1E	B
HSH2D	B
GPR68	B
STXBP6	B
FGR	B
TMEM176A	B
PARP14	B
MDFIC	B
GPR84	B
SAT1	B
MFHAS1	B
VNN1	B
TMEM123	B
MPZL2	B
IGLL3P	B
OSMR	B
SLC12A2	B
ANKRD36BP2	B
SLPI	B
PDZK1IP1	B
SGMS1	B
SLC28A3	B
RCN1	B
SLC34A2	B
AHR	B
LILRA2	B
GPR82	B
MEF2C	B
FFAR4	B
MILR1	B
PKIB	B
DRAM2	B
HNMT	B
SLC37A2	B
GPT2	B
DNMT3B	B
TLR1	B
TPX2	B
RRAD	B
CHAC1	B
ALOX5	B
SLC2A1	B
KCTD12	B
C1orf116	B
STEAP4	B
LGALS3	B
CSF1	B
CSGALNACT1	B
IRAK2	B
MAP3K8	B
GNA15	B
IER3	B
PLAUR	B
ATP11A	B
CEBPA	B
PLA1A	B
IGLJ3	B
S100A9	B
DPT	B
IGHD	B
ZC3H12D	B
P2RY8	B
IL7R	B
PRR15	B
NUPR1	B
C2CD4A	B
SERINC2	B
SDSL	B
FMO3	B
ADIPOQ	B
TIMP4	B
P2RY12	B
DPEP2	B
LYL1	B
RASGRP4	B
ARRB2	B
TMEM86A	B
PRAM1	B
HVCN1	B
ARL11	B
GPRIN3	B
STIL	B
CAMK4	B
CSF3R	B
BNIP3	B
CCL7	B
ITGB8	B
ARHGDIB	B
IGSF21	B
GGTA1P	B
APOBR	B
ENPP2	B
LMO4	B
SRGN	B
CAPN13	B
TRIM69	B
SP100	B
EIF2AK2	B
HERC5	B
NMI	B
CYP2B7P	B
DDX60L	B
HERC6	B
PARP12	B
IFITM3	B
XAF1	B
GBP3	B
BOLA3	B
EFR3A	B
A2M	B
LRMP	B
RNASE1	B
SDS	B
PAX8	B
FGD2	B
BLVRB	B
CENPF	B
PLAGL2	B
ME1	B
KIF14	B
PIK3IP1	B
TACC1	B
TXNIP	B
CAPN12	B
CFH	B
FKBP5	B
SOD2	B
