# Supplementary material for: Immune Cell Infiltration Landscape of Ovarian Cancer to Identify Prognosis and Immunotherapy-Related Genes to Aid Immunotherapy
Source: Front Cell Dev Biol. 2021 Nov 3;9:749157. doi: 10.3389/fcell.2021.749157 (PMC8595115; doi:10.3389/fcell.2021.749157)
Supplement: Supplementary file 13 [file Table10.XLSX]

## Sheet: Sheet1
id	futime	fustat	C2ORF88	CD3G	CXCL9	EHF	MAFB	VSIG4	ZFHX4	riskScore	risk
GSM4153784	3.27123	0	8.81366	8.45423	9.97396	12.4541	7.30244	6.41359	5.21289	-0.741175	low
GSM4154101	1.8137	0	5.44428	12.0853	11.2289	10.8556	6.78392	9.3903	5.90349	-0.674524	low
GSM4153781	1.03836	1	5.19886	6.86206	5.29187	11.4561	11.6869	0	0	-0.548461	low
GSM4153880	2.45753	1	6.07339	10.2395	5.81493	12.7326	6.08554	6.12916	5.55761	-0.488129	low
GSM4153809	2.23836	0	9.02925	10.9814	11.2911	11.7861	9.4859	8.25474	5.70164	-0.476342	low
GSM4153965	3.11507	0	11.1824	9.66045	5.14468	12.1304	7.05167	5.17942	6.01818	-0.44305	low
GSM4153926	2.58082	0	10.0771	11.9611	9.71319	11.4668	10.105	8.20301	5.61531	-0.334375	low
GSM4154087	2.10959	0	9.2844	9.41381	9.51125	10.4668	9.53563	6.17403	5.13243	-0.319784	low
GSM4154138	0.923288	0	9.17605	9.58239	5.20213	11.8237	6.15658	7.05583	5.34589	-0.310426	low
GSM4153951	1.90137	0	5.59217	10.4497	10.2774	12.3003	8.87066	7.81545	5.74113	-0.270101	low
GSM4153933	2.47671	0	9.10011	10.8214	10.5298	12.0602	10.5524	7.57631	5.67059	-0.26771	low
GSM4153874	2.09315	1	5.50737	12.1149	11.2857	12.3873	11.7073	7.73719	5.19312	-0.204669	low
GSM4153979	2.95342	0	10.4234	10.0975	8.52699	12.0811	11.2184	5.84755	5.09768	-0.183046	low
GSM4153879	2.51781	0	9.8583	9.7402	8.73815	11.8488	9.73984	7.01551	5.61852	-0.139294	low
GSM4154127	2.27123	0	7.6391	11.1546	10.0011	9.7081	10.9336	7.16255	5.38686	-0.0292922	low
GSM4154039	2.13151	0	9.29243	11.3455	9.03875	11.1783	9.63929	7.11689	7.47068	-0.0257097	low
GSM4154065	1.69315	0	5.13574	9.318	8.60722	9.75318	5.89268	6.65054	8.10671	-0.0247278	low
GSM4153905	2.34795	0	5.85596	10.6272	9.83966	11.339	8.13806	5.62066	9.69936	0.0136981	low
GSM4153799	3.23288	0	6.38605	11.1706	9.58601	10.2669	10.9471	5.8054	6.62498	0.0709506	low
GSM4154015	2.82192	0	5.58602	10.9594	10.9653	11.2597	12.0568	7.32745	5.15542	0.0790113	low
GSM4153983	0.134247	0	9.4746	7.10808	5.28026	11.9857	5.847	6.36127	6.88864	0.0991713	low
GSM4153801	3.39726	0	5.45273	10.5991	8.63926	11.6472	10.4632	6.93218	5.34993	0.105307	low
GSM4154059	0.676712	1	6.89617	9.53832	8.5054	12.3019	10.2245	6.71224	5.63771	0.116127	low
GSM4153859	2.01644	0	9.56863	9.67349	9.63898	12.7152	10.9699	6.96486	6.74612	0.120742	low
GSM4154019	1.76986	0	5.44372	10.0923	5.603	11.4213	6.43226	8.74121	5.55697	0.143828	low
GSM4154036	0.452055	0	9.50167	9.69667	8.05709	11.6079	11.083	6.72823	5.19312	0.147028	low
GSM4153819	2.90137	1	7.75969	6.85101	7.6738	11.017	6.03457	6.44766	7.68991	0.147495	low
GSM4153849	2.42192	1	7.62586	10.2988	5.40186	12.0695	8.52543	7.40839	5.46255	0.163867	low
GSM4153821	3.00822	0	5.49773	11.5158	9.27678	11.223	9.52125	6.04283	8.74383	0.165763	low
GSM4153998	1.37808	1	8.06754	11.2907	8.65127	10.9574	12.0347	6.95339	5.13642	0.172044	low
GSM4154057	2.56438	0	5.33268	11.7172	9.28755	9.04601	10.7934	7.50654	5.3014	0.180397	low
GSM4154113	2.32329	0	8.68846	9.76147	5.69429	12.871	10.061	6.59497	5.13243	0.204314	low
GSM4153970	2.29589	1	7.63376	9.8272	8.94274	11.5731	10.3179	5.82037	7.62779	0.239935	low
GSM4153847	1.6137	0	5.8904	7.3624	5.30585	10.6216	6.24592	6.53758	5.55025	0.240363	low
GSM4153896	2.18904	1	9.40599	10.695	5.479	12.0804	9.77655	7.10121	5.90867	0.264029	low
GSM4153802	0.479452	0	5.60712	12.3229	5.34189	10.3375	9.48154	7.58973	5.13029	0.276225	low
GSM4154131	1.8411	0	9.35578	10.396	6.3975	11.6749	10.6713	6.73005	5.62452	0.278453	low
GSM4154038	2.16164	0	8.49989	10.2985	5.52749	10.9847	9.99101	6.45924	5.26055	0.279286	low
GSM4153783	2.71507	0	9.21563	9.36868	5.46548	11.7543	9.95854	6.16781	5.30999	0.285164	low
GSM4154055	2.55616	0	10.3561	10.8737	5.38247	10.7544	10.1155	6.55667	6.02481	0.292219	low
GSM4153919	2.14521	1	9.56067	9.85729	8.44396	12.6611	11.2597	6.32328	7.1662	0.299161	low
GSM4154118	1.68767	0	5.25839	8.50786	5.91516	11.2991	8.05142	6.83427	5.17564	0.312441	low
GSM4154079	2.58082	0	5.69304	10.1395	9.19481	8.85088	9.575	6.58257	7.0001	0.322871	low
GSM4154126	1.71233	0	8.63887	9.90142	7.98441	10.2682	11.182	6.85942	5.32906	0.331615	low
GSM4153794	2.24932	0	9.61217	9.1147	5.25531	11.5356	9.39962	6.70286	5.46331	0.339666	low
GSM4153897	2.04932	0	9.53591	11.0611	10.205	10.2108	10.7069	7.69821	8.34313	0.341917	low
GSM4154072	0.00273973	0	11.05	9.80409	5.41574	11.924	10.1846	7.45036	5.39536	0.359924	low
GSM4153980	2.86027	0	5.68041	9.62721	5.6925	11.6513	6.36938	6.94041	8.3715	0.36117	low
GSM4154067	1.10411	1	6.058	8.42547	5.53323	11.5841	6.55442	7.70225	6.47362	0.368214	low
GSM4154012	1.71507	0	5.79755	8.99502	10.0508	11.1222	10.7253	7.59054	5.7836	0.371948	low
GSM4154028	2.44384	0	9.73918	10.1839	9.92957	12.5519	11.7532	5.59717	9.24615	0.376781	low
GSM4154115	0.476712	0	5.31816	11.1739	9.85029	11.2161	11.827	6.64282	6.97178	0.383287	low
GSM4153982	2.65205	0	10.5359	11.0067	5.06188	11.3845	10.8257	7.34601	5.22125	0.384828	low
GSM4153788	3.16438	0	5.56157	8.67072	7.72674	8.22371	8.68104	6.6118	5.59895	0.38647	low
GSM4153901	1.8274	1	10.4546	9.49887	5.45846	12.7105	10.0085	7.74322	5.39838	0.38799	low
GSM4154145	1.79178	0	5.49305	11.6718	10.612	10.653	11.006	7.49398	8.18626	0.403716	low
GSM4153932	0.479452	0	6.71813	9.74182	7.34871	12.2229	9.80442	6.7953	6.90248	0.409424	low
GSM4153904	3.23014	0	7.04889	10.5848	7.21332	12.1472	8.34274	6.44453	9.62784	0.415963	low
GSM4154144	2.08767	0	9.05798	9.06522	5.2925	12.377	10.2034	6.55413	5.30374	0.423168	low
GSM4153987	2.8411	0	7.82701	10.1312	7.11098	11.6544	11.2187	6.86797	5.57593	0.424334	low
GSM4154129	1.06575	1	7.97307	11.2217	5.37409	12.7735	10.5874	6.10152	6.99289	0.430616	low
GSM4153861	2.58904	0	7.83785	8.91891	6.92445	10.6912	9.60812	6.40921	6.43817	0.453407	low
GSM4153894	3.14521	0	7.99232	11.6964	9.6811	10.5396	11.8287	6.86829	8.15696	0.455934	low
GSM4153952	0.980822	1	9.44939	8.92696	5.60099	12.6439	10.5834	6.73953	5.31345	0.46106	low
GSM4153935	1.9863	0	7.31425	10.121	9.41215	10.4504	11.0421	7.04491	7.10991	0.462321	low
GSM4153942	1.97808	0	8.32349	10.0188	5.49969	12.173	11.4237	5.80067	5.46396	0.466397	low
GSM4154007	1.02192	1	8.47437	9.18702	7.06647	12.3205	10.612	7.00461	6.11432	0.474993	low
GSM4153810	3.56164	0	10.2951	9.23885	5.26952	10.6883	10.4968	6.17552	5.52079	0.48254	low
GSM4153974	2.50411	0	5.47101	9.96284	9.9068	11.8726	11.8916	8.24384	5.41562	0.483082	low
GSM4153995	2.41096	0	5.77714	9.6987	7.63376	11.6575	10.2031	6.96254	6.38902	0.484797	low
GSM4154090	1.94795	0	5.82299	9.46557	5.25169	12.4473	9.47124	6.73953	5.58031	0.487206	low
GSM4153956	0.336986	1	5.87202	7.18763	5.19764	12.2469	6.4904	6.27776	7.40101	0.489786	low
GSM4153823	3.09041	0	5.76805	10.2998	8.70934	10.9249	11.8295	7.33531	5.3248	0.489865	low
GSM4154108	1.99726	0	5.503	10.7269	5.41476	11.916	9.61394	7.94959	5.28471	0.496617	low
GSM4154120	1.52603	0	8.60101	9.2935	5.28471	12.9368	9.9599	7.33416	5.59939	0.497956	low
GSM4153855	3.35342	0	5.95645	8.82997	6.8008	10.8522	10.5563	6.45207	4.82347	0.501402	low
GSM4153833	2.96986	0	6.3507	9.94296	9.59426	11.1692	12.0075	6.56302	6.62498	0.5033	low
GSM4153890	0.961644	1	11.5144	6.81356	5.36524	12.0583	10.0384	5.94087	5.47357	0.518718	low
GSM4154031	2.46027	0	6.05562	10.9857	5.49931	11.6187	10.44	7.51143	5.22261	0.520773	low
GSM4153845	1.20548	1	11.0054	7.81058	7.80084	10.9933	10.6025	6.57733	6.59168	0.526206	low
GSM4154045	0.687671	1	8.73503	9.06913	5.71521	11.96	10.1158	6.38676	6.37512	0.548246	low
GSM4154154	1.76712	0	5.94615	8.57492	7.88852	10.8006	11.1928	6.19445	5.32425	0.55753	low
GSM4154070	1.56438	0	9.56336	9.59768	5.17515	12.8823	10.4949	8.08391	5.18707	0.563457	low
GSM4153960	1.07671	1	8.57076	10.2948	5.43417	11.7367	11.4333	7.07065	5.03907	0.570612	low
GSM4153787	3.26027	0	7.68542	10.2518	7.54	11.2773	11.5134	6.77307	6.53868	0.58522	low
GSM4153889	2.01644	0	5.81377	9.90579	8.02619	10.9386	12.1104	6.50155	5.50078	0.599479	low
GSM4154042	1.95068	0	5.60264	8.41873	7.70268	12.0815	10.2479	6.31627	6.71847	0.607062	low
GSM4154117	2.0274	0	5.10134	10.1328	10.477	11.9304	10.1822	8.30063	8.62919	0.611906	low
GSM4153852	1.2	0	7.11905	10.8125	6.1089	10.5781	11.6982	6.62879	5.43167	0.61703	low
GSM4154032	2.27123	0	6.03375	8.7827	7.38222	13.184	11.7203	6.86629	5.28168	0.625763	low
GSM4153961	1.78356	0	8.41911	10.0518	5.48776	11.4443	11.1502	6.8739	5.54313	0.627112	low
GSM4153792	2.81644	0	5.58815	10.1391	9.24752	10.4504	10.4164	7.23255	7.93673	0.628735	low
GSM4154010	1.6274	1	9.36062	8.73621	5.32686	11.3811	11.4829	6.78755	4.41095	0.648906	low
GSM4154013	2.76438	0	6.48954	10.1692	8.66066	10.3332	11.257	6.59619	7.45073	0.650077	low
GSM4153938	3.02192	0	7.49785	7.82146	6.57268	12.3672	9.69104	5.98638	7.23067	0.651128	low
GSM4154073	2.49863	0	8.25141	11.3082	9.50714	10.9997	11.7381	7.7307	8.49262	0.655938	low
GSM4153835	3.04932	1	10.0459	8.00763	5.30099	12.336	9.9527	7.82471	5.29602	0.656704	low
GSM4153789	2.66027	0	5.97594	7.17809	5.98035	10.7622	7.84899	5.84374	7.33416	0.664211	low
GSM4153937	1.48767	0	6.73891	9.91633	5.3813	12.4059	10.3982	6.71561	6.43586	0.673899	low
GSM4153778	3.63288	0	6.8924	6.8833	5.33122	11.2624	9.21988	6.01318	5.38658	0.674608	low
GSM4153872	3.27123	1	10.418	8.73853	5.30918	12.1387	10.0319	7.2765	6.48255	0.676265	low
GSM4153850	3.03562	0	9.18775	10.0768	7.45338	9.81107	12.1902	6.02188	6.66735	0.676985	low
GSM4154096	2.03288	0	8.92001	10.4364	5.40578	11.0358	11.488	6.86698	5.72264	0.677252	low
GSM4153864	3.16712	0	9.73172	6.91431	5.48666	11.0542	10.441	6.27628	4.8163	0.677333	low
GSM4153790	2.74247	0	8.59865	9.57262	7.91492	10.8784	11.4787	7.09617	6.74047	0.678424	low
GSM4153846	2.79726	0	6.9609	9.87154	7.67186	10.4061	11.5615	7.82862	5.28913	0.678914	low
GSM4153945	2.09589	0	9.17859	8.64239	5.44277	12.263	11.4385	6.57006	5.15484	0.68005	low
GSM4154041	1.74247	0	8.57568	7.64381	4.94174	12.3557	9.06124	7.88126	5.33305	0.685347	low
GSM4153780	3.50959	0	5.46396	9.46384	8.19511	11.1972	10.617	6.19969	7.77955	0.689324	low
GSM4153858	2.75342	0	5.89837	10.0778	8.79429	11.4576	11.5315	6.93455	7.35778	0.689413	low
GSM4154029	2.5726	0	10.1437	7.86375	5.53379	12.364	10.883	6.99469	5.26845	0.689504	low
GSM4153803	2.08767	1	5.79496	10.2206	8.37826	11.8248	11.7137	6.89209	7.07506	0.690294	low
GSM4153943	2.87671	0	5.89243	7.97189	5.62889	10.8932	9.76651	5.95107	5.58617	0.690978	low
GSM4153860	2.85753	0	5.44916	9.93225	7.34285	9.90238	11.2955	7.20601	5.28563	0.694812	low
GSM4154111	2.12329	0	8.46445	8.50423	5.15135	11.4497	10.2232	6.76502	5.53481	0.695219	low
GSM4153976	1.96986	0	8.98557	9.83638	10.0124	10.2912	9.91141	8.34396	9.43959	0.695967	low
GSM4153924	3.15342	0	8.38983	9.88824	8.33201	12.1115	12.0943	7.56881	6.77467	0.697275	low
GSM4153870	0.832877	1	8.61642	9.69903	8.55478	11.1692	11.8743	6.96486	7.3048	0.700951	low
GSM4153923	3.05479	0	8.9682	9.56765	5.52012	12.0012	11.5332	6.82007	5.62862	0.702167	low
GSM4153908	1.74247	0	9.13473	9.52023	5.48757	9.18173	9.69366	8.09956	5.47681	0.704471	low
GSM4154124	1.89589	0	7.11026	10.1151	7.70437	10.7816	10.8764	6.42818	8.04494	0.727052	low
GSM4153797	3.20274	0	5.91034	8.3695	8.65955	11.2664	11.7607	5.88415	6.60918	0.727845	low
GSM4154050	2.53425	0	5.71731	9.44134	5.47596	12.3914	10.22	7.3059	5.8112	0.73692	low
GSM4154085	2.3589	0	8.51452	8.39023	5.38505	11.6335	9.99397	6.77528	6.25689	0.741186	low
GSM4154143	2.09589	0	5.46951	10.0542	5.46996	12.0261	11.9109	6.26747	5.09288	0.743242	low
GSM4153928	1.9863	0	8.49143	7.62427	7.51256	11.4551	10.7424	6.55074	6.66344	0.743535	low
GSM4154156	1.75342	0	9.72897	8.98144	8.2107	8.55324	10.6349	6.90514	7.50489	0.750828	low
GSM4154016	2.73425	0	5.71582	9.09004	5.54913	8.97631	10.1948	6.10805	5.35389	0.751649	low
GSM4153840	2.64932	1	5.72843	8.55056	7.64956	11.4456	10.1686	6.47127	7.41149	0.755905	low
GSM4154148	0.0493151	0	5.41625	9.53391	5.3314	11.2258	10.5363	6.78265	5.41702	0.759182	low
GSM4153917	2.06027	0	8.49549	10.5671	6.32997	10.4975	11.1174	6.04899	7.93299	0.767349	low
GSM4154022	2.82466	0	6.01733	10.6025	8.42667	11.1051	10.9613	6.21046	9.1731	0.770391	low
GSM4153930	1.42192	0	8.35702	11.3126	9.33232	6.05438	11.4773	7.02797	8.02904	0.780245	low
GSM4154061	1.76712	0	6.28513	10.3278	9.54613	10.6312	11.3649	7.79963	7.98564	0.782899	low
GSM4153829	2.21644	0	9.2618	8.3867	5.33537	11.6384	10.5611	6.54785	6.29489	0.787539	low
GSM4153941	1.68219	1	5.43855	11.1512	10.2535	8.93328	11.2887	6.45134	9.64235	0.794378	low
GSM4154006	2.65753	0	9.29037	10.8317	7.41114	11.8115	11.2523	6.96969	9.08538	0.796489	low
GSM4153927	2.26575	0	9.88496	9.56067	6.78656	12.4279	11.4388	6.82353	7.85213	0.796899	low
GSM4153867	1.89863	0	10.9249	8.08223	5.11064	10.3345	10.8929	6.00254	6.11467	0.808553	low
GSM4154141	1.90685	0	5.29166	11.3557	5.81654	11.2071	10.159	7.72063	7.30779	0.82225	low
GSM4154098	1.58082	0	5.51541	8.51959	5.2754	11.3534	9.72563	7.50944	5.29711	0.827776	low
GSM4153837	2.16164	0	7.60109	9.61495	9.19481	9.72422	11.2455	7.28174	8.07987	0.835722	high
GSM4154077	2.19178	0	5.46624	11.1556	9.23011	9.77389	12.3512	6.54466	8.08223	0.837276	high
GSM4153978	2.65205	1	6.23291	10.0568	8.37301	12.0031	10.9041	6.22876	9.61668	0.847832	high
GSM4153996	2.11507	0	10.1705	7.94677	7.06824	11.7803	11.0156	6.35309	7.762	0.848284	high
GSM4154076	2.13151	0	7.71278	8.27284	5.16203	11.5546	10.0614	6.03681	6.93487	0.858923	high
GSM4153848	3.33699	0	8.32389	6.45158	5.26375	11.3452	7.3875	5.9861	8.74346	0.86064	high
GSM4154094	2.26849	0	8.28174	9.26359	5.39177	11.477	11.485	7.22329	5.56121	0.878737	high
GSM4153876	2.56164	0	5.5508	10.2609	6.89102	11.3208	11.5035	6.3458	7.41766	0.879224	high
GSM4154081	1.51781	0	8.59483	10.2373	5.60117	11.802	10.8994	6.86994	7.82026	0.882767	high
GSM4153857	3.2411	0	6.87726	8.22093	8.58662	9.51022	11.7381	6.35908	6.6153	0.890489	high
GSM4153795	2.06575	0	6.11678	8.36297	5.29362	12.3344	11.1158	6.77149	5.22465	0.8934	high
GSM4153782	3.33151	0	7.71161	10.3022	7.72103	10.9481	10.9113	6.51273	9.44369	0.905634	high
GSM4153836	2.87945	0	9.57841	9.54103	5.56167	9.5877	11.2965	6.8142	6.36888	0.90744	high
GSM4153820	3.43836	0	5.30222	9.59564	5.10818	10.0639	10.394	6.99568	5.64538	0.910509	high
GSM4153900	2.99178	0	9.40599	8.53164	5.17989	12.4627	10.4962	6.59168	7.45419	0.912387	high
GSM4154146	1.85753	0	6.98003	7.24374	5.4389	10.7888	9.44028	6.54523	6.32658	0.91468	high
GSM4154046	2.26301	0	8.62731	8.44516	6.58729	11.4798	11.6718	6.39778	6.75618	0.920694	high
GSM4153825	2.5863	0	7.29856	7.18838	5.43156	10.4413	10.6777	5.63578	5.66094	0.922393	high
GSM4154024	2.76438	0	5.48987	10.1999	7.86493	9.90175	12.0061	6.58787	7.06222	0.924817	high
GSM4154103	0.328767	0	5.5156	10.5005	5.26952	9.12029	10.6969	6.05036	6.81098	0.924979	high
GSM4154110	2	0	9.17605	8.04494	5.47207	11.6482	10.1596	6.47687	7.4695	0.930044	high
GSM4154107	1.59452	0	7.64427	10.3113	5.41148	10.7547	10.7823	7.10156	7.1821	0.930662	high
GSM4153822	3.05205	0	9.26392	9.21845	5.18485	12.0027	10.9649	6.49383	7.46243	0.931236	high
GSM4154014	2.7589	0	8.22214	6.95849	5.16416	11.5228	9.13158	6.1836	7.37083	0.933349	high
GSM4153939	2.95616	0	10.9759	9.6245	5.34069	11.9438	11.5359	7.0015	7.41409	0.933513	high
GSM4154027	2.69041	0	8.93871	8.60335	5.23034	11.5045	10.9831	6.65865	6.53895	0.938679	high
GSM4154093	2.24932	1	5.27664	8.12279	5.39919	9.71115	8.16649	6.37386	7.78121	0.939455	high
GSM4153886	1.76164	0	7.34214	9.36797	5.15369	9.66506	10.7901	7.181	5.5891	0.940011	high
GSM4153918	1.8411	0	8.7886	10.492	5.68095	10.6909	10.9623	6.4405	8.3711	0.94096	high
GSM4153916	2.15068	0	5.27237	8.67226	5.76136	10.1986	10.5189	7.08032	5.43819	0.944531	high
GSM4154099	0.29863	0	5.46157	8.79983	5.67499	12.5143	11.3215	7.56805	5.13243	0.945483	high
GSM4154008	2.25205	0	5.57655	8.1495	5.13574	10.086	9.57197	7.21998	5.51298	0.947157	high
GSM4154078	2.56986	0	8.75943	6.80048	5.1065	11.077	8.26636	6.02879	8.41991	0.948591	high
GSM4153912	3.22466	0	8.10711	7.39048	5.3012	11.5675	10.1748	6.23771	6.6799	0.950372	high
GSM4154058	2.26027	0	8.84538	8.79578	5.31248	11.2327	11.2088	6.41817	6.64998	0.950428	high
GSM4153816	0.410959	1	5.96929	8.13563	7.26619	10.9336	10.9929	6.71501	6.60115	0.950463	high
GSM4153934	2.24932	0	8.5466	8.79241	5.34223	12.2484	10.5074	6.40448	7.81265	0.95152	high
GSM4153839	1.70137	1	5.34556	8.23752	7.63986	7.82782	10.027	5.95926	7.32702	0.954679	high
GSM4154023	2.69041	0	5.52787	8.11952	5.62871	10.78	10.4877	6.48543	5.83865	0.960419	high
GSM4154021	1.74795	0	5.36555	10.1044	5.49892	7.27464	10.6858	6.90281	5.36478	0.965869	high
GSM4154082	1.47945	0	5.47691	9.10622	5.0406	10.7609	10.661	5.79979	6.61739	0.969605	high
GSM4153793	1.1726	1	7.91741	9.56236	8.24384	10.6696	11.6876	6.33187	8.85791	0.96993	high
GSM4153964	2.18356	0	5.54157	7.68254	5.51054	11.7799	10.8244	6.91767	5.06995	0.970577	high
GSM4154020	1.91781	0	7.11137	9.52773	5.52299	12.7221	11.253	6.60691	7.40802	0.978834	high
GSM4153969	2.12603	1	9.39378	7.8037	5.49089	13.0801	11.4967	7.839	5.56718	0.993092	high
GSM4153898	3.09589	0	6.35	7.37048	5.62683	10.7033	10.1767	6.10037	6.36408	0.995767	high
GSM4153967	3.11233	0	9.42922	8.14307	5.54157	12.2782	11.4251	7.03516	6.39778	0.996707	high
GSM4154080	0.928767	1	5.74693	9.142	5.3547	11.9883	10.8171	8.02219	5.54372	0.999847	high
GSM4154151	1.30137	1	5.64679	9.30542	5.24046	9.64566	10.8082	6.23686	6.20102	1.00295	high
GSM4153963	2.74521	0	7.66186	7.63823	5.49635	10.3087	10.1487	6.31416	6.6752	1.00511	high
GSM4154119	1.9589	0	7.54549	10.0542	6.5259	10.5504	11.6048	6.94891	7.43481	1.00895	high
GSM4153798	2.46849	0	8.47353	10.9877	7.66147	11.4429	11.7049	7.8338	9.03555	1.01921	high
GSM4153910	2.6	1	6.61562	8.28619	7.41446	12.0295	11.871	6.77371	6.89889	1.02428	high
GSM4153871	2.83562	1	9.81372	8.17783	5.28982	11.7255	11.9262	6.5633	6.15109	1.02865	high
GSM4154034	2.26849	0	5.68516	7.86456	5.46763	11.6283	9.97625	6.11105	7.25485	1.03523	high
GSM4153812	1.5589	1	5.41148	8.07676	5.25976	11.7439	9.6933	8.35826	5.61078	1.04471	high
GSM4153883	1.85753	1	7.31875	6.97386	5.63376	12.3993	11.4988	7.243	4.82347	1.0461	high
GSM4153796	1.95068	1	9.26676	7.78766	5.3996	10.889	11.0011	6.35115	6.78948	1.05424	high
GSM4153999	1.78904	0	7.03081	6.93728	6.67305	12.0767	11.2361	6.13696	6.77748	1.05627	high
GSM4154064	2.31233	0	9.30647	11.4688	5.4645	10.9703	9.51581	8.64239	9.74054	1.05849	high
GSM4154102	1.97808	0	5.67447	8.47353	5.50757	11.0747	10.0659	6.22256	7.53805	1.06266	high
GSM4153931	2.88767	0	9.44303	8.21821	5.57361	11.6778	11.2732	8.74236	5.37741	1.0742	high
GSM4154105	1.75616	0	8.29452	8.94311	5.31364	9.06087	11.2847	5.80907	6.93218	1.08194	high
GSM4153891	1.80548	0	7.77307	9.05288	5.26055	10.4867	11.8309	7.5431	5.25198	1.08748	high
GSM4153955	2.06575	0	6.97353	8.46445	5.5273	9.58737	10.2405	5.86464	7.65515	1.08793	high
GSM4153865	0.79726	0	10.3261	6.1952	5.09197	10.8692	9.37093	5.66039	8.28174	1.09654	high
GSM4154044	1.57808	0	5.74704	7.65515	5.55006	9.17786	10.8284	6.11572	5.59912	1.10595	high
GSM4153853	3.13151	0	5.78282	7.6297	5.48977	11.4665	11.5744	6.84019	4.9846	1.10817	high
GSM4154052	2.47945	0	6.02451	6.53729	5.47711	10.8532	8.53901	5.9125	8.20745	1.10837	high
GSM4154137	2.16712	0	6.05595	9.9635	5.59409	10.7878	11.4321	8.4759	5.62364	1.11299	high
GSM4153827	0.616438	1	5.2534	9.60273	5.53117	9.3742	10.3694	5.90231	7.93551	1.11727	high
GSM4154109	1.75068	0	5.63886	6.58643	5.25695	11.2482	8.36258	5.78763	8.47707	1.12037	high
GSM4153862	1.26301	1	5.90183	9.65972	7.62389	10.0371	11.3978	6.55697	8.4983	1.12118	high
GSM4154071	1.56438	1	9.1026	9.70705	5.18217	11.8111	9.62379	8.56499	8.63072	1.12737	high
GSM4153899	3.07397	0	8.27773	6.69238	5.17989	11.6992	10.6041	6.51997	6.41943	1.12965	high
GSM4153914	2.3863	0	7.79554	9.382	7.70874	9.76683	11.8002	7.37796	7.75031	1.13134	high
GSM4154091	2.34247	0	5.8904	7.87781	5.23893	11.4463	10.3275	6.09095	7.25992	1.13219	high
GSM4154035	2.23288	0	5.57602	9.45932	6.52414	11.6851	11.3038	6.50647	8.2058	1.13643	high
GSM4153936	1.97808	0	6.46243	8.89771	5.42873	12.5686	10.5353	6.72064	8.17906	1.13746	high
GSM4154140	1.84932	0	9.06049	7.49986	6.23918	12.6273	11.4303	6.29468	7.94289	1.138	high
GSM4153826	2.47397	0	7.54628	9.61528	5.27082	9.9445	11.9843	6.42871	6.55016	1.13851	high
GSM4153925	2.21644	1	8.25062	7.50817	5.24198	11.7422	10.1777	6.73736	7.54158	1.14087	high
GSM4154033	2.25479	0	5.49444	8.89552	5.23734	11.8395	9.70603	6.31416	8.74944	1.14575	high
GSM4153786	2.72603	0	5.59569	9.91176	6.8752	10.4625	12.2225	6.42612	7.50695	1.15389	high
GSM4153966	2.71781	0	7.33189	6.52949	5.12395	9.16504	9.89971	6.44824	5.90136	1.15536	high
GSM4153828	1.53151	1	5.89791	10.0761	8.53782	10.5961	11.6673	6.29716	9.97332	1.15577	high
GSM4153811	1.84932	1	7.66824	8.60798	5.47544	12.005	10.7322	6.39999	8.33844	1.15803	high
GSM4153986	2.00822	0	5.40903	8.60722	5.59165	11.1688	10.6689	8.75179	5.30956	1.15869	high
GSM4153818	0.375342	0	8.26717	9.78806	5.62416	11.8862	11.5415	7.5806	7.65672	1.15943	high
GSM4154157	1.56164	0	8.01694	7.70353	5.6787	10.0545	10.2764	6.62381	7.40456	1.15985	high
GSM4154009	2.1726	0	5.70732	8.01735	5.30038	10.3662	10.5511	6.33419	6.62498	1.16116	high
GSM4153892	1.77808	0	6.81647	10.1421	5.85184	11.5356	11.5958	6.89818	8.10945	1.17054	high
GSM4153953	2.13973	1	8.50189	9.73884	5.84606	11.7017	11.3228	7.60734	8.12028	1.17341	high
GSM4153957	2.8137	1	9.21384	6.79174	5.19847	12.3512	11.643	6.07322	6.57872	1.17567	high
GSM4153991	2.32329	0	6.36772	9.18666	5.31933	11.4344	12.3377	7.59097	5.22496	1.17784	high
GSM4153981	2.73699	0	6.21822	10.1286	5.4705	11.6017	12.3311	8.5998	5.29996	1.18011	high
GSM4153950	2.32877	1	7.2322	10.9379	5.19475	11.2523	10.7563	7.18286	9.04563	1.18148	high
GSM4153808	2.28493	0	5.43192	9.55759	5.45309	11.2286	11.175	6.4369	7.65397	1.18555	high
GSM4153824	2.83288	0	6.93521	8.87475	7.5869	10.6851	11.1124	6.15785	9.50852	1.18889	high
GSM4154139	1.67123	0	6.77748	7.35517	5.96135	9.94099	10.4167	8.18379	5.50398	1.18915	high
GSM4154069	2.12329	0	5.40186	9.62483	7.52696	10.4533	12.3648	7.13484	7.17211	1.19115	high
GSM4153800	3.36986	0	5.45054	7.82862	5.25867	7.90621	9.91698	6.37606	6.23686	1.19562	high
GSM4154134	1.42466	1	5.85889	8.45463	5.69207	9.55593	11.0347	7.60657	5.61288	1.2027	high
GSM4153875	2.87123	0	5.80158	10.1964	5.44183	11.1128	10.9396	6.20299	8.88134	1.208	high
GSM4154084	2.1863	0	5.99442	8.18829	5.56148	10.1556	11.5542	7.63823	5.0101	1.2145	high
GSM4154066	0.983562	1	7.65635	7.0926	5.36311	10.886	10.5228	6.77496	6.74459	1.21514	high
GSM4153866	2.46301	0	8.78679	6.12916	5.2364	10.8016	11.1674	5.81654	6.27863	1.2153	high
GSM4154100	0.90411	0	8.34992	6.85101	5.13099	11.8452	11.0271	6.88999	6.3235	1.22052	high
GSM4153887	1.54247	0	5.96296	9.94935	5.46	9.63125	11.7411	8.30808	5.44725	1.22413	high
GSM4154147	1.62466	0	6.66911	8.62264	6.58349	10.5991	11.8193	6.28714	7.63417	1.22984	high
GSM4154088	1.45205	1	5.41314	9.19481	5.55164	9.99199	11.1252	6.41534	7.27873	1.23344	high
GSM4153863	1.63014	1	5.62023	6.94454	5.99415	11.2718	11.0451	5.79585	7.02375	1.2422	high
GSM4154106	2.11233	0	5.72081	9.82918	7.48922	11.1746	11.6416	6.2782	9.62002	1.2428	high
GSM4153844	3.03562	0	8.5308	7.33721	5.98707	11.2712	12.0392	6.03843	7.02044	1.24596	high
GSM4154097	2	0	5.72851	9.70102	5.2358	10.7099	11.0183	7.35553	7.21556	1.2463	high
GSM4154128	2.03836	0	6.81	6.70655	5.51764	12.2104	11.1388	6.1522	6.81973	1.24669	high
GSM4153997	1.90137	0	6.32045	10.4127	6.64543	10.4713	11.827	7.40609	8.16732	1.25143	high
GSM4153975	0.0191781	0	9.847	10.8626	5.55706	11.8983	11.2384	8.40456	9.27606	1.25781	high
GSM4154135	2.09589	0	5.60614	10.3746	5.34457	9.19909	8.24027	9.04169	9.02083	1.2595	high
GSM4154122	1.97808	0	5.47132	9.33055	6.44175	12.5387	11.4767	6.43483	8.9645	1.26429	high
GSM4153841	2.51233	0	6.82945	6.9787	7.22146	11.1893	11.8326	6.25503	7.28802	1.26431	high
GSM4153958	2.69041	0	5.46963	10.3814	9.79644	11.2614	12.3381	7.60928	10.154	1.26863	high
GSM4153830	2.55068	1	5.71962	6.88559	5.48199	8.56089	10.1767	7.33683	5.27337	1.2693	high
GSM4154125	1.76712	0	8.35067	7.80979	5.46135	11.6228	10.8096	6.88833	7.89251	1.27302	high
GSM4153962	1.56986	0	8.93292	6.66071	5.57816	10.7361	9.918	5.75776	8.88991	1.27424	high
GSM4154112	0.758904	1	6.17252	8.31434	5.13902	10.9183	9.87546	6.11087	8.79798	1.27714	high
GSM4153972	2.81918	0	6.6799	8.86361	9.09078	8.33645	10.1355	6.57842	11.0323	1.28234	high
GSM4154075	1.68493	1	7.79039	9.43925	6.31555	9.89218	11.1398	6.83039	8.83968	1.28531	high
GSM4153947	2	0	5.70767	9.01467	5.4818	9.68309	10.6309	8.54974	6.08455	1.2932	high
GSM4153888	2.21644	0	8.35542	8.45142	5.30625	10.4481	10.3934	6.79851	8.57153	1.30347	high
GSM4154000	0.786301	1	6.82847	10.3498	5.49969	11.1706	11.8186	7.48052	7.90823	1.31078	high
GSM4153940	2.94795	0	6.60461	6.73547	5.3248	10.9874	10.0857	5.83581	7.9915	1.31105	high
GSM4153838	2	1	6.76347	8.89812	6.97905	11.6858	11.5648	7.70592	8.20908	1.3121	high
GSM4153944	1.76986	1	5.59017	6.42431	5.2741	9.41109	9.59426	6.79633	6.44275	1.31692	high
GSM4153973	3.00548	0	7.59097	7.6121	5.42311	11.4374	12.0436	8.16015	5.10983	1.32455	high
GSM4153868	0.624658	0	5.43238	9.33613	5.66985	10.8532	12.0298	6.97285	6.86662	1.32539	high
GSM4154047	2.21096	0	5.27262	8.51997	5.2005	11.0431	11.2064	6.31252	7.34327	1.3269	high
GSM4153959	0.567123	0	5.84183	9.38959	5.25256	9.62653	10.9156	6.62822	7.83578	1.33238	high
GSM4153902	0.386301	1	7.11284	9.8081	7.55789	9.72291	11.8634	6.96123	9.28089	1.34194	high
GSM4153984	0.978082	1	5.69501	8.17939	5.31584	9.51786	10.7063	6.43305	7.25558	1.3453	high
GSM4153884	0.364384	1	7.9182	7.24935	7.42272	10.0808	12.0871	6.38321	7.72264	1.35111	high
GSM4154123	1.84932	0	5.31816	10.2909	5.73484	10.9159	11.1814	7.0873	8.78309	1.35625	high
GSM4153915	2.23562	0	5.36447	10.3077	8.20745	9.05214	11.6204	7.08549	9.63764	1.35774	high
GSM4153909	1.64932	0	5.24937	10.6476	5.64547	9.93354	11.0153	7.14969	8.84501	1.37671	high
GSM4154150	1.80274	0	6.55241	7.87496	5.23925	11.1292	11.7979	5.96836	7.27538	1.38541	high
GSM4153878	2.14521	1	5.37714	7.17211	5.6721	9.47563	11.01	7.70391	5.35662	1.3888	high
GSM4153814	3.43836	0	6.41711	7.71829	5.37319	9.17565	10.0455	6.14767	8.3231	1.39309	high
GSM4153805	1.49041	1	5.81996	7.34327	5.53789	9.27848	10.2557	6.3672	7.54911	1.3945	high
GSM4154155	1.75616	0	5.63489	9.88295	5.45625	10.7593	11.0514	6.45036	9.19838	1.39622	high
GSM4154049	2.23288	0	5.79089	8.2042	5.41489	9.98112	9.92825	6.70881	8.55056	1.39771	high
GSM4153990	3.06027	0	7.55149	7.34022	5.62505	11.1085	11.3927	6.33114	7.71595	1.39958	high
GSM4154040	2.18082	0	5.46385	9.05433	5.2453	11.4749	11.0226	6.60773	8.47437	1.40149	high
GSM4153804	1.04384	1	5.4703	8.29612	5.19064	10.8414	10.511	6.68021	8.1159	1.41184	high
GSM4154083	0.950685	1	5.65335	7.74756	5.33785	10.8383	11.5019	6.401	6.95989	1.41572	high
GSM4154011	0.747945	1	6.66942	6.44824	5.40993	9.12524	9.9753	6.03799	7.70592	1.42452	high
GSM4154153	1.74795	0	5.81235	7.08205	8.25594	10.9679	10.7793	7.879	8.60529	1.43526	high
GSM4153922	2.78904	0	6.51445	10.6903	7.60576	10.6302	12.3487	6.89547	10.4061	1.45512	high
GSM4153779	2.18082	1	6.86629	6.63562	5.53613	10.7275	11.8171	6.3526	6.49277	1.459	high
GSM4153949	2.61644	1	5.45867	6.77021	8.3622	12.0748	11.495	7.33798	8.58199	1.4642	high
GSM4153954	2.09589	0	5.58937	7.97845	5.40954	11.6035	10.5965	7.20018	8.14387	1.46546	high
GSM4153893	2.74247	0	5.70807	8.99176	4.98911	11.5738	10.9821	6.53399	8.86176	1.47185	high
GSM4154132	1.58904	1	8.16732	10.1663	5.50916	9.87966	12.4356	7.18398	8.23866	1.47734	high
GSM4154053	2.33973	0	5.55419	8.42627	5.3012	11.3289	11.3842	7.52389	7.20123	1.48032	high
GSM4153882	2.45753	0	5.76005	8.3762	5.46396	11.3113	10.4877	6.46857	9.33196	1.48089	high
GSM4154043	1.80822	0	5.25667	6.79431	5.45792	11.3266	10.0117	6.11157	8.68144	1.48141	high
GSM4153994	2.83562	0	8.26761	11.3808	5.51453	8.0575	12.3606	7.4671	8.4322	1.48215	high
GSM4153948	1.7726	0	5.70555	9.85599	5.12318	9.90238	12.0071	6.29648	8.14307	1.48724	high
GSM4154037	2.07671	0	6.49148	6.84156	5.63523	9.58568	9.36548	6.51166	9.02196	1.48812	high
GSM4153946	1.57808	1	5.6204	9.80709	5.60272	11.6069	10.4455	7.0926	10.3048	1.49245	high
GSM4153785	3	0	5.66085	11.1756	5.4503	11.9489	12.0526	7.34638	9.4185	1.49346	high
GSM4154001	2.94247	0	8.56774	6.46191	5.29883	9.64566	10.3394	6.72667	7.8964	1.49678	high
GSM4154149	1.71233	0	9.05063	8.71765	5.07293	10.5186	11.4084	6.55777	9.11254	1.50513	high
GSM4153913	2.63836	0	7.20672	7.24197	5.30353	11.1088	12.2726	6.86734	6.3846	1.50587	high
GSM4153813	1.67945	0	6.07486	7.72264	5.49694	9.46354	11.0664	5.82048	8.22607	1.50843	high
GSM4154121	1.38082	1	10.2893	10.121	5.39633	6.04358	11.6062	7.06145	8.54052	1.51071	high
GSM4153921	1.98082	1	6.69054	10.0958	8.31122	10.7947	12.3019	6.5464	11.3174	1.51086	high
GSM4153851	2.50411	0	5.6288	9.48154	5.2716	6.4678	9.3958	6.59737	9.42579	1.51291	high
GSM4153869	0.564384	0	6.31391	8.16138	5.54923	9.34618	11.6348	6.01077	7.95789	1.52599	high
GSM4153989	2.79178	0	5.73994	10.0284	5.43192	6.10706	11.848	8.76597	5.44758	1.56004	high
GSM4154003	0.958904	1	5.74513	8.34518	5.05299	10.8006	10.1715	7.01337	9.12066	1.56325	high
GSM4153971	2.30411	0	5.46044	6.70818	5.4344	11.0223	10.1233	6.65895	8.41011	1.56329	high
GSM4153842	2.30411	0	6.10855	10.1901	6.93626	11.8535	12.3729	8.46562	9.04848	1.5706	high
GSM4153929	1.70685	1	5.60859	8.03145	7.71038	11.3418	12.1425	6.82387	9.23406	1.57659	high
GSM4153911	1.64932	1	6.83782	7.57706	5.46836	9.53116	11.1489	6.29716	8.2773	1.57946	high
GSM4154056	1.85479	0	7.62891	7.06963	5.35647	11.1793	11.9985	6.56805	7.60535	1.6009	high
GSM4154142	1.36438	0	5.26845	7.52808	5.60187	11.6447	10.9386	6.71782	8.7014	1.60686	high
GSM4154086	1.80822	0	6.71532	7.33493	5.20646	9.97103	10.2239	6.07745	9.44272	1.61159	high
GSM4154092	2.23562	0	5.55246	9.07166	4.94174	12.0691	11.8663	7.38632	8.09917	1.61216	high
GSM4153806	2.78082	0	5.74411	6.68661	8.66682	11.5387	10.6537	6.70623	11.0763	1.61493	high
GSM4153881	2.56712	1	6.0695	8.6129	5.49069	10.2006	12.0998	6.26747	8.39145	1.62649	high
GSM4154095	2.14795	0	5.54138	10.3265	5.11229	11.2088	11.8108	6.70034	9.71749	1.62764	high
GSM4153977	1.83836	0	5.59861	7.96033	5.35678	5.83252	10.1033	5.85327	8.50342	1.63548	high
GSM4153856	2.25479	1	5.60929	7.14935	7.21035	9.08645	10.99	5.75814	9.78711	1.63896	high
GSM4154002	2.47945	0	8.07758	10.1007	5.59427	9.91989	12.3011	7.72063	8.91968	1.64491	high
GSM4153843	1.98356	0	5.85553	8.87143	5.26322	11.1688	11.6697	5.72834	9.84371	1.64819	high
GSM4154089	0.591781	1	5.55635	11.0387	6.10254	10.9663	12.5169	8.51143	8.94485	1.67757	high
GSM4153791	2.77808	0	10.1793	6.76693	5.56827	11.8499	12.3475	8.562	7.06145	1.69178	high
GSM4153807	2.51507	0	5.60371	7.66663	5.25976	6.28513	10.5508	6.28491	7.91374	1.71164	high
GSM4153920	2.90685	0	5.5366	6.76816	5.24046	11.2729	12.277	5.90891	7.49208	1.71305	high
GSM4154136	0.643836	1	5.7366	7.72588	5.27262	10.1878	11.6908	6.32214	8.27603	1.7136	high
GSM4153832	1.75068	0	5.33305	7.98846	5.56945	7.13205	10.6844	6.64221	8.27978	1.71997	high
GSM4154114	2.10959	0	5.3294	9.04637	5.54794	9.07204	11.1814	7.26508	8.8389	1.7218	high
GSM4154054	1.43562	1	5.36043	7.38333	5.226	8.79126	11.3292	6.80112	7.35209	1.73255	high
GSM4154018	2.07397	0	6.53814	7.33304	5.48517	8.15572	11.6103	6.96254	7.25773	1.7407	high
GSM4153885	1.6	1	7.99672	9.13946	5.5026	9.09697	12.5921	7.82026	7.81467	1.74198	high
GSM4154048	0.0547945	0	7.0359	8.27854	5.0101	12.3427	11.7483	6.82784	9.55967	1.75001	high
GSM4154116	1.72603	1	5.5024	9.41885	5.61262	7.50295	11.6516	7.00634	8.50464	1.75372	high
GSM4154068	2.63562	0	6.39373	9.42476	5.50945	12.4713	11.8499	7.91657	9.73035	1.75415	high
GSM4153988	1.8137	1	5.49356	7.56881	5.17893	7.37721	11.5601	6.02292	7.49208	1.75478	high
GSM4153817	3.16438	0	6.09871	6.79174	5.36447	11.3638	11.7632	5.51308	9.09479	1.7638	high
GSM4154152	1.76712	0	5.4477	6.69085	5.28703	11.2674	11.5577	6.09903	8.44005	1.7708	high
GSM4153895	3.06027	0	5.75516	9.86326	5.63046	6.18566	10.994	7.34638	9.01973	1.7726	high
GSM4154051	2.29041	0	5.60389	9.78806	5.69075	10.4299	12.2373	8.12071	8.58773	1.77623	high
GSM4154130	0.561644	0	5.33714	7.69864	5.33962	9.44905	10.5811	6.6752	9.33472	1.79668	high
GSM4154104	2.03014	0	5.63462	8.14547	4.93571	10.7891	10.689	6.72427	9.86563	1.7981	high
GSM4154026	1.35068	0	5.71599	11.0725	5.55015	7.84489	12.0883	7.21664	9.70267	1.80753	high
GSM4154030	2.29315	0	6.89173	8.81091	5.35584	10.3856	11.8273	6.24813	10.2544	1.81365	high
GSM4153903	2.02466	0	6.01733	8.09843	5.38476	10.532	11.6482	7.65826	8.41792	1.81829	high
GSM4154062	0.493151	1	5.29495	7.64184	5.44679	10.7043	11.5848	6.1931	9.37527	1.83609	high
GSM4153906	2.27123	1	5.25667	8.89328	5.6073	10.4668	11.6872	8.13767	8.64897	1.83954	high
GSM4154060	1.76712	0	5.3325	8.09762	6.55074	10.4253	12.3549	7.63498	8.5058	1.84918	high
GSM4154025	1.48493	1	5.77683	9.37281	5.71494	11.5266	12.4816	9.08786	8.07839	1.85217	high
GSM4153854	3.39452	0	7.4951	10.2541	5.01362	8.40178	11.9993	7.67902	9.37562	1.85485	high
GSM4154133	0.794521	1	5.62426	8.31474	5.5531	9.84204	11.338	7.05725	9.46913	1.86092	high
GSM4153907	1.68767	1	8.42547	6.48435	5.60903	11.1627	10.8317	6.39018	10.6617	1.86373	high
GSM4153834	3.39452	0	6.28577	8.93909	5.07636	11.1361	11.7785	6.44849	10.418	1.86639	high
GSM4154004	1.83288	1	5.46951	6.94248	5.25722	10.2018	10.4737	6.69478	9.61359	1.88584	high
GSM4154005	1.6274	1	5.45238	7.02765	5.4459	8.48747	11.1312	6.26168	8.91592	1.91176	high
GSM4153992	2.07945	0	6.46589	8.7969	5.29472	11.9192	12.1414	7.84021	9.66075	1.94131	high
GSM4153968	2.53425	0	6.26445	9.13946	6.95815	9.19942	12.7268	7.53282	9.78016	1.94347	high
GSM4153993	2.81918	0	5.63745	9.80338	6.70467	6.30821	11.7593	7.12563	10.4904	1.99033	high
GSM4154074	2.16986	1	5.61105	9.52331	5.26767	10.4898	12.416	6.84675	10.3668	2.01366	high
GSM4153815	2.20822	1	5.44839	9.29	5.42752	9.55933	12.0943	6.74486	10.4078	2.02696	high
GSM4153985	1.98356	0	5.35898	6.22256	5.24384	7.75641	9.84764	6.36127	9.86326	2.03557	high
GSM4153831	1.60822	1	5.49655	7.28287	5.37108	7.14536	10.0195	6.70034	10.3772	2.06993	high
GSM4154017	0.926027	1	5.64017	8.36678	5.51444	8.27559	11.9123	5.9349	10.7979	2.13341	high
GSM4153877	2.58356	0	7.58892	8.03307	4.77044	10.3759	12.5306	7.04051	10.8847	2.3272	high
GSM4153873	1.03288	1	5.49782	6.80476	5.36555	5.67516	10.4048	6.02203	11.5249	2.40644	high
GSM4154063	2.05479	0	6.66883	6.97423	5.21217	9.55967	12.2709	7.34985	10.3139	2.42516	high
