# Supplementary material for: Immune Cell Infiltration Landscape of Ovarian Cancer to Identify Prognosis and Immunotherapy-Related Genes to Aid Immunotherapy
Source: Front Cell Dev Biol. 2021 Nov 3;9:749157. doi: 10.3389/fcell.2021.749157 (PMC8595115; doi:10.3389/fcell.2021.749157)
Supplement: Supplementary file 14 [file Table5.XLSX]

## Sheet: Sheet1
gene
NDUFA4L2	A
GCK	A
OMD	A
GNG2	A
AXL	A
OLFML3	A
TMEM119	A
FGF1	A
CPED1	A
IFFO1	A
RCOR2	A
ITM2A	A
PLEKHO1	A
MXRA8	A
PROK1	A
GNG4	A
KIAA1549	A
PAM	A
ARNT2	A
MEX3A	A
LOXL1	A
OLFML2A	A
EMILIN1	A
MAMSTR	A
SBK1	A
BACH2	A
ZFHX4	A
TSPAN18	A
PODN	A
HIC1	A
LMOD1	A
HGF	A
CLDN5	A
MMP28	A
CNRIP1	A
TCF21	A
FGFRL1	A
NKG7	B
CXCR6	B
CD8A	B
CXCL13	B
CCL5	B
EHF	B
IGKC	B
GZMA	B
FCGR2A	B
GPR65	B
TLR7	B
C3AR1	B
MS4A6A	B
MNDA	B
GAL3ST4	B
MPEG1	B
LAPTM5	B
CD4	B
EVI2A	B
VSIG4	B
CSF1R	B
CYBB	B
TLR4	B
MS4A4A	B
FGL2	B
C1QC	B
ITGB2	B
CD163	B
FPR3	B
ATP8B1	B
C1QB	B
GIMAP6	B
CD14	B
MAFB	B
TGFBI	B
SLCO2B1	B
EPB41L3	B
PTPRC	B
EVI2B	B
HCK	B
TNFSF13B	B
CXCL9	B
CD84	B
DOCK2	B
CD2	B
SELPLG	B
IL10RA	B
SLAMF8	B
CD53	B
AIF1	B
IKZF1	B
RCSD1	B
MYO1F	B
SASH3	B
NCKAP1L	B
CCR5	B
FCGR2B	B
CD37	B
TRAC	B
ARHGAP9	B
TRAF3IP3	B
IGSF6	B
SNX20	B
NPL	B
FLI1	B
CLEC4A	B
GIMAP4	B
PIK3R5	B
APBB1IP	B
GIMAP8	B
IL16	B
C1QA	B
IRF8	B
WIPF1	B
TLR8	B
LAIR1	B
BCL11B	B
RTN1	B
WDFY4	B
CD3E	B
PTPN22	B
ITGAL	B
CD86	B
BTK	B
TRBC1	B
CD48	B
SAMSN1	B
TFEC	B
C16orf54	B
GZMK	B
AOAH	B
PIK3CG	B
PLXNC1	B
HCLS1	B
ITK	B
LILRB4	B
ADAP2	B
IL21R	B
LCP2	B
SLC9A9	B
CD96	B
LYZ	B
HAVCR2	B
CMKLR1	B
FERMT3	B
TAGAP	B
MFNG	B
SLA	B
CSF2RA	B
ENTPD1	B
GIMAP7	B
CD300LF	B
DOCK11	B
CYTIP	B
OASL	B
RHOH	B
LSP1	B
STAB1	B
IL2RG	B
LILRB2	B
ARHGAP30	B
APOE	B
ZEB2	B
NCF4	B
SLAMF7	B
LY96	B
LDHA	B
ISG15	B
GLIPR1	B
LILRB1	B
FCER1G	B
NCF1	B
CD180	B
FCGR2C	B
PLEK	B
CD300A	B
CLEC7A	B
GMFG	B
ARHGAP31	B
NT5C3A	B
CSF2RB	B
IFI6	B
MICAL1	B
IFI44	B
OAS1	B
IDO1	B
IFI44L	B
NCF2	B
RTP4	B
UBE2L6	B
PARP9	B
RSAD2	B
SAMD9L	B
DDX60	B
CMPK2	B
TRIM22	B
B2M	B
TNFSF10	B
EPSTI1	B
IFIT3	B
IFI16	B
PSMB9	B
CLEC2B	B
LAMP3	B
OAS2	B
CXCL11	B
CXCL10	B
SAMD9	B
GBP4	B
IFIH1	B
MX1	B
IFIT2	B
IFI27	B
GBP5	B
GPR171	B
CD3G	B
CD38	B
THEMIS	B
LY9	B
P2RY10	B
SLAMF1	B
PTPN7	B
CTLA4	B
ICOS	B
RAC2	B
STX11	B
IL12RB1	B
TC2N	B
DDX58	B
ARHGAP26	B
C2orf88	B
OAS3	B
EMP3	B
ISG20	B
IFI35	B
APOL6	B
GIMAP2	B
APOL3	B
ETV7	B
PLSCR1	B
APOL1	B
PSMB8	B
CD74	B
SLC15A3	B
TAP1	B
IFITM1	B
TRPV2	B
HSH2D	B
GPR68	B
FGR	B
TMEM176A	B
PARP14	B
MDFIC	B
SAT1	B
VNN1	B
OSMR	B
SLPI	B
PDZK1IP1	B
SLC34A2	B
MEF2C	B
DRAM2	B
LGALS3	B
DPT	B
P2RY8	B
IL7R	B
ARHGDIB	B
SRGN	B
TRIM69	B
SP100	B
HERC5	B
NMI	B
DDX60L	B
HERC6	B
PARP12	B
GBP3	B
CFH	B
SOD2	B
