# Supplementary material for: Immune Cell Infiltration Landscape of Ovarian Cancer to Identify Prognosis and Immunotherapy-Related Genes to Aid Immunotherapy
Source: Front Cell Dev Biol. 2021 Nov 3;9:749157. doi: 10.3389/fcell.2021.749157 (PMC8595115; doi:10.3389/fcell.2021.749157)
Supplement: Supplementary file 15 [file Table7.XLSX]

## Sheet: h (99 samples)
NAME	GS<br> follow link to MSigDB	GS DETAILS	SIZE	ES	NES	NOM p-val	FDR q-val	FWER p-val	RANK AT MAX	LEADING EDGE
KEGG_LYSOSOME	KEGG_LYSOSOME	Details ...	116	0.629444	2.55899	0	0.00189041	0.001	4271	tags=59%, list=24%, signal=78%
KEGG_NEUROTROPHIN_SIGNALING_PATHWAY	KEGG_NEUROTROPHIN_SIGNALING_PATHWAY	Details ...	122	0.571704	2.30196	0	0.00573983	0.004	3920	tags=44%, list=22%, signal=57%
KEGG_JAK_STAT_SIGNALING_PATHWAY	KEGG_JAK_STAT_SIGNALING_PATHWAY	Details ...	152	0.67881	2.29067	0	0.00382656	0.004	2936	tags=38%, list=17%, signal=45%
KEGG_ACUTE_MYELOID_LEUKEMIA	KEGG_ACUTE_MYELOID_LEUKEMIA	Details ...	56	0.635101	2.26687	0	0.00333613	0.005	3880	tags=48%, list=22%, signal=62%
KEGG_CHEMOKINE_SIGNALING_PATHWAY	KEGG_CHEMOKINE_SIGNALING_PATHWAY	Details ...	179	0.7297	2.25819	0	0.00332605	0.006	3056	tags=53%, list=17%, signal=63%
KEGG_NATURAL_KILLER_CELL_MEDIATED_CYTOTOXICITY	KEGG_NATURAL_KILLER_CELL_MEDIATED_CYTOTOXICITY	Details ...	123	0.711152	2.25493	0	0.00277171	0.006	2169	tags=39%, list=12%, signal=44%
KEGG_ENDOCYTOSIS	KEGG_ENDOCYTOSIS	Details ...	170	0.556966	2.24378	0	0.00237575	0.006	3762	tags=38%, list=21%, signal=47%
KEGG_REGULATION_OF_ACTIN_CYTOSKELETON	KEGG_REGULATION_OF_ACTIN_CYTOSKELETON	Details ...	208	0.568795	2.22921	0	0.00207878	0.006	3056	tags=30%, list=17%, signal=36%
KEGG_FC_EPSILON_RI_SIGNALING_PATHWAY	KEGG_FC_EPSILON_RI_SIGNALING_PATHWAY	Details ...	73	0.662494	2.22839	0	0.0018478	0.006	1898	tags=29%, list=11%, signal=32%
KEGG_B_CELL_RECEPTOR_SIGNALING_PATHWAY	KEGG_B_CELL_RECEPTOR_SIGNALING_PATHWAY	Details ...	75	0.717879	2.22257	0	0.00166302	0.006	1637	tags=36%, list=9%, signal=40%
KEGG_T_CELL_RECEPTOR_SIGNALING_PATHWAY	KEGG_T_CELL_RECEPTOR_SIGNALING_PATHWAY	Details ...	107	0.700998	2.21066	0	0.00188936	0.008	3439	tags=50%, list=20%, signal=62%
KEGG_FC_GAMMA_R_MEDIATED_PHAGOCYTOSIS	KEGG_FC_GAMMA_R_MEDIATED_PHAGOCYTOSIS	Details ...	90	0.68075	2.20358	0	0.00173191	0.008	1186	tags=23%, list=7%, signal=25%
KEGG_APOPTOSIS	KEGG_APOPTOSIS	Details ...	87	0.623796	2.18626	0	0.001691	0.009	3430	tags=44%, list=19%, signal=54%
KEGG_CYTOKINE_CYTOKINE_RECEPTOR_INTERACTION	KEGG_CYTOKINE_CYTOKINE_RECEPTOR_INTERACTION	Details ...	250	0.745729	2.16451	0	0.00195869	0.011	2652	tags=54%, list=15%, signal=62%
KEGG_RIG_I_LIKE_RECEPTOR_SIGNALING_PATHWAY	KEGG_RIG_I_LIKE_RECEPTOR_SIGNALING_PATHWAY	Details ...	67	0.572717	2.16072	0	0.00182811	0.011	3676	tags=39%, list=21%, signal=49%
KEGG_TOLL_LIKE_RECEPTOR_SIGNALING_PATHWAY	KEGG_TOLL_LIKE_RECEPTOR_SIGNALING_PATHWAY	Details ...	97	0.722696	2.13845	0	0.00244193	0.016	3443	tags=55%, list=20%, signal=68%
KEGG_PANCREATIC_CANCER	KEGG_PANCREATIC_CANCER	Details ...	69	0.603333	2.13819	0	0.00229828	0.016	4036	tags=41%, list=23%, signal=52%
KEGG_LEUKOCYTE_TRANSENDOTHELIAL_MIGRATION	KEGG_LEUKOCYTE_TRANSENDOTHELIAL_MIGRATION	Details ...	112	0.662473	2.12428	0	0.00243377	0.018	2346	tags=36%, list=13%, signal=41%
KEGG_RENAL_CELL_CARCINOMA	KEGG_RENAL_CELL_CARCINOMA	Details ...	66	0.573342	2.12282	0	0.00230568	0.018	3831	tags=35%, list=22%, signal=44%
KEGG_FOCAL_ADHESION	KEGG_FOCAL_ADHESION	Details ...	194	0.6355	2.10643	0	0.00219039	0.018	3611	tags=47%, list=20%, signal=58%
KEGG_CELL_ADHESION_MOLECULES_CAMS	KEGG_CELL_ADHESION_MOLECULES_CAMS	Details ...	124	0.755302	2.10379	0	0.00215247	0.019	2081	tags=53%, list=12%, signal=60%
KEGG_CHRONIC_MYELOID_LEUKEMIA	KEGG_CHRONIC_MYELOID_LEUKEMIA	Details ...	72	0.554331	2.09887	0	0.00214056	0.02	3831	tags=36%, list=22%, signal=46%
KEGG_VIRAL_MYOCARDITIS	KEGG_VIRAL_MYOCARDITIS	Details ...	64	0.725376	2.09797	0	0.00204749	0.02	2087	tags=45%, list=12%, signal=51%
KEGG_ANTIGEN_PROCESSING_AND_PRESENTATION	KEGG_ANTIGEN_PROCESSING_AND_PRESENTATION	Details ...	68	0.748701	2.09759	0	0.00196218	0.02	2130	tags=47%, list=12%, signal=53%
KEGG_EPITHELIAL_CELL_SIGNALING_IN_HELICOBACTER_PYLORI_INFECTION	KEGG_EPITHELIAL_CELL_SIGNALING_IN_HELICOBACTER_PYLORI_INFECTION	Details ...	67	0.55421	2.08436	0	0.00210565	0.023	4239	tags=54%, list=24%, signal=70%
KEGG_VEGF_SIGNALING_PATHWAY	KEGG_VEGF_SIGNALING_PATHWAY	Details ...	71	0.582463	2.05319	0	0.00285517	0.031	1898	tags=24%, list=11%, signal=27%
KEGG_NOD_LIKE_RECEPTOR_SIGNALING_PATHWAY	KEGG_NOD_LIKE_RECEPTOR_SIGNALING_PATHWAY	Details ...	60	0.74463	2.04329	0	0.0030532	0.035	2902	tags=60%, list=16%, signal=72%
KEGG_MAPK_SIGNALING_PATHWAY	KEGG_MAPK_SIGNALING_PATHWAY	Details ...	254	0.524241	2.03619	0	0.00310375	0.036	3058	tags=33%, list=17%, signal=39%
KEGG_CYTOSOLIC_DNA_SENSING_PATHWAY	KEGG_CYTOSOLIC_DNA_SENSING_PATHWAY	Details ...	50	0.65513	2.03038	0	0.00312357	0.038	3294	tags=44%, list=19%, signal=54%
KEGG_AUTOIMMUNE_THYROID_DISEASE	KEGG_AUTOIMMUNE_THYROID_DISEASE	Details ...	45	0.829119	2.0053	0	0.00418442	0.05	2081	tags=58%, list=12%, signal=65%
KEGG_HEMATOPOIETIC_CELL_LINEAGE	KEGG_HEMATOPOIETIC_CELL_LINEAGE	Details ...	82	0.7905	2.00431	0	0.0041096	0.05	2260	tags=60%, list=13%, signal=68%
KEGG_PATHOGENIC_ESCHERICHIA_COLI_INFECTION	KEGG_PATHOGENIC_ESCHERICHIA_COLI_INFECTION	Details ...	51	0.569201	2.00352	0	0.00398117	0.05	3179	tags=25%, list=18%, signal=31%
KEGG_AMINO_SUGAR_AND_NUCLEOTIDE_SUGAR_METABOLISM	KEGG_AMINO_SUGAR_AND_NUCLEOTIDE_SUGAR_METABOLISM	Details ...	40	0.568538	1.98874	0.00609756	0.00444988	0.057	4372	tags=43%, list=25%, signal=56%
KEGG_PROSTATE_CANCER	KEGG_PROSTATE_CANCER	Details ...	89	0.516695	1.97391	0	0.00481856	0.069	5208	tags=53%, list=30%, signal=75%
KEGG_COMPLEMENT_AND_COAGULATION_CASCADES	KEGG_COMPLEMENT_AND_COAGULATION_CASCADES	Details ...	67	0.734522	1.97292	0	0.00468089	0.069	1472	tags=39%, list=8%, signal=42%
KEGG_PATHWAYS_IN_CANCER	KEGG_PATHWAYS_IN_CANCER	Details ...	318	0.516357	1.97185	0	0.00462753	0.069	3831	tags=37%, list=22%, signal=46%
KEGG_GLIOMA	KEGG_GLIOMA	Details ...	63	0.577939	1.96418	0	0.00508702	0.075	3831	tags=40%, list=22%, signal=51%
KEGG_BLADDER_CANCER	KEGG_BLADDER_CANCER	Details ...	41	0.626279	1.96127	0	0.00510107	0.078	4036	tags=44%, list=23%, signal=57%
KEGG_LEISHMANIA_INFECTION	KEGG_LEISHMANIA_INFECTION	Details ...	66	0.7907	1.955	0	0.0053343	0.084	1814	tags=56%, list=10%, signal=62%
KEGG_INTESTINAL_IMMUNE_NETWORK_FOR_IGA_PRODUCTION	KEGG_INTESTINAL_IMMUNE_NETWORK_FOR_IGA_PRODUCTION	Details ...	43	0.847893	1.94708	0	0.00546311	0.088	1976	tags=67%, list=11%, signal=76%
KEGG_PRION_DISEASES	KEGG_PRION_DISEASES	Details ...	34	0.657303	1.92225	0	0.00673359	0.106	2174	tags=29%, list=12%, signal=33%
KEGG_TYPE_I_DIABETES_MELLITUS	KEGG_TYPE_I_DIABETES_MELLITUS	Details ...	38	0.838289	1.91833	0.0020202	0.00667543	0.107	2185	tags=79%, list=12%, signal=90%
KEGG_SYSTEMIC_LUPUS_ERYTHEMATOSUS	KEGG_SYSTEMIC_LUPUS_ERYTHEMATOSUS	Details ...	49	0.814752	1.91621	0	0.00673007	0.111	1953	tags=61%, list=11%, signal=69%
KEGG_PRIMARY_IMMUNODEFICIENCY	KEGG_PRIMARY_IMMUNODEFICIENCY	Details ...	35	0.835542	1.91591	0	0.00657711	0.111	1585	tags=63%, list=9%, signal=69%
KEGG_ECM_RECEPTOR_INTERACTION	KEGG_ECM_RECEPTOR_INTERACTION	Details ...	81	0.726367	1.90999	0	0.00686921	0.119	2531	tags=52%, list=14%, signal=60%
KEGG_SMALL_CELL_LUNG_CANCER	KEGG_SMALL_CELL_LUNG_CANCER	Details ...	84	0.543181	1.88799	0	0.00832857	0.138	3630	tags=37%, list=21%, signal=46%
KEGG_ADIPOCYTOKINE_SIGNALING_PATHWAY	KEGG_ADIPOCYTOKINE_SIGNALING_PATHWAY	Details ...	66	0.526522	1.88051	0	0.00881692	0.146	2954	tags=33%, list=17%, signal=40%
KEGG_NON_SMALL_CELL_LUNG_CANCER	KEGG_NON_SMALL_CELL_LUNG_CANCER	Details ...	54	0.527006	1.86246	0	0.0102411	0.164	3831	tags=35%, list=22%, signal=45%
KEGG_INSULIN_SIGNALING_PATHWAY	KEGG_INSULIN_SIGNALING_PATHWAY	Details ...	134	0.433325	1.85964	0	0.0102226	0.165	3711	tags=25%, list=21%, signal=32%
KEGG_COLORECTAL_CANCER	KEGG_COLORECTAL_CANCER	Details ...	62	0.523612	1.852	0.00408163	0.0105836	0.174	4761	tags=42%, list=27%, signal=57%
KEGG_VASCULAR_SMOOTH_MUSCLE_CONTRACTION	KEGG_VASCULAR_SMOOTH_MUSCLE_CONTRACTION		103	0.554679	1.85021	0	0.0106045	0.177	2568	tags=31%, list=15%, signal=36%
KEGG_MELANOMA	KEGG_MELANOMA		71	0.569356	1.83917	0.00206186	0.0113494	0.199	2085	tags=24%, list=12%, signal=27%
KEGG_ALLOGRAFT_REJECTION	KEGG_ALLOGRAFT_REJECTION		32	0.873008	1.83601	0	0.0115271	0.203	2081	tags=88%, list=12%, signal=99%
KEGG_ASTHMA	KEGG_ASTHMA		25	0.845013	1.8349	0	0.0114247	0.204	1991	tags=72%, list=11%, signal=81%
KEGG_ERBB_SIGNALING_PATHWAY	KEGG_ERBB_SIGNALING_PATHWAY		86	0.476012	1.82529	0	0.0119876	0.221	5347	tags=55%, list=30%, signal=78%
KEGG_PHOSPHATIDYLINOSITOL_SIGNALING_SYSTEM	KEGG_PHOSPHATIDYLINOSITOL_SIGNALING_SYSTEM		74	0.530118	1.82065	0	0.0121647	0.228	3476	tags=35%, list=20%, signal=44%
KEGG_TYPE_II_DIABETES_MELLITUS	KEGG_TYPE_II_DIABETES_MELLITUS		45	0.579669	1.81609	0	0.0122691	0.236	1814	tags=24%, list=10%, signal=27%
KEGG_GLYCOSAMINOGLYCAN_BIOSYNTHESIS_CHONDROITIN_SULFATE	KEGG_GLYCOSAMINOGLYCAN_BIOSYNTHESIS_CHONDROITIN_SULFATE		22	0.709036	1.80576	0.00203252	0.013453	0.258	2610	tags=50%, list=15%, signal=59%
KEGG_CALCIUM_SIGNALING_PATHWAY	KEGG_CALCIUM_SIGNALING_PATHWAY		172	0.558393	1.80499	0	0.0133037	0.26	2568	tags=34%, list=15%, signal=39%
KEGG_SNARE_INTERACTIONS_IN_VESICULAR_TRANSPORT	KEGG_SNARE_INTERACTIONS_IN_VESICULAR_TRANSPORT		37	0.459531	1.80245	0.014433	0.0133167	0.267	4917	tags=49%, list=28%, signal=67%
KEGG_MTOR_SIGNALING_PATHWAY	KEGG_MTOR_SIGNALING_PATHWAY		50	0.48125	1.79313	0	0.0143708	0.28	3711	tags=32%, list=21%, signal=40%
KEGG_GAP_JUNCTION	KEGG_GAP_JUNCTION		84	0.521359	1.78937	0	0.0145539	0.289	3179	tags=32%, list=18%, signal=39%
KEGG_DILATED_CARDIOMYOPATHY	KEGG_DILATED_CARDIOMYOPATHY		88	0.576075	1.76937	0	0.0172271	0.324	2762	tags=36%, list=16%, signal=43%
KEGG_GRAFT_VERSUS_HOST_DISEASE	KEGG_GRAFT_VERSUS_HOST_DISEASE		32	0.854162	1.74889	0.00204082	0.0195863	0.359	2081	tags=84%, list=12%, signal=95%
KEGG_ENDOMETRIAL_CANCER	KEGG_ENDOMETRIAL_CANCER		52	0.479835	1.74764	0.00590551	0.019462	0.36	5244	tags=48%, list=30%, signal=68%
KEGG_TGF_BETA_SIGNALING_PATHWAY	KEGG_TGF_BETA_SIGNALING_PATHWAY		81	0.53623	1.7419	0.00200803	0.0201676	0.371	1814	tags=23%, list=10%, signal=26%
KEGG_GNRH_SIGNALING_PATHWAY	KEGG_GNRH_SIGNALING_PATHWAY		92	0.4779	1.73967	0.00206186	0.0202399	0.376	3920	tags=36%, list=22%, signal=46%
KEGG_ADHERENS_JUNCTION	KEGG_ADHERENS_JUNCTION		66	0.474963	1.72616	0.00632911	0.0223503	0.409	3880	tags=32%, list=22%, signal=41%
KEGG_INOSITOL_PHOSPHATE_METABOLISM	KEGG_INOSITOL_PHOSPHATE_METABOLISM		54	0.48507	1.71438	0.00404858	0.0243024	0.443	3892	tags=31%, list=22%, signal=40%
KEGG_HYPERTROPHIC_CARDIOMYOPATHY_HCM	KEGG_HYPERTROPHIC_CARDIOMYOPATHY_HCM		81	0.544326	1.70693	0.00592885	0.0254321	0.455	2762	tags=33%, list=16%, signal=39%
KEGG_PPAR_SIGNALING_PATHWAY	KEGG_PPAR_SIGNALING_PATHWAY		66	0.522333	1.70254	0.00421941	0.0263293	0.468	3847	tags=44%, list=22%, signal=56%
KEGG_GALACTOSE_METABOLISM	KEGG_GALACTOSE_METABOLISM		25	0.499481	1.70147	0.00813008	0.0262196	0.469	4372	tags=44%, list=25%, signal=58%
KEGG_ABC_TRANSPORTERS	KEGG_ABC_TRANSPORTERS		42	0.565807	1.65348	0.00205761	0.0369486	0.59	1709	tags=31%, list=10%, signal=34%
KEGG_ETHER_LIPID_METABOLISM	KEGG_ETHER_LIPID_METABOLISM		25	0.582865	1.63073	0.017094	0.0419597	0.636	1898	tags=28%, list=11%, signal=31%
KEGG_NEUROACTIVE_LIGAND_RECEPTOR_INTERACTION	KEGG_NEUROACTIVE_LIGAND_RECEPTOR_INTERACTION		261	0.495033	1.62687	0.00209644	0.0428426	0.65	2080	tags=21%, list=12%, signal=23%
KEGG_TRYPTOPHAN_METABOLISM	KEGG_TRYPTOPHAN_METABOLISM		39	0.524334	1.61474	0.00204918	0.0463555	0.687	2731	tags=31%, list=15%, signal=36%
KEGG_N_GLYCAN_BIOSYNTHESIS	KEGG_N_GLYCAN_BIOSYNTHESIS		44	0.433354	1.60242	0.0360934	0.0497258	0.712	2956	tags=18%, list=17%, signal=22%
KEGG_DORSO_VENTRAL_AXIS_FORMATION	KEGG_DORSO_VENTRAL_AXIS_FORMATION		23	0.537566	1.6013	0.0226804	0.0496051	0.717	3831	tags=57%, list=22%, signal=72%
KEGG_ALDOSTERONE_REGULATED_SODIUM_REABSORPTION	KEGG_ALDOSTERONE_REGULATED_SODIUM_REABSORPTION		41	0.502673	1.59367	0.004329	0.0513454	0.731	1708	tags=17%, list=10%, signal=19%
KEGG_ARRHYTHMOGENIC_RIGHT_VENTRICULAR_CARDIOMYOPATHY_ARVC	KEGG_ARRHYTHMOGENIC_RIGHT_VENTRICULAR_CARDIOMYOPATHY_ARVC		72	0.51294	1.58795	0.00990099	0.0526868	0.745	3880	tags=39%, list=22%, signal=50%
KEGG_PANTOTHENATE_AND_COA_BIOSYNTHESIS	KEGG_PANTOTHENATE_AND_COA_BIOSYNTHESIS		16	0.592461	1.58092	0.0277778	0.0547066	0.754	1525	tags=25%, list=9%, signal=27%
KEGG_RENIN_ANGIOTENSIN_SYSTEM	KEGG_RENIN_ANGIOTENSIN_SYSTEM		17	0.649886	1.57612	0.0197368	0.0558734	0.762	3347	tags=59%, list=19%, signal=73%
KEGG_ARACHIDONIC_ACID_METABOLISM	KEGG_ARACHIDONIC_ACID_METABOLISM		50	0.525859	1.57239	0.00646552	0.0566958	0.771	2075	tags=26%, list=12%, signal=29%
KEGG_GLYCOSAMINOGLYCAN_DEGRADATION	KEGG_GLYCOSAMINOGLYCAN_DEGRADATION		20	0.534988	1.57181	0.059322	0.056228	0.772	3675	tags=50%, list=21%, signal=63%
KEGG_NICOTINATE_AND_NICOTINAMIDE_METABOLISM	KEGG_NICOTINATE_AND_NICOTINAMIDE_METABOLISM		23	0.56536	1.55703	0.0230126	0.0604752	0.796	2484	tags=35%, list=14%, signal=40%
KEGG_AXON_GUIDANCE	KEGG_AXON_GUIDANCE		128	0.464513	1.54606	0.0167715	0.0639159	0.818	3910	tags=38%, list=22%, signal=48%
KEGG_WNT_SIGNALING_PATHWAY	KEGG_WNT_SIGNALING_PATHWAY		146	0.410633	1.53371	0.0345528	0.0684969	0.838	3926	tags=27%, list=22%, signal=34%
KEGG_LONG_TERM_DEPRESSION	KEGG_LONG_TERM_DEPRESSION		62	0.430737	1.53109	0.0119048	0.0686819	0.844	2533	tags=21%, list=14%, signal=24%
KEGG_GLYCOSAMINOGLYCAN_BIOSYNTHESIS_HEPARAN_SULFATE	KEGG_GLYCOSAMINOGLYCAN_BIOSYNTHESIS_HEPARAN_SULFATE		26	0.529712	1.49216	0.0506329	0.0852701	0.887	1773	tags=23%, list=10%, signal=26%
KEGG_PROGESTERONE_MEDIATED_OOCYTE_MATURATION	KEGG_PROGESTERONE_MEDIATED_OOCYTE_MATURATION		83	0.396366	1.47043	0.0384615	0.0951863	0.903	3449	tags=27%, list=20%, signal=33%
KEGG_VIBRIO_CHOLERAE_INFECTION	KEGG_VIBRIO_CHOLERAE_INFECTION		51	0.370422	1.44465	0.0430108	0.107074	0.923	2568	tags=20%, list=15%, signal=23%
KEGG_AMYOTROPHIC_LATERAL_SCLEROSIS_ALS	KEGG_AMYOTROPHIC_LATERAL_SCLEROSIS_ALS		52	0.398916	1.42571	0.0450644	0.116482	0.935	3609	tags=33%, list=20%, signal=41%
KEGG_NOTCH_SIGNALING_PATHWAY	KEGG_NOTCH_SIGNALING_PATHWAY		46	0.393718	1.41975	0.11499	0.118555	0.939	4098	tags=35%, list=23%, signal=45%
KEGG_GLYCEROLIPID_METABOLISM	KEGG_GLYCEROLIPID_METABOLISM		42	0.417941	1.41896	0.0574468	0.117747	0.939	3761	tags=38%, list=21%, signal=48%
KEGG_GLYCOLYSIS_GLUCONEOGENESIS	KEGG_GLYCOLYSIS_GLUCONEOGENESIS		61	0.350983	1.41866	0.0683594	0.116674	0.939	4010	tags=23%, list=23%, signal=30%
KEGG_BETA_ALANINE_METABOLISM	KEGG_BETA_ALANINE_METABOLISM		22	0.462001	1.40109	0.0870445	0.126402	0.949	2928	tags=23%, list=17%, signal=27%
KEGG_PROTEASOME	KEGG_PROTEASOME		40	0.423284	1.39728	0.214008	0.127202	0.949	1925	tags=10%, list=11%, signal=11%
KEGG_LONG_TERM_POTENTIATION	KEGG_LONG_TERM_POTENTIATION		68	0.372189	1.36656	0.0789474	0.14638	0.961	3831	tags=31%, list=22%, signal=39%
KEGG_SPHINGOLIPID_METABOLISM	KEGG_SPHINGOLIPID_METABOLISM		31	0.433555	1.34058	0.128571	0.164045	0.97	4853	tags=55%, list=28%, signal=76%
KEGG_PURINE_METABOLISM	KEGG_PURINE_METABOLISM		145	0.305656	1.32557	0.0668058	0.174258	0.974	3417	tags=21%, list=19%, signal=26%
KEGG_MELANOGENESIS	KEGG_MELANOGENESIS		96	0.396313	1.30485	0.101871	0.190237	0.983	4125	tags=36%, list=23%, signal=47%
KEGG_ALZHEIMERS_DISEASE	KEGG_ALZHEIMERS_DISEASE		138	0.27828	1.28727	0.13347	0.204163	0.987	2208	tags=12%, list=13%, signal=14%
KEGG_GLYCEROPHOSPHOLIPID_METABOLISM	KEGG_GLYCEROPHOSPHOLIPID_METABOLISM		66	0.345468	1.2867	0.114823	0.202809	0.988	3836	tags=29%, list=22%, signal=37%
KEGG_PRIMARY_BILE_ACID_BIOSYNTHESIS	KEGG_PRIMARY_BILE_ACID_BIOSYNTHESIS		16	0.511339	1.28044	0.182	0.206554	0.989	1964	tags=19%, list=11%, signal=21%
KEGG_REGULATION_OF_AUTOPHAGY	KEGG_REGULATION_OF_AUTOPHAGY		32	0.309853	1.26261	0.212891	0.220817	0.991	3469	tags=22%, list=20%, signal=27%
KEGG_P53_SIGNALING_PATHWAY	KEGG_P53_SIGNALING_PATHWAY		65	0.366241	1.2597	0.16	0.221601	0.992	4645	tags=43%, list=26%, signal=58%
KEGG_FATTY_ACID_METABOLISM	KEGG_FATTY_ACID_METABOLISM		40	0.360513	1.24617	0.173554	0.23222	0.994	4010	tags=28%, list=23%, signal=36%
KEGG_DRUG_METABOLISM_OTHER_ENZYMES	KEGG_DRUG_METABOLISM_OTHER_ENZYMES		37	0.394642	1.24318	0.166667	0.232976	0.994	3333	tags=19%, list=19%, signal=23%
KEGG_PHENYLALANINE_METABOLISM	KEGG_PHENYLALANINE_METABOLISM		16	0.491663	1.23625	0.187373	0.237985	0.994	1311	tags=19%, list=7%, signal=20%
KEGG_TIGHT_JUNCTION	KEGG_TIGHT_JUNCTION		127	0.299923	1.21126	0.143418	0.260165	0.997	3810	tags=24%, list=22%, signal=30%
KEGG_UBIQUITIN_MEDIATED_PROTEOLYSIS	KEGG_UBIQUITIN_MEDIATED_PROTEOLYSIS		125	0.237457	1.17015	0.284872	0.301607	0.998	5471	tags=31%, list=31%, signal=45%
KEGG_THYROID_CANCER	KEGG_THYROID_CANCER		29	0.350122	1.16343	0.271008	0.306087	0.998	3880	tags=28%, list=22%, signal=35%
KEGG_SELENOAMINO_ACID_METABOLISM	KEGG_SELENOAMINO_ACID_METABOLISM		24	0.349291	1.13756	0.285996	0.332835	0.998	690	tags=8%, list=4%, signal=9%
KEGG_O_GLYCAN_BIOSYNTHESIS	KEGG_O_GLYCAN_BIOSYNTHESIS		28	0.411389	1.13628	0.295503	0.331406	0.998	3180	tags=29%, list=18%, signal=35%
KEGG_FRUCTOSE_AND_MANNOSE_METABOLISM	KEGG_FRUCTOSE_AND_MANNOSE_METABOLISM		31	0.349853	1.13373	0.306383	0.33158	0.998	3280	tags=19%, list=19%, signal=24%
KEGG_PYRIMIDINE_METABOLISM	KEGG_PYRIMIDINE_METABOLISM		91	0.266497	1.12954	0.300203	0.333614	0.998	1136	tags=7%, list=6%, signal=7%
KEGG_VASOPRESSIN_REGULATED_WATER_REABSORPTION	KEGG_VASOPRESSIN_REGULATED_WATER_REABSORPTION		44	0.277349	1.11677	0.302905	0.345599	0.999	3407	tags=18%, list=19%, signal=22%
KEGG_TYROSINE_METABOLISM	KEGG_TYROSINE_METABOLISM		40	0.346937	1.06604	0.316562	0.405642	1	1740	tags=13%, list=10%, signal=14%
KEGG_PYRUVATE_METABOLISM	KEGG_PYRUVATE_METABOLISM		39	0.282459	1.03274	0.409091	0.446563	1	3737	tags=26%, list=21%, signal=32%
KEGG_STEROID_BIOSYNTHESIS	KEGG_STEROID_BIOSYNTHESIS		16	0.367031	1.00249	0.451943	0.483688	1	2875	tags=25%, list=16%, signal=30%
KEGG_OOCYTE_MEIOSIS	KEGG_OOCYTE_MEIOSIS		107	0.251993	0.998211	0.462	0.48549	1	3831	tags=21%, list=22%, signal=27%
KEGG_HISTIDINE_METABOLISM	KEGG_HISTIDINE_METABOLISM		28	0.34049	0.980587	0.463366	0.506977	1	3068	tags=21%, list=17%, signal=26%
KEGG_STARCH_AND_SUCROSE_METABOLISM	KEGG_STARCH_AND_SUCROSE_METABOLISM		36	0.290728	0.919509	0.554371	0.596029	1	4372	tags=28%, list=25%, signal=37%
KEGG_ALANINE_ASPARTATE_AND_GLUTAMATE_METABOLISM	KEGG_ALANINE_ASPARTATE_AND_GLUTAMATE_METABOLISM		30	0.270208	0.86657	0.666667	0.678426	1	1311	tags=10%, list=7%, signal=11%
KEGG_STEROID_HORMONE_BIOSYNTHESIS	KEGG_STEROID_HORMONE_BIOSYNTHESIS		41	0.296993	0.851506	0.710921	0.698651	1	763	tags=7%, list=4%, signal=8%
KEGG_GLYCOSPHINGOLIPID_BIOSYNTHESIS_LACTO_AND_NEOLACTO_SERIES	KEGG_GLYCOSPHINGOLIPID_BIOSYNTHESIS_LACTO_AND_NEOLACTO_SERIES		25	0.308657	0.839747	0.702355	0.712562	1	3220	tags=28%, list=18%, signal=34%
KEGG_PEROXISOME	KEGG_PEROXISOME		77	0.211677	0.832717	0.679921	0.717938	1	2365	tags=10%, list=13%, signal=12%
KEGG_LINOLEIC_ACID_METABOLISM	KEGG_LINOLEIC_ACID_METABOLISM		23	0.321181	0.822879	0.71645	0.72944	1	1898	tags=13%, list=11%, signal=15%
KEGG_HEDGEHOG_SIGNALING_PATHWAY	KEGG_HEDGEHOG_SIGNALING_PATHWAY		53	0.295879	0.813847	0.759414	0.738078	1	3768	tags=28%, list=21%, signal=36%
KEGG_OLFACTORY_TRANSDUCTION	KEGG_OLFACTORY_TRANSDUCTION		108	0.187225	0.812404	0.669216	0.734709	1	2568	tags=7%, list=15%, signal=9%
KEGG_DRUG_METABOLISM_CYTOCHROME_P450	KEGG_DRUG_METABOLISM_CYTOCHROME_P450		57	0.277189	0.799411	0.758929	0.750495	1	1740	tags=11%, list=10%, signal=12%
KEGG_PORPHYRIN_AND_CHLOROPHYLL_METABOLISM	KEGG_PORPHYRIN_AND_CHLOROPHYLL_METABOLISM		28	0.239586	0.791816	0.747346	0.756973	1	3542	tags=18%, list=20%, signal=22%
KEGG_RETINOL_METABOLISM	KEGG_RETINOL_METABOLISM		45	0.269696	0.772332	0.801802	0.781604	1	2737	tags=18%, list=16%, signal=21%
KEGG_GLYCINE_SERINE_AND_THREONINE_METABOLISM	KEGG_GLYCINE_SERINE_AND_THREONINE_METABOLISM		31	0.279348	0.76785	0.844182	0.782232	1	627	tags=6%, list=4%, signal=7%
KEGG_CYSTEINE_AND_METHIONINE_METABOLISM	KEGG_CYSTEINE_AND_METHIONINE_METABOLISM		34	0.217977	0.740937	0.815324	0.815594	1	1311	tags=6%, list=7%, signal=6%
KEGG_BASAL_CELL_CARCINOMA	KEGG_BASAL_CELL_CARCINOMA		52	0.269513	0.71779	0.852459	0.840638	1	3926	tags=31%, list=22%, signal=39%
KEGG_PENTOSE_PHOSPHATE_PATHWAY	KEGG_PENTOSE_PHOSPHATE_PATHWAY		26	0.192261	0.670859	0.889546	0.889914	1	4353	tags=23%, list=25%, signal=31%
KEGG_CELL_CYCLE	KEGG_CELL_CYCLE		122	0.17941	0.621916	0.857422	0.927206	1	1437	tags=5%, list=8%, signal=5%

## Sheet: l (580 samples)
NAME	GS<br> follow link to MSigDB	GS DETAILS	SIZE	ES	NES	NOM p-val	FDR q-val	FWER p-val	RANK AT MAX	LEADING EDGE
KEGG_RNA_POLYMERASE	KEGG_RNA_POLYMERASE	Details ...	27	-0.531463	-1.92114	0.00408998	0.059173	0.098	3716	tags=44%, list=21%, signal=56%
KEGG_AMINOACYL_TRNA_BIOSYNTHESIS	KEGG_AMINOACYL_TRNA_BIOSYNTHESIS	Details ...	21	-0.560435	-1.70257	0.0231579	0.218089	0.471	6885	tags=71%, list=39%, signal=117%
KEGG_RIBOSOME	KEGG_RIBOSOME	Details ...	69	-0.655007	-1.66725	0.0650407	0.189172	0.566	4404	tags=81%, list=25%, signal=108%
KEGG_SPLICEOSOME	KEGG_SPLICEOSOME	Details ...	115	-0.341824	-1.56466	0.100604	0.292263	0.772	7851	tags=63%, list=45%, signal=114%
KEGG_HUNTINGTONS_DISEASE	KEGG_HUNTINGTONS_DISEASE	Details ...	152	-0.323848	-1.52352	0.0596421	0.304598	0.836	5578	tags=52%, list=32%, signal=75%
KEGG_BASE_EXCISION_REPAIR	KEGG_BASE_EXCISION_REPAIR	Details ...	32	-0.435944	-1.47122	0.123232	0.351348	0.905	7489	tags=69%, list=42%, signal=119%
KEGG_ONE_CARBON_POOL_BY_FOLATE	KEGG_ONE_CARBON_POOL_BY_FOLATE	Details ...	16	-0.529543	-1.46133	0.0662651	0.318983	0.913	6987	tags=69%, list=40%, signal=114%
KEGG_OXIDATIVE_PHOSPHORYLATION	KEGG_OXIDATIVE_PHOSPHORYLATION	Details ...	95	-0.390545	-1.44934	0.157588	0.298872	0.923	5261	tags=59%, list=30%, signal=84%
KEGG_MISMATCH_REPAIR	KEGG_MISMATCH_REPAIR	Details ...	22	-0.482342	-1.41483	0.162325	0.317931	0.948	6004	tags=64%, list=34%, signal=96%
KEGG_RNA_DEGRADATION	KEGG_RNA_DEGRADATION	Details ...	54	-0.331918	-1.40604	0.143689	0.298769	0.954	8107	tags=59%, list=46%, signal=109%
KEGG_NUCLEOTIDE_EXCISION_REPAIR	KEGG_NUCLEOTIDE_EXCISION_REPAIR	Details ...	43	-0.346716	-1.30861	0.194	0.432866	0.986	5585	tags=40%, list=32%, signal=58%
KEGG_DNA_REPLICATION	KEGG_DNA_REPLICATION	Details ...	36	-0.446515	-1.26562	0.292829	0.478474	0.992	5585	tags=53%, list=32%, signal=77%
KEGG_BUTANOATE_METABOLISM	KEGG_BUTANOATE_METABOLISM	Details ...	33	-0.374969	-1.18116	0.285714	0.61291	0.999	1519	tags=21%, list=9%, signal=23%
KEGG_NITROGEN_METABOLISM	KEGG_NITROGEN_METABOLISM	Details ...	22	-0.44285	-1.16416	0.25	0.605045	0.999	3561	tags=36%, list=20%, signal=46%
KEGG_TERPENOID_BACKBONE_BIOSYNTHESIS	KEGG_TERPENOID_BACKBONE_BIOSYNTHESIS	Details ...	15	-0.434642	-1.15318	0.327381	0.587684	0.999	3281	tags=33%, list=19%, signal=41%
KEGG_BASAL_TRANSCRIPTION_FACTORS	KEGG_BASAL_TRANSCRIPTION_FACTORS	Details ...	32	-0.320494	-1.12318	0.341414	0.611506	1	8237	tags=59%, list=47%, signal=111%
KEGG_GLYCOSYLPHOSPHATIDYLINOSITOL_GPI_ANCHOR_BIOSYNTHESIS	KEGG_GLYCOSYLPHOSPHATIDYLINOSITOL_GPI_ANCHOR_BIOSYNTHESIS	Details ...	24	-0.344981	-1.11635	0.326	0.588856	1	6054	tags=42%, list=34%, signal=63%
KEGG_PARKINSONS_DISEASE	KEGG_PARKINSONS_DISEASE	Details ...	93	-0.295759	-1.10911	0.354	0.569728	1	5339	tags=56%, list=30%, signal=80%
KEGG_GLYOXYLATE_AND_DICARBOXYLATE_METABOLISM	KEGG_GLYOXYLATE_AND_DICARBOXYLATE_METABOLISM	Details ...	16	-0.332831	-1.06896	0.391473	0.615445	1	7855	tags=56%, list=45%, signal=101%
KEGG_PENTOSE_AND_GLUCURONATE_INTERCONVERSIONS	KEGG_PENTOSE_AND_GLUCURONATE_INTERCONVERSIONS	Details ...	16	-0.42999	-1.0365	0.422222	0.647107	1	4229	tags=50%, list=24%, signal=66%
KEGG_HOMOLOGOUS_RECOMBINATION	KEGG_HOMOLOGOUS_RECOMBINATION	Details ...	26	-0.3444	-0.967623	0.508734	0.754841	1	3540	tags=27%, list=20%, signal=34%
KEGG_MATURITY_ONSET_DIABETES_OF_THE_YOUNG	KEGG_MATURITY_ONSET_DIABETES_OF_THE_YOUNG	Details ...	23	-0.424872	-0.965218	0.496337	0.725106	1	4179	tags=52%, list=24%, signal=68%
KEGG_TASTE_TRANSDUCTION	KEGG_TASTE_TRANSDUCTION	Details ...	44	-0.286534	-0.904102	0.61597	0.814513	1	1912	tags=20%, list=11%, signal=23%
KEGG_GLUTATHIONE_METABOLISM	KEGG_GLUTATHIONE_METABOLISM	Details ...	46	-0.266983	-0.883624	0.617476	0.822371	1	2616	tags=24%, list=15%, signal=28%
KEGG_PROPANOATE_METABOLISM	KEGG_PROPANOATE_METABOLISM	Details ...	31	-0.245825	-0.837224	0.656627	0.883154	1	6879	tags=55%, list=39%, signal=90%
KEGG_PROTEIN_EXPORT	KEGG_PROTEIN_EXPORT	Details ...	22	-0.257493	-0.816757	0.62	0.889176	1	1173	tags=9%, list=7%, signal=10%
KEGG_CARDIAC_MUSCLE_CONTRACTION	KEGG_CARDIAC_MUSCLE_CONTRACTION	Details ...	70	-0.235723	-0.812106	0.780156	0.865211	1	5300	tags=50%, list=30%, signal=71%
KEGG_METABOLISM_OF_XENOBIOTICS_BY_CYTOCHROME_P450	KEGG_METABOLISM_OF_XENOBIOTICS_BY_CYTOCHROME_P450	Details ...	54	-0.269342	-0.765605	0.827709	0.918138	1	2801	tags=30%, list=16%, signal=35%
KEGG_PROXIMAL_TUBULE_BICARBONATE_RECLAMATION	KEGG_PROXIMAL_TUBULE_BICARBONATE_RECLAMATION	Details ...	22	-0.25432	-0.683841	0.916201	1	1	2838	tags=23%, list=16%, signal=27%
KEGG_ARGININE_AND_PROLINE_METABOLISM	KEGG_ARGININE_AND_PROLINE_METABOLISM	Details ...	48	-0.204589	-0.666237	0.915354	1	1	558	tags=8%, list=3%, signal=9%
KEGG_VALINE_LEUCINE_AND_ISOLEUCINE_DEGRADATION	KEGG_VALINE_LEUCINE_AND_ISOLEUCINE_DEGRADATION	Details ...	43	-0.184044	-0.621307	0.920245	1	1	6593	tags=51%, list=37%, signal=82%
KEGG_CITRATE_CYCLE_TCA_CYCLE	KEGG_CITRATE_CYCLE_TCA_CYCLE	Details ...	30	-0.187094	-0.614795	0.822485	0.989295	1	6495	tags=43%, list=37%, signal=68%
KEGG_LYSINE_DEGRADATION	KEGG_LYSINE_DEGRADATION	Details ...	39	-0.169057	-0.613884	0.942149	0.960048	1	6593	tags=51%, list=37%, signal=82%
KEGG_BIOSYNTHESIS_OF_UNSATURATED_FATTY_ACIDS	KEGG_BIOSYNTHESIS_OF_UNSATURATED_FATTY_ACIDS	Details ...	17	-0.2159	-0.602009	0.93633	0.939598	1	5090	tags=47%, list=29%, signal=66%
