# Supplementary material for: Immune Cell Infiltration Landscape of Ovarian Cancer to Identify Prognosis and Immunotherapy-Related Genes to Aid Immunotherapy
Source: Front Cell Dev Biol. 2021 Nov 3;9:749157. doi: 10.3389/fcell.2021.749157 (PMC8595115; doi:10.3389/fcell.2021.749157)
Supplement: Supplementary file 16 [file Table8.XLSX]

## Sheet: Sheet1
id	TMB
TCGA-13-1506	0.605263
TCGA-09-2050	2.23684
TCGA-25-1315	1.18421
TCGA-04-1644	0.763158
TCGA-61-1904	1.84211
TCGA-23-1111	0.921053
TCGA-61-2002	0.973684
TCGA-24-1413	1
TCGA-36-2552	1.18421
TCGA-13-0908	1.31579
TCGA-29-1694	0.763158
TCGA-13-0766	0.131579
TCGA-13-1496	1.42105
TCGA-23-1029	1.60526
TCGA-13-1492	1.05263
TCGA-24-2267	2.55263
TCGA-23-2641	1.76316
TCGA-13-0714	0.157895
TCGA-23-2079	1.28947
TCGA-09-0366	1.07895
TCGA-25-1326	3.52632
TCGA-36-2539	1.18421
TCGA-61-2610	1.68421
TCGA-04-1356	1.89474
TCGA-09-1672	0.105263
TCGA-13-1487	0.842105
TCGA-13-0891	0.447368
TCGA-20-0991	2.97368
TCGA-61-2101	0.815789
TCGA-09-2053	1.10526
TCGA-24-1616	1.26316
TCGA-10-0931	1.18421
TCGA-24-0970	0.552632
TCGA-29-1785	1.36842
TCGA-24-1104	1.39474
TCGA-25-1319	1.39474
TCGA-24-1427	1.21053
TCGA-29-2429	1.52632
TCGA-29-1763	1.97368
TCGA-23-1118	1.52632
TCGA-13-0807	3.60526
TCGA-61-1995	0.657895
TCGA-61-2088	0.447368
TCGA-30-1855	1.89474
TCGA-20-1684	0.763158
TCGA-29-1711	1.18421
TCGA-24-2019	1.05263
TCGA-10-0928	0.184211
TCGA-13-0921	0.315789
TCGA-24-2036	1.21053
TCGA-61-2613	1.5
TCGA-13-0910	0.921053
TCGA-13-1488	2.65789
TCGA-OY-A56P	0.657895
TCGA-24-0966	0.315789
TCGA-59-2352	1.86842
TCGA-04-1651	1
TCGA-24-1550	1.31579
TCGA-61-2110	1.18421
TCGA-04-1343	1.47368
TCGA-24-1474	1.55263
TCGA-61-1895	1.18421
TCGA-13-0755	2.15789
TCGA-23-1123	1.94737
TCGA-29-1695	1.18421
TCGA-13-0726	1.63158
TCGA-25-2408	0.315789
TCGA-13-0886	0.657895
TCGA-25-1314	1.42105
TCGA-61-1733	1
TCGA-13-0897	1.21053
TCGA-10-0937	0.105263
TCGA-36-2543	1.28947
TCGA-29-2434	2.5
TCGA-13-0913	0.763158
TCGA-61-2092	1.05263
TCGA-24-1843	1.73684
TCGA-13-1481	2.60526
TCGA-61-2096	2.13158
TCGA-10-0927	0.421053
TCGA-25-2393	1.68421
TCGA-29-1776	1.07895
TCGA-61-2087	1.71053
TCGA-24-1431	1.42105
TCGA-61-2113	2.68421
TCGA-20-1685	1.21053
TCGA-36-2534	2.5
TCGA-WR-A838	0.657895
TCGA-24-1467	0.184211
TCGA-24-2261	0.921053
TCGA-23-2647	1.26316
TCGA-25-2401	1.55263
TCGA-04-1369	1.65789
TCGA-23-1117	2.34211
TCGA-30-1862	0.789474
TCGA-24-1428	1.81579
TCGA-04-1649	1.26316
TCGA-24-2298	3
TCGA-13-2061	1.89474
TCGA-61-1730	0.973684
TCGA-29-1784	2.07895
TCGA-36-2540	0.105263
TCGA-61-1899	1.13158
TCGA-29-1703	1.44737
TCGA-29-1699	1.47368
TCGA-61-2095	2.13158
TCGA-13-0893	1.65789
TCGA-09-2051	3.15789
TCGA-25-2042	1.52632
TCGA-61-1737	1.65789
TCGA-36-2547	3.07895
TCGA-10-0933	1.28947
TCGA-13-0903	2.57895
TCGA-20-1682	1.76316
TCGA-29-1761	3.28947
TCGA-23-1110	2.65789
TCGA-29-1775	2.02632
TCGA-24-0980	0.947368
TCGA-24-1418	1
TCGA-20-1686	1.55263
TCGA-59-2348	1.5
TCGA-09-2045	0.973684
TCGA-04-1347	2.42105
TCGA-42-2588	0.815789
TCGA-13-1412	0.973684
TCGA-13-0794	0.342105
TCGA-13-0923	0.684211
TCGA-13-1405	0.815789
TCGA-5X-AA5U	0.684211
TCGA-61-1919	0.947368
TCGA-61-2611	1.68421
TCGA-13-0889	0.263158
TCGA-31-1959	1.18421
TCGA-04-1516	1.63158
TCGA-09-1674	2.34211
TCGA-09-0364	0.0263158
TCGA-13-0890	1.52632
TCGA-20-0990	1.94737
TCGA-10-0930	3.36842
TCGA-29-1707	0.921053
TCGA-59-2355	0.578947
TCGA-13-2057	2.94737
TCGA-23-1113	1.02632
TCGA-13-0764	0.447368
TCGA-13-1494	1.28947
TCGA-29-1768	0.815789
TCGA-61-1915	1.52632
TCGA-13-1409	1.13158
TCGA-13-0885	3.42105
TCGA-13-1477	1.10526
TCGA-29-1710	0.710526
TCGA-23-2643	1.02632
TCGA-04-1638	1.05263
TCGA-24-1463	1.78947
TCGA-29-1696	1.18421
TCGA-13-1504	0.789474
TCGA-24-1847	1.78947
TCGA-13-0920	3.84211
TCGA-61-1727	2.47368
TCGA-25-2397	1.68421
TCGA-61-1906	1
TCGA-04-1646	0.447368
TCGA-04-1362	1.52632
TCGA-24-2024	2
TCGA-09-2049	3.05263
TCGA-13-1404	1.10526
TCGA-13-0911	0.210526
TCGA-04-1332	0.842105
TCGA-04-1336	1.52632
TCGA-13-1483	1.44737
TCGA-25-2391	1.39474
TCGA-61-2009	1.78947
TCGA-42-2587	2.89474
TCGA-13-0800	1.89474
TCGA-13-1509	2.02632
TCGA-13-0795	1.36842
TCGA-24-1551	0.921053
TCGA-61-2111	1
TCGA-23-2084	2.65789
TCGA-04-1348	0.973684
TCGA-09-2044	2.60526
TCGA-25-1329	1.13158
TCGA-09-0369	2.07895
TCGA-29-1774	0.973684
TCGA-24-1417	1.92105
TCGA-30-1856	1.39474
TCGA-24-2290	1.15789
TCGA-36-2532	0.921053
TCGA-23-2072	1.13158
TCGA-29-2436	0.131579
TCGA-36-2548	0.973684
TCGA-13-1499	1.42105
TCGA-24-2035	2.10526
TCGA-23-1022	4.26316
TCGA-61-2094	1.10526
TCGA-29-2432	1.55263
TCGA-61-1738	1.07895
TCGA-29-1701	0.921053
TCGA-30-1718	2.21053
TCGA-25-1316	0.447368
TCGA-25-2398	1.13158
TCGA-61-2012	2.76316
TCGA-23-1032	2.92105
TCGA-13-1505	1.36842
TCGA-57-1993	1.31579
TCGA-61-2016	0.526316
TCGA-61-1728	0.736842
TCGA-25-1312	0.315789
TCGA-29-1688	0.921053
TCGA-24-1430	0.947368
TCGA-04-1341	0.526316
TCGA-13-0803	0.5
TCGA-24-2260	1.18421
TCGA-61-1914	1.97368
TCGA-13-0724	0.868421
TCGA-13-0884	2.21053
TCGA-24-2289	3.5
TCGA-13-1512	1.31579
TCGA-24-2293	1.21053
TCGA-23-1121	5.68421
TCGA-25-2400	2
TCGA-24-1423	1.47368
TCGA-13-0765	0.552632
TCGA-3P-A9WA	2.60526
TCGA-59-A5PD	3.23684
TCGA-13-1495	0.315789
TCGA-59-2354	1.39474
TCGA-13-2060	1.15789
TCGA-09-1675	1.42105
TCGA-09-0365	1.18421
TCGA-09-0367	0.631579
TCGA-13-1482	1.15789
TCGA-29-1783	1.26316
TCGA-24-1419	0.868421
TCGA-09-2055	1.94737
TCGA-04-1357	1.26316
TCGA-23-1030	0.921053
TCGA-42-2593	0.894737
TCGA-24-1436	1.34211
TCGA-13-1510	2.23684
TCGA-24-1603	0.605263
TCGA-29-1771	0.394737
TCGA-24-2262	1.57895
TCGA-13-1497	3.21053
TCGA-24-1562	0.657895
TCGA-24-0979	2.07895
TCGA-36-2533	2.07895
TCGA-24-2254	1
TCGA-23-1809	1.13158
TCGA-30-1853	0.947368
TCGA-13-0888	3.31579
TCGA-24-1470	0.394737
TCGA-23-2081	1.23684
TCGA-24-1844	3
TCGA-42-2589	1.78947
TCGA-13-1507	1.94737
TCGA-30-1714	1.42105
TCGA-59-2349	18.9211
TCGA-29-1769	1.57895
TCGA-57-1992	2.05263
TCGA-09-1664	0.263158
TCGA-24-0975	1.60526
TCGA-61-1734	8.13158
TCGA-59-2351	1.97368
TCGA-25-1313	3.10526
TCGA-42-2590	1.13158
TCGA-36-2544	1.28947
TCGA-59-2363	1.78947
TCGA-30-1891	1.5
TCGA-04-1542	1.44737
TCGA-23-1124	3.05263
TCGA-04-1652	1.26316
TCGA-29-1778	0.578947
TCGA-24-1426	1.39474
TCGA-36-2530	1.52632
TCGA-61-1740	3.5
TCGA-13-0797	0.368421
TCGA-61-1911	0.526316
TCGA-24-1422	2.89474
TCGA-20-0996	0.552632
TCGA-04-1349	0.842105
TCGA-61-2614	1.13158
TCGA-24-1845	2.78947
TCGA-24-2281	1.10526
TCGA-61-1725	1.26316
TCGA-61-2102	1.55263
TCGA-13-0906	0.473684
TCGA-61-2008	1.5
TCGA-13-0791	1.89474
TCGA-20-1683	1.57895
TCGA-13-0887	2.15789
TCGA-20-0987	0.684211
TCGA-29-1764	1.63158
TCGA-13-0768	0.210526
TCGA-13-1498	2.84211
TCGA-04-1360	2.21053
TCGA-29-1705	0.789474
TCGA-24-1103	1.28947
TCGA-61-1900	1.86842
TCGA-25-1328	0.421053
TCGA-24-2288	2.15789
TCGA-13-1501	1.71053
TCGA-59-2372	1.76316
TCGA-36-2551	0.526316
TCGA-24-1849	1.60526
TCGA-24-0982	1.10526
TCGA-23-1116	1.84211
TCGA-13-0919	0.131579
TCGA-25-2399	1.02632
TCGA-13-1491	0.894737
TCGA-29-1777	2.5
TCGA-13-1410	1.81579
TCGA-24-1466	1.28947
TCGA-29-1693	1.92105
TCGA-13-2059	1.68421
TCGA-36-2545	1.44737
TCGA-OY-A56Q	1.05263
TCGA-24-2038	0.263158
TCGA-25-1321	0.789474
TCGA-10-0926	0.394737
TCGA-61-1903	1.18421
TCGA-23-1031	2.31579
TCGA-29-1770	1.47368
TCGA-24-1424	1.31579
TCGA-61-2109	1.60526
TCGA-04-1346	0.973684
TCGA-13-0899	0.394737
TCGA-13-1511	0.368421
TCGA-04-1342	1.73684
TCGA-13-0804	0.763158
TCGA-61-1998	3.47368
TCGA-23-2645	2.55263
TCGA-23-1122	2.60526
TCGA-13-0883	0.710526
TCGA-31-1953	0.868421
TCGA-20-1687	1.52632
TCGA-13-0723	1.23684
TCGA-61-1913	1.02632
TCGA-36-2538	1
TCGA-24-1471	0.710526
TCGA-61-1736	0.763158
TCGA-23-2078	3.13158
TCGA-36-2542	1.5
TCGA-57-1994	0.894737
TCGA-24-1846	1.97368
TCGA-10-0935	1.07895
TCGA-59-2350	0.605263
TCGA-04-1367	2.36842
TCGA-29-1781	2
TCGA-25-2392	2.10526
TCGA-61-2018	1.44737
TCGA-13-0916	0.552632
TCGA-61-1907	2.15789
TCGA-13-0912	0.657895
TCGA-25-2396	0.473684
TCGA-61-1722	1.31579
TCGA-24-1842	0.868421
TCGA-04-1331	2.5
TCGA-42-2591	1.5
TCGA-25-2404	1.05263
TCGA-13-0757	1.81579
TCGA-24-1927	1.57895
TCGA-29-1697	0.684211
TCGA-13-0905	1.39474
TCGA-24-1552	1.18421
TCGA-24-1434	1.31579
TCGA-09-2043	1.92105
TCGA-13-0717	0.0526316
TCGA-13-0720	0.131579
TCGA-61-1910	2.36842
TCGA-24-1564	1
TCGA-61-1741	0.815789
TCGA-31-1950	0.842105
TCGA-13-A5FT	1.92105
TCGA-29-2431	0.736842
TCGA-13-1403	1.13158
TCGA-29-1702	1
TCGA-24-1469	3.18421
TCGA-23-2649	2.68421
TCGA-13-1484	0.789474
TCGA-23-1021	2.02632
TCGA-23-1027	1.15789
TCGA-24-2280	2.92105
TCGA-23-2077	1.52632
TCGA-30-1857	2.10526
TCGA-24-1416	0.421053
TCGA-36-2537	0.868421
TCGA-61-2003	1.21053
TCGA-24-1464	1.02632
TCGA-VG-A8LO	1.63158
TCGA-13-0805	0.5
TCGA-04-1655	1.02632
TCGA-13-1489	1.36842
TCGA-57-1586	0.157895
TCGA-13-A5FU	1.31579
TCGA-23-1114	2.28947
TCGA-24-1425	1.05263
TCGA-29-1691	3.44737
TCGA-24-1850	1.57895
TCGA-24-2295	1.55263
TCGA-13-0751	0.736842
TCGA-42-2582	1.97368
TCGA-04-1361	1.78947
TCGA-25-1323	1.15789
TCGA-09-1673	0.947368
TCGA-25-2409	0.578947
TCGA-24-2030	1.21053
TCGA-04-1353	0.736842
TCGA-61-1901	1
TCGA-09-2056	2.02632
TCGA-13-1500	1.15789
TCGA-13-1485	0.184211
TCGA-13-0924	0.736842
TCGA-24-1565	0.631579
TCGA-29-1766	1.02632
TCGA-24-1435	2.07895
TCGA-29-1762	1.39474
TCGA-24-2271	0.710526
TCGA-61-2000	1.28947
TCGA-13-0760	3.71053
TCGA-13-0758	0.447368
TCGA-29-A5NZ	1.07895
TCGA-13-1411	0.973684
TCGA-13-0904	0.894737
TCGA-29-1698	1.21053
TCGA-61-2104	1.18421
TCGA-09-1670	0.605263
TCGA-25-1320	1.13158
TCGA-04-1648	0.578947
TCGA-13-2071	0.973684
TCGA-29-2427	1.34211
TCGA-13-0894	1.47368
TCGA-61-2612	0.736842
TCGA-10-0934	0.473684
TCGA-24-2033	2.34211
TCGA-13-2065	1.10526
